# Supplementary material for: Transcriptomic landscape of airway epithelial repair: Contrasting acute and chronic injury in mustard lung and COPD
Source: J Genet Eng Biotechnol. 2026 Jun 24;24(3):100756. doi: 10.1016/j.jgeb.2026.100756 (PMC13320475; doi:10.1016/j.jgeb.2026.100756)
Supplement: Supplementary file 1 — Supplementary material 1: Including analysis parameters including for DEGs for all conditions. [file mmc1.xlsx]

## Sheet: Mechanical day7
ID	adj.P.Val	P.Value	logFC	Gene.symbol	Gene.title
204818_at	0.132	5.3e-06	-4.82957	HSD17B2	hydroxysteroid 17-beta dehydrogenase 2
205866_at	0.132	6.57e-06	-3.14741	FCN3	ficolin 3
233610_at	0.132	9.64e-06	-3.96116	MIR3976HG	MIR3976 host gene
205625_s_at	0.132	1.072e-05	4.73393	CALB1	calbindin 1
1555365_x_at	0.132	1.407e-05	-3.80896	C11orf58	chromosome 11 open reading frame 58
237967_at	0.132	1.75e-05	3.34481	HAL	histidine ammonia-lyase
232278_s_at	0.132	1.901e-05	2.58962	DEPDC1	DEP domain containing 1
1569124_at	0.132	1.934e-05	-4.65459	LRRC63	leucine rich repeat containing 63
201785_at	0.154	2.531e-05	3.23066	RNASE1	ribonuclease A family member 1, pancreatic
1556499_s_at	0.158	2.894e-05	3.39386	COL1A1	collagen type I alpha 1 chain
202403_s_at	0.167	3.669e-05	3.40139	COL1A2	collagen type I alpha 2 chain
222608_s_at	0.169	4.011e-05	3.34891	ANLN	anillin actin binding protein
227646_at	0.197	5.038e-05	3.39303	EBF1	early B-cell factor 1
218002_s_at	0.207	6.008e-05	2.23841	CXCL14	C-X-C motif chemokine ligand 14
204822_at	0.207	6.407e-05	2.29306	TTK	TTK protein kinase
210511_s_at	0.207	7.088e-05	3.42059	INHBA	inhibin beta A subunit
237749_at	0.207	7.391e-05	-3.46133	TCF4-AS1	TCF4 antisense RNA 1
203504_s_at	0.207	8.393e-05	2.46932	ABCA1	ATP binding cassette subfamily A member 1
1559688_at	0.207	9.46e-05	-2.61269	GRAPL	GRB2 related adaptor protein like
206376_at	0.207	9.818e-05	-2.81317	SLC6A15	solute carrier family 6 member 15
226827_at	0.207	0.00010061	2.75368	TMEM165	transmembrane protein 165
219607_s_at	0.207	0.00011022	2.33511	MS4A4A	membrane spanning 4-domains A4A
207172_s_at	0.207	0.00012315	-2.50486	CDH11	cadherin 11
217184_s_at	0.207	0.00012412	-2.81144	LTK	leukocyte receptor tyrosine kinase
203764_at	0.207	0.00012646	2.50552	DLGAP5	DLG associated protein 5
211876_x_at	0.207	0.00012877	-2.33766	PCDHGA3///PCDHGA5///PCDHGA6///PCDHGA10///PCDHGA11///PCDHGA12///PCDHGC3	protocadherin gamma subfamily A, 3///protocadherin gamma subfamily A, 5///protocadherin gamma subfamily A, 6///protocadherin gamma subfamily A, 10///protocadherin gamma subfamily A, 11///protocadherin gamma subfamily A, 12///protocadherin gamma subfamily C, 3
1562724_at	0.207	0.00013477	-3.11527	LOC286114	uncharacterized LOC286114
201890_at	0.207	0.00013483	2.09998	RRM2	ribonucleotide reductase regulatory subunit M2
234944_s_at	0.207	0.0001354	1.99593	MTFR2	mitochondrial fission regulator 2
206632_s_at	0.207	0.00013576	2.83464	APOBEC3B	apolipoprotein B mRNA editing enzyme catalytic subunit 3B
202705_at	0.207	0.00014561	2.98159	CCNB2	cyclin B2
205903_s_at	0.207	0.00014676	-3.8628	KCNN3	potassium calcium-activated channel subfamily N member 3
208573_s_at	0.207	0.00014767	-3.90748	OR2H2	olfactory receptor family 2 subfamily H member 2
202870_s_at	0.207	0.0001485	2.95807	CDC20	cell division cycle 20
216949_s_at	0.207	0.00014899	-3.24579	LOC101930075///PKD1	polycystin-1-like///polycystin 1, transient receptor potential channel interacting
213520_at	0.207	0.00015673	2.27782	RECQL4	RecQ like helicase 4
236098_at	0.207	0.00016092	1.78059	SMIM6	small integral membrane protein 6
203554_x_at	0.207	0.00016322	2.09625	PTTG1	pituitary tumor-transforming 1
201310_s_at	0.207	0.00017234	1.71913	NREP	neuronal regeneration related protein
219404_at	0.207	0.00017949	4.01595	EPS8L3	EPS8 like 3
202994_s_at	0.207	0.00018692	-2.18176	FBLN1	fibulin 1
1561229_at	0.207	0.00018829	-3.40732	LINC00397	long intergenic non-protein coding RNA 397
204825_at	0.207	0.00019129	2.80888	MELK	maternal embryonic leucine zipper kinase
201852_x_at	0.207	0.00019406	3.53418	COL3A1	collagen type III alpha 1 chain
1557334_a_at	0.207	0.00020009	2.36972	MCM8-AS1	MCM8 antisense RNA 1
1556437_at	0.207	0.000202	-3.46883	LOC253805	uncharacterized LOC253805
203505_at	0.207	0.00020277	2.47496	ABCA1	ATP binding cassette subfamily A member 1
206214_at	0.207	0.00020951	2.68008	PLA2G7	phospholipase A2 group VII
227687_at	0.207	0.00021139	2.19949	HYLS1	HYLS1, centriolar and ciliogenesis associated
234271_at	0.207	0.000213	2.61188	OTOP2	otopetrin 2
227941_at	0.207	0.00021671	1.97641	LOC339803	uncharacterized LOC339803
220472_at	0.207	0.00022054	-2.6305	ZCCHC4	zinc finger CCHC-type containing 4
1563584_at	0.207	0.00022561	-2.95666	PIEZO2	piezo type mechanosensitive ion channel component 2
1564590_a_at	0.207	0.00023874	2.02691	OFCC1	orofacial cleft 1 candidate 1
209642_at	0.207	0.00024423	2.7306	BUB1	BUB1 mitotic checkpoint serine/threonine kinase
236236_at	0.207	0.00025361	-2.10032	WNK3	WNK lysine deficient protein kinase 3
228033_at	0.207	0.0002602	2.38562	E2F7	E2F transcription factor 7
213134_x_at	0.207	0.00027115	1.83648	BTG3	BTG anti-proliferation factor 3
1555991_s_at	0.207	0.00027179	2.58541	C22orf42	chromosome 22 open reading frame 42
204026_s_at	0.207	0.00027274	1.63034	ZWINT	ZW10 interacting kinetochore protein
211887_x_at	0.207	0.000276	2.20831	MSR1	macrophage scavenger receptor 1
207165_at	0.207	0.00027978	1.76069	HMMR	hyaluronan mediated motility receptor
1557113_at	0.207	0.00028927	-1.86582	LOC283588	uncharacterized LOC283588
243076_x_at	0.207	0.00029197	3.05573	GLI4	GLI family zinc finger 4
206073_at	0.207	0.00029775	-2.54627	COLQ	collagen like tail subunit of asymmetric acetylcholinesterase
211522_s_at	0.207	0.00029827	-2.39797	GNRHR	gonadotropin releasing hormone receptor
200795_at	0.207	0.00030166	-1.8076	SPARCL1	SPARC like 1
1555417_a_at	0.207	0.00030444	-3.62427	TAS1R1	taste 1 receptor member 1
225285_at	0.207	0.00030575	3.63326	BCAT1	branched chain amino acid transaminase 1
216686_at	0.207	0.00030763	-2.81449	ANKRD36BP2	ankyrin repeat domain 36B pseudogene 2
232888_at	0.207	0.00030916	2.80079	ISM1	isthmin 1, angiogenesis inhibitor
1554725_at	0.207	0.00031188	-3.04169	RABGAP1L	RAB GTPase activating protein 1 like
215076_s_at	0.207	0.00031224	4.72839	COL3A1	collagen type III alpha 1 chain
1559208_at	0.207	0.00031246	2.37037	ST7-OT4	ST7 overlapping transcript 4
224527_at	0.207	0.00031287	-2.10038	LOC100653137///CDH23	cadherin-23-like///cadherin-related 23
1552473_at	0.207	0.00031658	2.47433	GAMT	guanidinoacetate N-methyltransferase
213258_at	0.207	0.00031989	1.83605	TFPI	tissue factor pathway inhibitor
240043_at	0.207	0.00032108	2.67899	PRR32	proline rich 32
239921_at	0.212	0.00033474	-1.92482	COL28A1	collagen type XXVIII alpha 1 chain
223484_at	0.212	0.00034688	3.70413	C15orf48	chromosome 15 open reading frame 48
200930_s_at	0.212	0.00035725	3.50081	VCL	vinculin
230165_at	0.212	0.00036666	1.61217	SGO2	shugoshin 2
207156_at	0.212	0.00036954	1.84405	HIST1H2AH///HIST1H2AG///HIST1H2AM///HIST1H2AL///HIST1H2AK///HIST1H2AI	histone cluster 1, H2ah///histone cluster 1, H2ag///histone cluster 1, H2am///histone cluster 1, H2al///histone cluster 1, H2ak///histone cluster 1, H2ai
235780_at	0.212	0.00037536	2.19518	PRKACB	protein kinase cAMP-activated catalytic subunit beta
244144_at	0.212	0.00037956	-2.95979	SYNE1	spectrin repeat containing nuclear envelope protein 1
206140_at	0.212	0.0003804	3.43089	LHX2	LIM homeobox 2
226936_at	0.212	0.00038148	2.3537	CENPW	centromere protein W
205924_at	0.212	0.00038161	-3.65246	RAB3B	RAB3B, member RAS oncogene family
206584_at	0.212	0.00038649	1.91624	LY96	lymphocyte antigen 96
203755_at	0.212	0.00038826	2.4884	BUB1B	BUB1 mitotic checkpoint serine/threonine kinase B
227076_at	0.213	0.0003935	-2.03791	NCAPH2	non-SMC condensin II complex subunit H2
203381_s_at	0.222	0.00041817	2.27662	APOE	apolipoprotein E
204887_s_at	0.222	0.0004189	2.76638	PLK4	polo like kinase 4
206424_at	0.224	0.00042699	-2.08753	CYP26A1	cytochrome P450 family 26 subfamily A member 1
213346_at	0.225	0.00043748	1.46131	TEX30	testis expressed 30
1557908_at	0.225	0.00043949	-2.15019	HP11014	uncharacterized HP11014
1560848_at	0.225	0.00044129	-2.22806	LOC101927490	uncharacterized LOC101927490
208492_at	0.227	0.00044898	-2.20409	RFXAP	regulatory factor X associated protein
206326_at	0.228	0.00045999	-3.45689	GRP	gastrin releasing peptide
232692_at	0.228	0.00046289	-2.89576	TDRD6	tudor domain containing 6
1553655_at	0.229	0.00047851	3.66539	CDC20B	cell division cycle 20B
1561110_at	0.229	0.00047887	-3.0765	LOC102723648	uncharacterized LOC102723648
202912_at	0.229	0.00048716	1.89536	ADM	adrenomedullin
205384_at	0.229	0.00048968	-2.07772	FXYD1	FXYD domain containing ion transport regulator 1
202404_s_at	0.229	0.00049516	5.77178	COL1A2	collagen type I alpha 2 chain
220309_at	0.229	0.00050206	-3.13799	TTC22	tetratricopeptide repeat domain 22
222848_at	0.229	0.00050249	2.00793	CENPK	centromere protein K
207101_at	0.229	0.0005126	-2.65895	VAMP1	vesicle associated membrane protein 1
214070_s_at	0.229	0.00052563	1.97297	ATP10B	ATPase phospholipid transporting 10B (putative)
207104_x_at	0.229	0.00052908	3.48388	LILRB1	leukocyte immunoglobulin like receptor B1
207810_at	0.229	0.00053158	-3.26908	F13B	coagulation factor XIII B chain
205819_at	0.23	0.00054437	1.83438	MARCO	macrophage receptor with collagenous structure
212657_s_at	0.23	0.00054532	2.37874	IL1RN	interleukin 1 receptor antagonist
1555728_a_at	0.23	0.00054592	2.26687	MS4A4A	membrane spanning 4-domains A4A
221698_s_at	0.231	0.00055264	1.91323	CLEC7A	C-type lectin domain family 7 member A
214710_s_at	0.231	0.00056026	1.70882	CCNB1	cyclin B1
218039_at	0.231	0.00056228	1.8409	NUSAP1	nucleolar and spindle associated protein 1
219148_at	0.231	0.00057657	2.02617	PBK	PDZ binding kinase
220262_s_at	0.231	0.00057893	-1.90152	DLK2	delta like non-canonical Notch ligand 2
222939_s_at	0.231	0.00059598	3.34339	SLC16A10	solute carrier family 16 member 10
226355_at	0.231	0.00060063	2.46729	POC1A	POC1 centriolar protein A
237205_at	0.231	0.00060223	-3.90768	LINC00238	long intergenic non-protein coding RNA 238
207828_s_at	0.231	0.00060883	1.5607	CENPF	centromere protein F
228069_at	0.231	0.00061166	2.25268	MTFR2	mitochondrial fission regulator 2
215052_at	0.231	0.0006143	-1.98613	FRMPD4	FERM and PDZ domain containing 4
230135_at	0.231	0.00061758	1.92188	HHIP	hedgehog interacting protein
221286_s_at	0.231	0.00062482	-2.17142	MZB1	marginal zone B and B1 cell specific protein
224215_s_at	0.231	0.00062696	-1.93977	DLL1	delta like canonical Notch ligand 1
227843_at	0.231	0.00063588	-2.74869	NDE1	nudE neurodevelopment protein 1
205548_s_at	0.231	0.00064743	1.77157	BTG3	BTG anti-proliferation factor 3
231461_at	0.231	0.0006496	2.32419	KRT71	keratin 71
1561080_at	0.231	0.00064965	3.78741	TXNRD1	thioredoxin reductase 1
1558121_at	0.231	0.00065003	-2.4744	CSRNP3	cysteine and serine rich nuclear protein 3
207316_at	0.231	0.00065142	2.35738	HAS1	hyaluronan synthase 1
227165_at	0.231	0.00065222	1.76365	SKA3	spindle and kinetochore associated complex subunit 3
206023_at	0.231	0.00065233	2.72234	NMU	neuromedin U
206523_at	0.231	0.00065999	1.97538	CYTH3	cytohesin 3
220959_s_at	0.242	0.00069542	2.20233	OBP2A///OBP2B	odorant binding protein 2A///odorant binding protein 2B
235519_at	0.242	0.00071415	2.81107	FOXK1	forkhead box K1
239187_at	0.242	0.00071461	-2.91457	DCAF16	DDB1 and CUL4 associated factor 16
228342_s_at	0.242	0.00071535	1.47382	ALPK3	alpha kinase 3
235590_at	0.242	0.00072506	-2.00722	SLF2	SMC5-SMC6 complex localization factor 2
215249_at	0.242	0.00072954	-1.81822	RPL35A	ribosomal protein L35a
208079_s_at	0.242	0.00073174	2.04097	AURKA	aurora kinase A
207356_at	0.242	0.00073247	2.57035	DEFB4B///DEFB4A	defensin beta 4B///defensin beta 4A
219306_at	0.242	0.00073657	1.6132	KIF15	kinesin family member 15
210741_at	0.242	0.00073769	-2.88153	ARHGEF12	Rho guanine nucleotide exchange factor 12
204486_at	0.242	0.00074212	2.42642	LOC101927338///KCNQ1OT1	uncharacterized LOC101927338///KCNQ1 opposite strand/antisense transcript 1 (non-protein coding)
218888_s_at	0.242	0.00074694	2.74772	NETO2	neuropilin and tolloid like 2
208314_at	0.242	0.00075238	-2.46105	RRH	retinal pigment epithelium-derived rhodopsin homolog
215402_at	0.242	0.00075643	-1.94891	APPBP2	amyloid beta precursor protein binding protein 2
1557609_s_at	0.247	0.00078133	-1.75308	TBC1D12	TBC1 domain family member 12
223344_s_at	0.253	0.00081156	2.02536	MS4A7	membrane spanning 4-domains A7
1555862_s_at	0.253	0.00081756	3.16046	MICALL2	MICAL like 2
223599_at	0.253	0.00082633	2.13722	TRIM6	tripartite motif containing 6
1554335_at	0.253	0.00082801	2.01722	CYTH4	cytohesin 4
1566251_at	0.253	0.00082828	-3.86493	SH3GL1P1	SH3 domain containing GRB2 like 1, endophilin A2 pseudogene 1
203358_s_at	0.253	0.00083782	1.9702	EZH2	enhancer of zeste 2 polycomb repressive complex 2 subunit
203603_s_at	0.255	0.00086214	1.46698	ZEB2	zinc finger E-box binding homeobox 2
234003_at	0.255	0.0008692	1.95296	ENOX2	ecto-NOX disulfide-thiol exchanger 2
234198_at	0.255	0.00087809	1.4761	PROM2	prominin 2
1320_at	0.255	0.00087833	-2.04628	PTPN21	protein tyrosine phosphatase, non-receptor type 21
209924_at	0.255	0.00088429	2.7388	CCL18	C-C motif chemokine ligand 18
222940_at	0.255	0.00088433	-1.61352	SULT1E1	sulfotransferase family 1E member 1
231174_s_at	0.255	0.00088466	-3.17756	EPB41L2	erythrocyte membrane protein band 4.1 like 2
239481_at	0.257	0.00089744	-1.62216	FAM133A	family with sequence similarity 133 member A
205242_at	0.258	0.00091186	6.57327	CXCL13	C-X-C motif chemokine ligand 13
210559_s_at	0.258	0.00091439	1.75669	CDK1	cyclin dependent kinase 1
235545_at	0.258	0.00092101	2.82713	DEPDC1	DEP domain containing 1
211980_at	0.258	0.00093044	2.75587	COL4A1	collagen type IV alpha 1 chain
210139_s_at	0.258	0.00093295	2.00257	PMP22	peripheral myelin protein 22
1560690_at	0.258	0.00093361	-3.24876	LINC01153	long intergenic non-protein coding RNA 1153
201105_at	0.258	0.00093888	2.12872	LGALS1	galectin 1
1559109_a_at	0.259	0.00094919	-2.85704	VPS53	VPS53, GARP complex subunit
212909_at	0.261	0.00097649	2.56866	LYPD1	LY6/PLAUR domain containing 1
208060_at	0.261	0.00097663	2.00994	PAX7	paired box 7
204886_at	0.261	0.00097745	2.61923	PLK4	polo like kinase 4
231380_at	0.261	0.00099581	-1.80546	C8orf34	chromosome 8 open reading frame 34
1553211_at	0.261	0.00099586	-1.97023	ANKFN1	ankyrin repeat and fibronectin type III domain containing 1
205479_s_at	0.261	0.00099804	2.08963	PLAU	plasminogen activator, urokinase
218755_at	0.261	0.00100821	1.61892	KIF20A	kinesin family member 20A
214385_s_at	0.261	0.00101212	-1.83692	MUC5AC	mucin 5AC, oligomeric mucus/gel-forming
241146_at	0.261	0.00101733	3.47702	MAGI2-AS2	MAGI2 antisense RNA 2
213884_s_at	0.261	0.00102182	-2.57422	TRIM3	tripartite motif containing 3
226517_at	0.261	0.00102213	4.61266	BCAT1	branched chain amino acid transaminase 1
214804_at	0.261	0.00102298	1.68632	CENPI	centromere protein I
229649_at	0.261	0.00103002	-1.62261	NRXN3	neurexin 3
1563247_at	0.261	0.00103392	-2.34465	LOC101927526	uncharacterized LOC101927526
214209_s_at	0.261	0.00103464	2.36219	ABCB9	ATP binding cassette subfamily B member 9
1556163_a_at	0.262	0.00104282	-3.17743	IGSF3	immunoglobulin superfamily member 3
232329_at	0.271	0.00108917	-2.5365	RANBP10	RAN binding protein 10
1558537_x_at	0.274	0.00111135	-2.48227	ZNF844	zinc finger protein 844
1553618_at	0.274	0.00111151	-2.17353	TRIM43B///TRIM43	tripartite motif containing 43B///tripartite motif containing 43
201141_at	0.274	0.00111714	2.90273	GPNMB	glycoprotein nmb
204446_s_at	0.277	0.00113442	1.94062	ALOX5	arachidonate 5-lipoxygenase
221748_s_at	0.277	0.0011435	-1.50365	TNS1	tensin 1
1557466_at	0.278	0.0011567	1.72085	FLJ31104	uncharacterized LOC441072
231795_at	0.278	0.00116435	-1.95352	STON1	stonin 1
239413_at	0.278	0.00117122	1.64861	CEP152	centrosomal protein 152
209243_s_at	0.278	0.0011743	-3.42066	PEG3	paternally expressed 3
218355_at	0.278	0.00117523	1.57824	KIF4A	kinesin family member 4A
223865_at	0.281	0.00119363	2.16232	SOX6	SRY-box 6
228868_x_at	0.283	0.00120605	2.11581	CDT1	chromatin licensing and DNA replication factor 1
227799_at	0.283	0.00122542	3.10952	MYO1G	myosin IG
209351_at	0.283	0.00122885	3.38829	KRT14	keratin 14
228774_at	0.283	0.00122983	1.55961	CEP78	centrosomal protein 78
228323_at	0.283	0.00123698	2.17271	KNL1	kinetochore scaffold 1
235928_at	0.283	0.00124331	2.79392	ZNF503-AS2	ZNF503 antisense RNA 2
205306_x_at	0.283	0.00125225	1.81118	KMO	kynurenine 3-monooxygenase (kynurenine 3-hydroxylase)
209348_s_at	0.283	0.00126252	1.68847	MAF	MAF bZIP transcription factor
226545_at	0.283	0.00126453	1.83636	CD109	CD109 molecule
205356_at	0.283	0.00126487	1.82953	USP13	ubiquitin specific peptidase 13 (isopeptidase T-3)
206903_at	0.283	0.00129359	-2.37607	EXOG	endo/exonuclease (5'-3'), endonuclease G-like
201617_x_at	0.283	0.00129591	1.70192	CALD1	caldesmon 1
215101_s_at	0.283	0.00129955	2.22764	CXCL5	C-X-C motif chemokine ligand 5
1554187_at	0.283	0.00130363	-3.34665	LOC554206	leucine carboxyl methyltransferase 1 pseudogene
204641_at	0.283	0.00130505	2.41471	NEK2	NIMA related kinase 2
220116_at	0.283	0.00130518	-1.72798	KCNN2	potassium calcium-activated channel subfamily N member 2
205031_at	0.283	0.00130573	-2.00733	EFNB3	ephrin B3
206663_at	0.283	0.0013084	-2.888	SP4	Sp4 transcription factor
230073_at	0.284	0.00132751	2.06129	CCDC18-AS1	CCDC18 antisense RNA 1
206984_s_at	0.284	0.00133282	2.74669	RIT2	Ras like without CAAX 2
208350_at	0.284	0.00133804	1.99128	CSN1S1	casein alpha s1
1553572_a_at	0.286	0.0013604	-2.63531	CYGB	cytoglobin
216442_x_at	0.286	0.00136385	3.4588	FN1	fibronectin 1
210495_x_at	0.286	0.00136915	3.31228	FN1	fibronectin 1
221716_s_at	0.287	0.00138482	2.33839	ACSBG2	acyl-CoA synthetase bubblegum family member 2
228922_at	0.288	0.00139497	2.24785	SHF	Src homology 2 domain containing F
201348_at	0.288	0.00140335	-1.55992	GPX3	glutathione peroxidase 3
215878_at	0.288	0.0014079	-2.54671	ITGB1	integrin subunit beta 1
201663_s_at	0.291	0.00143043	1.28442	SMC4	structural maintenance of chromosomes 4
209191_at	0.291	0.00143486	1.8529	TUBB6	tubulin beta 6 class V
220524_at	0.291	0.00144715	-1.85489	EPB41L4B	erythrocyte membrane protein band 4.1 like 4B
201896_s_at	0.291	0.00145113	1.48365	PSRC1	proline and serine rich coiled-coil 1
222121_at	0.291	0.00145716	-2.06843	ARHGEF26	Rho guanine nucleotide exchange factor 26
205896_at	0.291	0.00145786	-1.40581	SLC22A4	solute carrier family 22 member 4
201664_at	0.292	0.00147114	1.25557	SMC4	structural maintenance of chromosomes 4
206932_at	0.294	0.00148595	-1.76078	CH25H	cholesterol 25-hydroxylase
231958_at	0.294	0.00148763	-2.98065	TAMM41	TAM41 mitochondrial translocator assembly and maintenance homolog
205681_at	0.3	0.00153922	2.08581	BCL2A1	BCL2 related protein A1
200783_s_at	0.3	0.00154277	1.50841	STMN1	stathmin 1
237612_at	0.3	0.00154956	3.16709	SLC14A2-AS1	SLC14A2 antisense RNA 1
209955_s_at	0.3	0.00156728	3.04572	FAP	fibroblast activation protein alpha
202746_at	0.3	0.00157549	-1.82407	ITM2A	integral membrane protein 2A
244467_at	0.3	0.00158836	1.93833	SHISA8	shisa family member 8
1554534_at	0.3	0.00159147	-2.86981	DPYD	dihydropyrimidine dehydrogenase
205182_s_at	0.3	0.00159248	-2.23638	ZNF324	zinc finger protein 324
215465_at	0.3	0.00160367	2.38226	ABCA12	ATP binding cassette subfamily A member 12
219820_at	0.3	0.00161646	-1.94941	SLC6A16	solute carrier family 6 member 16
214846_s_at	0.3	0.00162182	1.92647	ALPK3	alpha kinase 3
1554830_a_at	0.3	0.00162584	-1.67859	STEAP3	STEAP3 metalloreductase
231453_at	0.3	0.00162635	1.74998	C17orf105	chromosome 17 open reading frame 105
209773_s_at	0.3	0.00162941	2.12637	RRM2	ribonucleotide reductase regulatory subunit M2
225016_at	0.3	0.00163567	-1.33682	APCDD1	APC down-regulated 1
210957_s_at	0.3	0.00164238	-2.64826	AFF2	AF4/FMR2 family member 2
221019_s_at	0.3	0.00164928	1.35993	COLEC12	collectin subfamily member 12
1552553_a_at	0.3	0.00165193	1.58329	NLRC4	NLR family CARD domain containing 4
1563376_at	0.301	0.00167454	3.40595	LOC101929174	uncharacterized LOC101929174
210141_s_at	0.301	0.00167512	1.93316	INHA	inhibin alpha subunit
214303_x_at	0.301	0.00168496	-2.20457	MUC5AC	mucin 5AC, oligomeric mucus/gel-forming
231487_at	0.301	0.00169382	-2.80593	COX8C	cytochrome c oxidase subunit 8C
223303_at	0.301	0.00169924	1.46469	FERMT3	fermitin family member 3
204734_at	0.301	0.00170336	-1.32261	KRT15	keratin 15
1558893_a_at	0.301	0.00171388	1.53266	DEUP1	deuterosome assembly protein 1
1564697_a_at	0.301	0.00171788	-2.34557	LINC01144	long intergenic non-protein coding RNA 1144
205229_s_at	0.301	0.00173007	3.46172	COCH	cochlin
225681_at	0.301	0.00173389	2.27055	CTHRC1	collagen triple helix repeat containing 1
238921_at	0.301	0.00173673	-1.17631	LOC644794	uncharacterized LOC644794
201743_at	0.301	0.00173848	1.49647	CD14	CD14 molecule
1553523_at	0.301	0.00173961	-2.17591	NLRP14	NLR family pyrin domain containing 14
208982_at	0.301	0.00174873	1.49779	PECAM1	platelet and endothelial cell adhesion molecule 1
201818_at	0.301	0.00175822	1.30767	LPCAT1	lysophosphatidylcholine acyltransferase 1
210784_x_at	0.301	0.00176094	1.65089	LILRB3	leukocyte immunoglobulin like receptor B3
230596_at	0.301	0.00176104	-1.98798	KALRN	kalirin, RhoGEF kinase
211398_at	0.301	0.0017701	2.23716	FGFR2	fibroblast growth factor receptor 2
233618_at	0.301	0.00177577	-3.41412	LOC105376379	uncharacterized LOC105376379
1552280_at	0.301	0.00177649	2.08593	TIMD4	T-cell immunoglobulin and mucin domain containing 4
219918_s_at	0.301	0.00177885	2.54632	ASPM	abnormal spindle microtubule assembly
44790_s_at	0.301	0.00178037	1.38376	KIAA0226L	KIAA0226 like
214974_x_at	0.301	0.00178556	4.02595	CXCL5	C-X-C motif chemokine ligand 5
200853_at	0.301	0.00178769	1.14919	H2AFZ	H2A histone family member Z
241014_at	0.302	0.00180288	-1.86918	FLG-AS1	FLG antisense RNA 1
1553389_at	0.302	0.00180332	-2.20097	NPHP3	nephronophthisis 3 (adolescent)
201506_at	0.302	0.00181159	1.62844	TGFBI	transforming growth factor beta induced
201802_at	0.305	0.00184679	-2.42421	SLC29A1	solute carrier family 29 member 1 (Augustine blood group)
233965_at	0.305	0.00185135	-2.26647	TBX5-AS1	TBX5 antisense RNA 1
203214_x_at	0.305	0.00185181	1.87879	CDK1	cyclin dependent kinase 1
207333_at	0.305	0.00185561	-2.87432	NMBR	neuromedin B receptor
226817_at	0.305	0.00186132	1.83714	DSC2	desmocollin 2
222484_s_at	0.305	0.00186786	2.79503	CXCL14	C-X-C motif chemokine ligand 14
206110_at	0.305	0.001875	2.83176	HIST1H3F///HIST1H3B///HIST1H3H///HIST1H3J///HIST1H3G///HIST1H3I///HIST1H3E///HIST1H3C///HIST1H3D///HIST1H3A	histone cluster 1, H3f///histone cluster 1, H3b///histone cluster 1, H3h///histone cluster 1, H3j///histone cluster 1, H3g///histone cluster 1, H3i///histone cluster 1, H3e///histone cluster 1, H3c///histone cluster 1, H3d///histone cluster 1, H3a
204092_s_at	0.305	0.00187669	1.42814	AURKA	aurora kinase A
223381_at	0.305	0.00187747	2.31985	NUF2	NUF2, NDC80 kinetochore complex component
239791_at	0.306	0.00189416	2.66872	HOXB-AS3	HOXB cluster antisense RNA 3
230121_at	0.308	0.00191284	-1.46915	SERTAD4-AS1	SERTAD4 antisense RNA 1
1564630_at	0.308	0.00191669	2.48019	EDN1	endothelin 1
242061_at	0.309	0.0019309	-2.08436	RSPO2	R-spondin 2
222268_x_at	0.309	0.00193498	-3.57306	MUC5B	mucin 5B, oligomeric mucus/gel-forming
204122_at	0.309	0.00193967	1.51479	TYROBP	TYRO protein tyrosine kinase binding protein
234121_at	0.309	0.00194121	2.76027	LOC100129069	uncharacterized LOC100129069
227788_at	0.309	0.00194863	1.57933	USP13	ubiquitin specific peptidase 13 (isopeptidase T-3)
226973_at	0.309	0.00195383	-1.40124	VSTM2L	V-set and transmembrane domain containing 2 like
244444_at	0.309	0.00195843	2.38835	PKD1L2	polycystin 1 like 2 (gene/pseudogene)
204357_s_at	0.309	0.00196455	1.81011	LIMK1	LIM domain kinase 1
238940_at	0.309	0.00197442	-2.81553	KLF12	Kruppel like factor 12
214481_at	0.309	0.00200593	2.3691	HIST1H2AM	histone cluster 1, H2am
201292_at	0.309	0.00200985	2.01357	TOP2A	topoisomerase (DNA) II alpha
211827_s_at	0.309	0.00201066	-1.97669	KCND3	potassium voltage-gated channel subfamily D member 3
211049_at	0.309	0.00201128	1.4586	TLX2	T-cell leukemia homeobox 2
221310_at	0.309	0.00201292	-2.08297	FGF14	fibroblast growth factor 14
210318_at	0.311	0.00203197	1.9028	RBP3	retinol binding protein 3
1557961_s_at	0.313	0.00204701	2.7643	C8orf88	chromosome 8 open reading frame 88
1570163_at	0.314	0.00206103	-2.96866	EGFLAM-AS4	EGFLAM antisense RNA 4
240161_s_at	0.315	0.00207417	2.86758	CDC20B	cell division cycle 20B
1553549_at	0.316	0.00208742	-2.42589	VN1R2	vomeronasal 1 receptor 2
234291_s_at	0.316	0.00209167	-2.766	SLC6A20	solute carrier family 6 member 20
206701_x_at	0.318	0.00211371	3.50571	EDNRB	endothelin receptor type B
223767_at	0.319	0.00212211	3.9924	GPR84	G protein-coupled receptor 84
228107_at	0.325	0.00217838	3.32221	C8orf88	chromosome 8 open reading frame 88
228782_at	0.326	0.00219657	-1.69394	SCGB3A2	secretoglobin family 3A member 2
216726_at	0.326	0.00221077	-1.36189	VENTXP1	VENT homeobox pseudogene 1
206825_at	0.326	0.0022132	-1.52415	OXTR	oxytocin receptor
207191_s_at	0.326	0.00221726	-2.09397	ISLR	immunoglobulin superfamily containing leucine rich repeat
208791_at	0.326	0.00222003	-1.21845	CLU	clusterin
210179_at	0.327	0.00223286	-2.18257	KCNJ13	potassium voltage-gated channel subfamily J member 13
214796_at	0.327	0.00223742	-2.00906	LOC101927137///KIAA1456	uncharacterized LOC101927137///KIAA1456
1559542_a_at	0.327	0.00224232	-2.94794	LOC101929622	uncharacterized LOC101929622
203645_s_at	0.327	0.00224544	1.9748	CD163	CD163 molecule
236057_at	0.328	0.00226965	-1.62507	KCTD1	potassium channel tetramerization domain containing 1
214361_s_at	0.328	0.00227479	-1.83495	RGS12	regulator of G-protein signaling 12
229608_at	0.328	0.00227856	-2.3946	LOC101928718///FAM212B	uncharacterized LOC101928718///family with sequence similarity 212 member B
205899_at	0.328	0.00228335	3.09528	CCNA1	cyclin A1
220405_at	0.328	0.00229111	2.99139	SNTG1	syntrophin gamma 1
1553529_at	0.328	0.00229556	2.29286	TAS1R2	taste 1 receptor member 2
206364_at	0.328	0.0023105	2.33368	KIF14	kinesin family member 14
218499_at	0.328	0.00231342	1.1915	STK26	serine/threonine protein kinase 26
231398_at	0.328	0.00231381	-2.60473	SLC22A7	solute carrier family 22 member 7
224324_at	0.329	0.00232781	2.58252	MRO	maestro
211161_s_at	0.33	0.00234462	5.00256	COL3A1	collagen type III alpha 1 chain
226459_at	0.33	0.00234572	1.68838	PIK3AP1	phosphoinositide-3-kinase adaptor protein 1
227239_at	0.33	0.00235291	1.17647	FAM126A	family with sequence similarity 126 member A
217516_x_at	0.33	0.00236198	-2.60254	ARVCF	armadillo repeat gene deleted in velocardiofacial syndrome
214390_s_at	0.33	0.00237458	2.93499	BCAT1	branched chain amino acid transaminase 1
1556704_s_at	0.33	0.00238414	2.21076	LOC101929583///LOC101928195///LOC100996643///LOC100133920///LOC286297	methylenetetrahydrofolate dehydrogenase (NADP+ dependent) 1-like pseudogene///methylenetetrahydrofolate dehydrogenase (NADP+ dependent) 1-like pseudogene///monofunctional C1-tetrahydrofolate synthase, mitochondrial-like///methylenetetrahydrofolate dehydrogenase (NADP+ dependent) 1-like pseudogene///methylenetetrahydrofolate dehydrogenase (NADP+ dependent) 1-like pseudogene
205073_at	0.33	0.00238525	-1.19994	CYP2J2	cytochrome P450 family 2 subfamily J member 2
202589_at	0.33	0.00238728	2.29187	TYMS	thymidylate synthetase
214091_s_at	0.335	0.00243383	-1.22612	GPX3	glutathione peroxidase 3
205513_at	0.335	0.00244035	2.52141	TCN1	transcobalamin 1
226071_at	0.335	0.00244621	1.84105	ADAMTSL4	ADAMTS like 4
235117_at	0.335	0.00244847	1.82764	CHAC2	ChaC cation transport regulator homolog 2
217077_s_at	0.335	0.0024736	2.23067	GABBR2	gamma-aminobutyric acid type B receptor subunit 2
242814_at	0.335	0.00247567	1.51993	SERPINB9	serpin family B member 9
208691_at	0.335	0.00247689	1.64146	TFRC	transferrin receptor
218883_s_at	0.335	0.0024865	1.58187	CENPU	centromere protein U
226654_at	0.335	0.00250241	1.64697	MUC12	mucin 12, cell surface associated
219877_at	0.335	0.00250512	-2.47451	ZMAT4	zinc finger matrin-type 4
32137_at	0.335	0.00250636	-1.29397	JAG2	jagged 2
237267_at	0.335	0.00254581	2.11312	LOC100506675	uncharacterized LOC100506675
213911_s_at	0.335	0.00254779	1.11489	H2AFZ	H2A histone family member Z
232845_at	0.335	0.0025512	2.2538	LOC100653137///CDH23	cadherin-23-like///cadherin-related 23
1565639_a_at	0.335	0.00256565	2.49327	PMP22	peripheral myelin protein 22
227819_at	0.335	0.0025666	-1.37805	LGR6	leucine rich repeat containing G protein-coupled receptor 6
202503_s_at	0.335	0.00256779	1.34087	KIAA0101	KIAA0101
206100_at	0.335	0.00257004	2.35552	CPM	carboxypeptidase M
213388_at	0.335	0.00257284	-1.39258	LOC101930416///LOC101929792///LOC100996724///PDE4DIP	myomegalin-like///uncharacterized LOC101929792///phosphodiesterase 4D interacting protein-like///phosphodiesterase 4D interacting protein
216926_s_at	0.335	0.00258344	-2.28956	MAU2	MAU2 sister chromatid cohesion factor
1569850_at	0.335	0.00259029	2.73019	ADGRL2	adhesion G protein-coupled receptor L2
205610_at	0.335	0.00259113	-2.66713	MYOM1	myomesin 1
223172_s_at	0.336	0.00261438	1.21293	MTFP1	mitochondrial fission process 1
238756_at	0.337	0.00264111	2.01057	GAS2L3	growth arrest specific 2 like 3
214452_at	0.337	0.00264121	3.52328	BCAT1	branched chain amino acid transaminase 1
236261_at	0.337	0.00265141	-1.3431	OSBPL6	oxysterol binding protein like 6
223723_at	0.337	0.00266583	2.59941	MELTF	melanotransferrin
213131_at	0.337	0.00267172	-1.89797	OLFM1	olfactomedin 1
234498_at	0.337	0.00267704	2.44414	M1AP	meiosis 1 associated protein
1568906_at	0.337	0.00267828	-1.41483	LOC728196	uncharacterized LOC728196
216103_at	0.337	0.00268594	-1.57043	ACOT11	acyl-CoA thioesterase 11
205258_at	0.337	0.00268761	-1.48174	INHBB	inhibin beta B subunit
1563933_a_at	0.337	0.00268999	2.15592	PLD5	phospholipase D family member 5
209504_s_at	0.34	0.00272656	-1.72265	PLEKHB1	pleckstrin homology domain containing B1
236300_at	0.34	0.00273682	-2.6922	PDE3A	phosphodiesterase 3A
1557374_at	0.34	0.00273914	-1.68382	ABCC9	ATP binding cassette subfamily C member 9
229030_at	0.34	0.00273965	-1.08164	CAPN8	calpain 8
210049_at	0.34	0.00275448	2.1426	SERPINC1	serpin family C member 1
203902_at	0.34	0.00275837	2.38036	HEPH	hephaestin
203561_at	0.344	0.00279826	1.4179	FCGR2A	Fc fragment of IgG receptor IIa
243711_at	0.344	0.00279898	-2.36123	DDAH1	dimethylarginine dimethylaminohydrolase 1
201417_at	0.344	0.0028035	1.10714	SOX4	SRY-box 4
214887_at	0.344	0.00281364	-2.78046	N4BP2L1	NEDD4 binding protein 2 like 1
223556_at	0.344	0.0028236	1.34696	HELLS	helicase, lymphoid-specific
204498_s_at	0.344	0.00284107	-1.1153	ADCY9	adenylate cyclase 9
204764_at	0.344	0.00285207	-2.0798	CHURC1-FNTB///FNTB	CHURC1-FNTB readthrough///farnesyltransferase, CAAX box, beta
215014_at	0.344	0.00286007	-1.27249	KCND3	potassium voltage-gated channel subfamily D member 3
204438_at	0.344	0.00286047	2.54874	MRC1	mannose receptor, C type 1
203362_s_at	0.344	0.00286972	1.82249	MAD2L1	MAD2 mitotic arrest deficient-like 1 (yeast)
218404_at	0.344	0.00287851	1.78199	SNX10	sorting nexin 10
229160_at	0.346	0.00290813	1.48399	MUM1L1	MUM1 like 1
214872_at	0.346	0.00292446	1.68763	RIF1	replication timing regulatory factor 1
1553258_at	0.346	0.00293503	2.24799	FLJ30679	uncharacterized protein FLJ30679
1569469_a_at	0.346	0.00294558	-3.29816	LHX8	LIM homeobox 8
214094_at	0.346	0.00294774	-3.06246	FUBP1	far upstream element binding protein 1
211659_at	0.346	0.00295157	-2.83715	GPR135	G protein-coupled receptor 135
1568377_x_at	0.346	0.00295337	-1.58771	DEFB124	defensin beta 124
208792_s_at	0.346	0.002956	-1.32264	CLU	clusterin
1566253_at	0.346	0.00295993	-1.775	SH3GL1P2///SH3GL1P1	SH3 domain containing GRB2 like 1, endophilin A2 pseudogene 2///SH3 domain containing GRB2 like 1, endophilin A2 pseudogene 1
204971_at	0.346	0.00296594	1.86711	CSTA	cystatin A
224491_at	0.346	0.00297137	1.68754	APOL4	apolipoprotein L4
244608_at	0.346	0.00298255	2.64858	MIR4307HG	MIR4307 host gene
229241_at	0.346	0.00298514	-3.12373	LDHD	lactate dehydrogenase D
203710_at	0.346	0.00299582	-1.20804	ITPR1	inositol 1,4,5-trisphosphate receptor type 1
216346_at	0.346	0.00300292	-2.00168	SEC14L3	SEC14 like lipid binding 3
209875_s_at	0.346	0.0030138	3.07161	SPP1	secreted phosphoprotein 1
1566665_at	0.346	0.00301829	-1.97292	CCDC168	coiled-coil domain containing 168
244366_at	0.346	0.00303304	1.58147	LOC100506371	uncharacterized LOC100506371
215049_x_at	0.346	0.00304827	1.90419	CD163	CD163 molecule
203697_at	0.346	0.00305019	2.8524	FRZB	frizzled-related protein
229328_at	0.346	0.00305266	2.06293	ZNF571-AS1	ZNF571 antisense RNA 1
216269_s_at	0.346	0.00305666	-1.94532	ELN	elastin
236641_at	0.347	0.00307508	2.04197	KIF14	kinesin family member 14
204521_at	0.347	0.0030754	1.42648	FAM216A	family with sequence similarity 216 member A
231166_at	0.348	0.00309516	-1.39017	GPR155	G protein-coupled receptor 155
207326_at	0.348	0.00310323	-1.2052	BTC	betacellulin
212844_at	0.348	0.00310376	-1.78203	RRP1B	ribosomal RNA processing 1B
241703_at	0.348	0.00311511	2.62364	RUNDC3B	RUN domain containing 3B
239015_at	0.349	0.00313415	-1.42037	THAP7-AS1	THAP7 antisense RNA 1
1564674_a_at	0.349	0.00314222	2.5001	CDC20B	cell division cycle 20B
211026_s_at	0.351	0.00317573	-1.08857	MGLL	monoglyceride lipase
1569481_s_at	0.351	0.00319273	2.21406	SNX22	sorting nexin 22
203889_at	0.353	0.00322001	2.23838	SCG5	secretogranin V
1560372_at	0.353	0.00323233	-1.50554	LOC101929713	uncharacterized LOC101929713
214054_at	0.355	0.00326461	1.4617	DOK2	docking protein 2
203716_s_at	0.355	0.00326762	-1.30201	DPP4	dipeptidyl peptidase 4
222958_s_at	0.355	0.00327973	3.18967	DEPDC1	DEP domain containing 1
236028_at	0.355	0.00328404	-1.4443	IBSP	integrin binding sialoprotein
229560_at	0.355	0.00330409	1.7225	TLR8	toll like receptor 8
228873_at	0.355	0.00331402	-1.78214	COL22A1	collagen type XXII alpha 1 chain
238439_at	0.355	0.00331416	1.75073	ANKRD22	ankyrin repeat domain 22
204787_at	0.355	0.00331634	1.92234	VSIG4	V-set and immunoglobulin domain containing 4
206163_at	0.355	0.00331671	2.1743	MIR548F5///MAB21L1	microRNA 548f-5///mab-21 like 1
219934_s_at	0.355	0.00331673	-2.23529	SULT1E1	sulfotransferase family 1E member 1
234007_at	0.357	0.00334038	-2.10862	DEFB121	defensin beta 121
217739_s_at	0.357	0.00335375	1.09618	NAMPT	nicotinamide phosphoribosyltransferase
208368_s_at	0.357	0.00336678	1.58698	BRCA2	BRCA2, DNA repair associated
201212_at	0.357	0.00337181	1.32708	LGMN	legumain
1570651_at	0.357	0.00337358	-2.21609	KYAT1	kynurenine aminotransferase 1
216549_s_at	0.357	0.00337454	-3.24161	TBC1D22B	TBC1 domain family member 22B
223239_at	0.358	0.0033908	1.18011	GSKIP	GSK3B interacting protein
227236_at	0.358	0.00340228	1.14305	TSPAN2	tetraspanin 2
1560842_a_at	0.358	0.00340946	-2.51549	TEX26-AS1	TEX26 antisense RNA 1
201088_at	0.358	0.00341296	1.14192	KPNA2	karyopherin subunit alpha 2
203185_at	0.359	0.00342399	1.60666	RASSF2	Ras association domain family member 2
212353_at	0.362	0.00346668	-1.19643	SULF1	sulfatase 1
231579_s_at	0.362	0.00348177	1.93958	TIMP2	TIMP metallopeptidase inhibitor 2
228598_at	0.362	0.00349072	-1.79781	DPP10	dipeptidyl peptidase like 10
243128_at	0.362	0.0034974	-2.98407	ZNF175	zinc finger protein 175
201162_at	0.362	0.00351474	-1.46632	IGFBP7	insulin like growth factor binding protein 7
209914_s_at	0.362	0.00351759	-1.98845	NRXN1	neurexin 1
207030_s_at	0.362	0.00353146	1.25202	CSRP2	cysteine and glycine rich protein 2
238012_at	0.362	0.0035359	-1.18453	DPP7	dipeptidyl peptidase 7
1553460_at	0.362	0.00354466	-1.09141	C2orf61	chromosome 2 open reading frame 61
229708_at	0.362	0.00354756	-1.07088	TOR4A	torsin family 4 member A
49051_g_at	0.362	0.00355836	-2.98829	DTX3	deltex E3 ubiquitin ligase 3
239343_at	0.362	0.00355969	-1.2436	LOC728705///TMEM263	uncharacterized LOC728705///transmembrane protein 263
238634_x_at	0.362	0.00356018	-1.12706	LIPJ	lipase family member J
1569287_at	0.362	0.00356477	-1.96941	LINC00458	long intergenic non-protein coding RNA 458
205568_at	0.362	0.00356687	2.2138	AQP9	aquaporin 9
1553366_s_at	0.363	0.00357674	-2.72679	ANKRD23///ANKRD39	ankyrin repeat domain 23///ankyrin repeat domain 39
236747_at	0.363	0.00359059	2.74823	CLIP1-AS1	CLIP1 antisense RNA 1
201422_at	0.363	0.00359406	1.8075	IFI30///PIK3R2	IFI30, lysosomal thiol reductase///phosphoinositide-3-kinase regulatory subunit 2
1553253_at	0.365	0.00362085	-2.08017	ASB16	ankyrin repeat and SOCS box containing 16
206315_at	0.365	0.0036234	-1.38781	CRLF1	cytokine receptor like factor 1
217552_x_at	0.368	0.00366263	2.95107	CR1	complement component 3b/4b receptor 1 (Knops blood group)
209025_s_at	0.368	0.00366933	1.10879	SYNCRIP	synaptotagmin binding cytoplasmic RNA interacting protein
38521_at	0.368	0.00368442	-1.91109	CD22	CD22 molecule
203425_s_at	0.368	0.00369226	-1.55537	IGFBP5	insulin like growth factor binding protein 5
206698_at	0.368	0.00370591	1.29978	XK	X-linked Kx blood group
202908_at	0.368	0.00372807	-1.11255	WFS1	wolframin ER transmembrane glycoprotein
229305_at	0.368	0.00372926	1.55204	CENPU	centromere protein U
228430_at	0.368	0.0037567	-2.18241	BOLA3-AS1	BOLA3 antisense RNA 1 (head to head)
222077_s_at	0.368	0.00376238	1.38703	RACGAP1	Rac GTPase activating protein 1
209031_at	0.368	0.00377438	1.14169	CADM1	cell adhesion molecule 1
206000_at	0.368	0.00377555	2.94248	MEP1A	meprin A subunit alpha
1555569_a_at	0.368	0.00377671	-2.66776	KCTD7///RABGEF1	potassium channel tetramerization domain containing 7///RAB guanine nucleotide exchange factor 1
227194_at	0.368	0.00377671	1.29734	FAM3B	family with sequence similarity 3 member B
220488_s_at	0.368	0.0037813	-1.05695	BCAS3	BCAS3, microtubule associated cell migration factor
222747_s_at	0.368	0.00379375	-1.65397	SCML1	sex comb on midleg-like 1 (Drosophila)
218510_x_at	0.368	0.003794	-1.22646	FAM134B	family with sequence similarity 134 member B
229752_at	0.368	0.00380002	-1.22445	IKZF4	IKAROS family zinc finger 4
1555040_at	0.368	0.00381587	-2.50747	LINC00612	long intergenic non-protein coding RNA 612
231859_at	0.368	0.00381845	-2.63057	C14orf132	chromosome 14 open reading frame 132
236396_at	0.368	0.00382607	-1.19398	LOC101927263	uncharacterized LOC101927263
238733_at	0.368	0.00382631	1.32318	MDM2	MDM2 proto-oncogene
243804_at	0.368	0.0038352	-1.27547	MTMR7	myotubularin related protein 7
211519_s_at	0.368	0.00385146	1.19886	KIF2C	kinesin family member 2C
201764_at	0.368	0.00385372	2.05622	TMEM106C	transmembrane protein 106C
203665_at	0.368	0.00385435	1.95093	HMOX1	heme oxygenase 1
202067_s_at	0.368	0.00386384	-1.65492	LDLR	low density lipoprotein receptor
229177_at	0.368	0.00386595	-1.05083	C16orf89	chromosome 16 open reading frame 89
239436_at	0.368	0.00387082	-1.75756	CHORDC1	cysteine and histidine rich domain containing 1
220197_at	0.368	0.0038782	-1.20481	ATP6V0A4	ATPase H+ transporting V0 subunit a4
1553244_at	0.368	0.00387868	-2.03404	FANCB	Fanconi anemia complementation group B
1569788_at	0.368	0.00388376	-2.93927	ST8SIA1	ST8 alpha-N-acetyl-neuraminide alpha-2,8-sialyltransferase 1
1559501_at	0.368	0.00388634	-2.15995	CBR3-AS1	CBR3 antisense RNA 1
231455_at	0.368	0.00388981	-2.65855	LINC00487	long intergenic non-protein coding RNA 487
1560974_s_at	0.368	0.00389669	2.64722	NOS1	nitric oxide synthase 1
219434_at	0.371	0.00394594	1.93761	TREM1	triggering receptor expressed on myeloid cells 1
203167_at	0.372	0.00396002	1.96559	TIMP2	TIMP metallopeptidase inhibitor 2
206354_at	0.373	0.00397439	4.11585	SLCO1B3	solute carrier organic anion transporter family member 1B3
1553994_at	0.373	0.00399685	1.07008	NT5E	5'-nucleotidase ecto
214575_s_at	0.373	0.00400264	1.99312	AZU1	azurocidin 1
240607_at	0.374	0.00401948	-1.57674	MIAT	myocardial infarction associated transcript (non-protein coding)
215055_at	0.374	0.00402911	-1.69744	B3GNTL1	UDP-GlcNAc:betaGal beta-1,3-N-acetylglucosaminyltransferase-like 1
219947_at	0.375	0.00405108	1.25684	CLEC4A	C-type lectin domain family 4 member A
207640_x_at	0.376	0.0040651	-1.73469	NTN3	netrin 3
213354_s_at	0.376	0.00406902	1.44947	NR2F6	nuclear receptor subfamily 2 group F member 6
234703_at	0.376	0.00408622	2.50912	HHLA3	HERV-H LTR-associating 3
204170_s_at	0.376	0.00408885	1.96591	CKS2	CDC28 protein kinase regulatory subunit 2
234337_at	0.376	0.00409431	-2.40812	TTLL9	tubulin tyrosine ligase like 9
240440_at	0.379	0.00413091	1.13704	NPL	N-acetylneuraminate pyruvate lyase
229480_at	0.38	0.00415404	-1.99424	MAGI2-AS3	MAGI2 antisense RNA 3
209616_s_at	0.38	0.004161	-2.27359	LOC100653057///CES1	liver carboxylesterase 1-like///carboxylesterase 1
218691_s_at	0.382	0.00418773	-1.36031	PDLIM4	PDZ and LIM domain 4
232750_at	0.382	0.00420325	-1.15437	LOC105373878	uncharacterized LOC105373878
223878_at	0.383	0.00422465	1.40948	INPP4B	inositol polyphosphate-4-phosphatase type II B
220152_at	0.383	0.00423899	-2.57381	C10orf95	chromosome 10 open reading frame 95
201714_at	0.383	0.00424614	1.22264	TUBG1	tubulin gamma 1
232866_at	0.383	0.00425086	-2.39446	ZSCAN18	zinc finger and SCAN domain containing 18
225911_at	0.383	0.00425164	1.15816	NPNT	nephronectin
213484_at	0.383	0.00426218	-2.72666	ADD2	adducin 2
1570120_at	0.383	0.00427344	-2.24285	LOC105373150	uncharacterized LOC105373150
229518_at	0.383	0.00427784	1.63717	FAM46B	family with sequence similarity 46 member B
1558373_s_at	0.383	0.00428519	-2.70676	CNOT7	CCR4-NOT transcription complex subunit 7
210895_s_at	0.383	0.00428673	2.0272	CD86	CD86 molecule
1561252_at	0.383	0.00430374	-2.24945	LL22NC03-63E9.3	uncharacterized LOC648691
227441_s_at	0.383	0.00431018	-2.79995	ANKS1B	ankyrin repeat and sterile alpha motif domain containing 1B
205244_s_at	0.384	0.00432532	-2.12624	SLC13A3	solute carrier family 13 member 3
208920_at	0.385	0.00436122	-1.14896	SRI	sorcin
203213_at	0.385	0.00437043	1.42812	CDK1	cyclin dependent kinase 1
218308_at	0.385	0.00439281	1.46771	TACC3	transforming acidic coiled-coil containing protein 3
206064_s_at	0.385	0.0044036	-2.35874	PPIL2	peptidylprolyl isomerase like 2
211719_x_at	0.385	0.00440777	4.05268	FN1	fibronectin 1
219896_at	0.385	0.00441469	1.66591	CALY	calcyon neuron specific vesicular protein
201667_at	0.385	0.00441544	1.27706	GJA1	gap junction protein alpha 1
217111_at	0.385	0.0044255	1.48233	AMACR	alpha-methylacyl-CoA racemase
1553465_a_at	0.385	0.00442592	2.84463	CES5A	carboxylesterase 5A
1553425_at	0.385	0.00442608	-1.25374	CFAP57	cilia and flagella associated protein 57
208535_x_at	0.385	0.00442865	1.06268	COL13A1	collagen type XIII alpha 1 chain
228273_at	0.385	0.00443445	1.35944	PRR11	proline rich 11
1554996_at	0.385	0.0044394	2.82762	ZNF733P///LOC285902///ZNF479///ZNF273	zinc finger protein 733, pseudogene///uncharacterized LOC285902///zinc finger protein 479///zinc finger protein 273
232162_at	0.385	0.00444136	-1.60224	ZNF696	zinc finger protein 696
243927_x_at	0.387	0.00446578	1.62654	KIAA1429	KIAA1429
208508_s_at	0.387	0.00449557	-2.32049	OR2J2	olfactory receptor family 2 subfamily J member 2
228388_at	0.387	0.0045032	1.67799	NFKBIB	NFKB inhibitor beta
240876_x_at	0.387	0.00451414	2.57191	TERB2	telomere repeat binding bouquet formation protein 2
226047_at	0.387	0.00452523	2.41503	MRVI1	murine retrovirus integration site 1 homolog
237504_at	0.387	0.0045258	-2.28518	INTS10	integrator complex subunit 10
205632_s_at	0.387	0.00452723	-1.02782	PIP5K1B	phosphatidylinositol-4-phosphate 5-kinase type 1 beta
223343_at	0.387	0.00453799	1.88798	MS4A7	membrane spanning 4-domains A7
207951_at	0.388	0.00455663	-2.41401	CSN2	casein beta
243357_at	0.389	0.00457745	-1.12041	NEGR1	neuronal growth regulator 1
209732_at	0.391	0.00461354	1.10163	CLEC2B	C-type lectin domain family 2 member B
222953_at	0.391	0.00461624	2.06318	GPR83	G protein-coupled receptor 83
208241_at	0.391	0.00464079	-1.88979	NRG1	neuregulin 1
217321_x_at	0.391	0.00464356	3.39694	ATXN3	ataxin 3
1554072_s_at	0.391	0.00464953	1.54378	DEUP1	deuterosome assembly protein 1
228570_at	0.391	0.00467054	1.24998	BTBD11	BTB domain containing 11
1563496_at	0.391	0.00467386	2.58143	RNF217-AS1	RNF217 antisense RNA 1 (head to head)
244107_at	0.391	0.00468495	1.3249	DSC3	desmocollin 3
239000_at	0.391	0.00468573	-1.56166	BRD4	bromodomain containing 4
205419_at	0.391	0.0047032	1.7676	GPR183	G protein-coupled receptor 183
208133_at	0.391	0.00471648	3.12585	RFC1	replication factor C subunit 1
1559678_s_at	0.391	0.0047166	-2.65402	GS1-24F4.2	uncharacterized LOC100652791
205116_at	0.391	0.00471893	-1.573	LAMA2	laminin subunit alpha 2
209070_s_at	0.391	0.0047192	-1.13458	RGS5	regulator of G-protein signaling 5
205352_at	0.391	0.00472711	-1.18367	SERPINI1	serpin family I member 1
1556477_a_at	0.391	0.00473219	-1.08403	LOC283485	uncharacterized LOC283485
203549_s_at	0.391	0.00473451	1.89349	LPL	lipoprotein lipase
201438_at	0.391	0.00474016	2.94636	COL6A3	collagen type VI alpha 3 chain
1557047_at	0.391	0.00476223	1.10473	YEATS2	YEATS domain containing 2
215141_at	0.391	0.0047757	2.23276	NOP14-AS1	NOP14 antisense RNA 1
1554696_s_at	0.391	0.00478536	1.59928	TYMS	thymidylate synthetase
1554852_a_at	0.391	0.00479475	1.05812	KIAA1257	KIAA1257
229638_at	0.391	0.00479542	-1.288	IRX3	iroquois homeobox 3
233242_at	0.391	0.00480227	-1.98479	SCAND2P	SCAN domain containing 2 pseudogene
209821_at	0.391	0.00480349	-1.2742	IL33	interleukin 33
209735_at	0.391	0.00481757	1.64101	ABCG2	ATP binding cassette subfamily G member 2 (Junior blood group)
204318_s_at	0.391	0.0048178	1.05428	GTSE1	G2 and S-phase expressed 1
226885_at	0.391	0.00482099	1.05224	RNF217	ring finger protein 217
214455_at	0.392	0.00484634	1.59822	HIST1H2BC///HIST1H2BI///HIST1H2BE///HIST1H2BF///HIST1H2BG	histone cluster 1, H2bc///histone cluster 1, H2bi///histone cluster 1, H2be///histone cluster 1, H2bf///histone cluster 1, H2bg
219454_at	0.392	0.00484884	1.32707	EGFL6	EGF like domain multiple 6
222888_at	0.392	0.00485675	1.89249	CCNJ	cyclin J
205848_at	0.392	0.00486602	-1.6555	GAS2	growth arrest specific 2
238878_at	0.393	0.00487485	-1.77664	ARX	aristaless related homeobox
237795_s_at	0.393	0.00490702	1.70517	SP2	Sp2 transcription factor
241406_at	0.393	0.00491317	1.92839	FAM83H	family with sequence similarity 83 member H
219813_at	0.393	0.00492498	-2.11382	LATS1	large tumor suppressor kinase 1
221828_s_at	0.393	0.00492563	-3.259	MVB12B	multivesicular body subunit 12B
220982_s_at	0.394	0.00493956	1.60238	SPACA1	sperm acrosome associated 1
221258_s_at	0.394	0.00496112	1.09551	KIF18A	kinesin family member 18A
1556283_s_at	0.394	0.00498297	1.32739	FGFR1OP2	FGFR1 oncogene partner 2
241512_at	0.394	0.00498705	2.71053	SPATC1	spermatogenesis and centriole associated 1
234303_s_at	0.395	0.00500906	1.23248	GPR85	G protein-coupled receptor 85
232339_at	0.395	0.00502175	2.4789	DCAF8	DDB1 and CUL4 associated factor 8
216838_at	0.395	0.00502377	-1.93549	LINC01278	long intergenic non-protein coding RNA 1278
219650_at	0.395	0.00502396	2.505	ERCC6L	ERCC excision repair 6 like, spindle assembly checkpoint helicase
222853_at	0.395	0.00503976	-1.49498	FLRT3	fibronectin leucine rich transmembrane protein 3
237909_at	0.395	0.00504036	2.20526	ADAM6	ADAM metallopeptidase domain 6 (pseudogene)
244727_at	0.395	0.00505201	1.98609	LOC101927338///KCNQ1OT1	uncharacterized LOC101927338///KCNQ1 opposite strand/antisense transcript 1 (non-protein coding)
212886_at	0.395	0.00507089	-1.12775	CCDC69	coiled-coil domain containing 69
212077_at	0.395	0.00507239	2.10682	CALD1	caldesmon 1
215509_s_at	0.395	0.00508855	3.15983	BUB1	BUB1 mitotic checkpoint serine/threonine kinase
215094_at	0.395	0.00509006	-2.15093	SPICE1	spindle and centriole associated protein 1
232950_s_at	0.395	0.00509035	1.87433	PITPNM2	phosphatidylinositol transfer protein membrane associated 2
1553642_at	0.396	0.00510904	-1.1119	C9orf163	chromosome 9 open reading frame 163
220271_x_at	0.397	0.00513493	-0.967106	EFCAB6	EF-hand calcium binding domain 6
236594_at	0.397	0.0051423	1.68917	LLGL1	LLGL1, scribble cell polarity complex component
1567443_x_at	0.397	0.00515159	-3.20605	PSEN1	presenilin 1
243815_at	0.397	0.00515503	-1.3139	PGBD4	piggyBac transposable element derived 4
209714_s_at	0.397	0.00516651	1.67779	CDKN3	cyclin dependent kinase inhibitor 3
226755_at	0.397	0.00516875	-1.09842	MIR205HG	MIR205 host gene
201616_s_at	0.397	0.00517138	2.58381	CALD1	caldesmon 1
203560_at	0.397	0.00520764	1.26676	GGH	gamma-glutamyl hydrolase
1554655_a_at	0.397	0.00520999	-2.11411	RPRML	reprimo like
237536_at	0.398	0.00522648	2.1636	MAPT-AS1	MAPT antisense RNA 1
1569773_at	0.398	0.00522976	2.74046	ATP8A1	ATPase phospholipid transporting 8A1
209870_s_at	0.398	0.00524719	2.25884	APBA2	amyloid beta precursor protein binding family A member 2
1555939_at	0.398	0.00525306	-3.39784	PRKCA-AS1	PRKCA antisense RNA 1
1553513_at	0.398	0.00528558	-1.39967	VNN3	vanin 3
212658_at	0.398	0.00529618	1.11434	LHFPL2	lipoma HMGIC fusion partner-like 2
205929_at	0.398	0.00529631	2.96712	GPA33	glycoprotein A33
205549_at	0.398	0.00530254	-2.86146	PCP4	Purkinje cell protein 4
232830_at	0.398	0.00530609	-1.29805	RNF32	ring finger protein 32
210738_s_at	0.398	0.00530933	-1.1036	SLC4A4	solute carrier family 4 member 4
202310_s_at	0.398	0.00533155	2.10034	COL1A1	collagen type I alpha 1 chain
201757_at	0.398	0.00534426	0.956598	RPL10///NDUFS5	ribosomal protein L10///NADH:ubiquinone oxidoreductase subunit S5
208434_at	0.398	0.00534836	-2.07643	MECOM	MDS1 and EVI1 complex locus
209519_at	0.399	0.00535994	-1.55181	NCBP1	nuclear cap binding protein subunit 1
235905_at	0.399	0.00538341	-1.5717	ZNF704	zinc finger protein 704
1557615_a_at	0.399	0.00539542	1.88206	ARHGAP19	Rho GTPase activating protein 19
221974_at	0.399	0.00540405	-1.25824	LOC101930404///SNORD116-28///SNORD115-26///SNORD115-13///SNORD115-7///SNORD116-22///SNORD116-4///PWARSN///SNORD107///SNRPN///IPW	uncharacterized LOC101930404///small nucleolar RNA, C/D box 116-28///small nucleolar RNA, C/D box 115-26///small nucleolar RNA, C/D box 115-13///small nucleolar RNA, C/D box 115-7///small nucleolar RNA, C/D box 116-22///small nucleolar RNA, C/D box 116-4///Prader Willi/Angelman region RNA, SNRPN neighbor///small nucleolar RNA, C/D box 107///small nuclear ribonucleoprotein polypeptide N///imprinte…
1558115_at	0.399	0.0054049	1.12392	RECK	reversion inducing cysteine rich protein with kazal motifs
227589_at	0.399	0.00540596	-2.65488	PITPNC1	phosphatidylinositol transfer protein, cytoplasmic 1
1557062_at	0.4	0.00541903	-2.40779	ZSCAN16-AS1	ZSCAN16 antisense RNA 1
234023_s_at	0.4	0.00542963	1.08952	CENPJ	centromere protein J
237514_at	0.402	0.00547528	-2.71087	LINC01210	long intergenic non-protein coding RNA 1210
1561301_at	0.402	0.00549611	2.06229	MAGI1-IT1	MAGI1 intronic transcript 1
222160_at	0.402	0.00551705	-1.32179	AKAP8L	A-kinase anchoring protein 8 like
1554179_s_at	0.402	0.00551975	1.78741	LYNX1	Ly6/neurotoxin 1
1552923_a_at	0.402	0.00554005	1.46979	PITPNM2	phosphatidylinositol transfer protein membrane associated 2
211080_s_at	0.402	0.00554134	1.6045	NEK2	NIMA related kinase 2
210013_at	0.402	0.00555256	-3.1793	HPX	hemopexin
220563_s_at	0.402	0.00556031	-2.52025	SHANK1	SH3 and multiple ankyrin repeat domains 1
203208_s_at	0.402	0.00556525	0.99133	MTFR1	mitochondrial fission regulator 1
207886_s_at	0.402	0.00559413	-2.01231	CALCR	calcitonin receptor
227350_at	0.402	0.00559845	1.27651	HELLS	helicase, lymphoid-specific
200665_s_at	0.402	0.00560338	2.11956	SPARC	secreted protein acidic and cysteine rich
204709_s_at	0.402	0.00560397	2.5101	KIF23	kinesin family member 23
208153_s_at	0.402	0.00560714	-1.16589	FAT2	FAT atypical cadherin 2
215594_at	0.402	0.00560885	-2.28789	ERV9-1	endogenous retrovirus group 9 member 1
1567030_at	0.402	0.00560967	-2.2085	SH3GL1P2	SH3 domain containing GRB2 like 1, endophilin A2 pseudogene 2
211138_s_at	0.402	0.00561168	1.35136	KMO	kynurenine 3-monooxygenase (kynurenine 3-hydroxylase)
218380_at	0.402	0.0056146	-1.07475	LOC728392	uncharacterized LOC728392
223461_at	0.402	0.00563882	1.164	TBC1D7	TBC1 domain family member 7
201278_at	0.402	0.00564119	1.08565	LOC101926921///DAB2	uncharacterized LOC101926921///DAB2, clathrin adaptor protein
217312_s_at	0.402	0.00564399	-1.53466	COL7A1	collagen type VII alpha 1 chain
238283_at	0.402	0.00565096	-2.78753	LINC00635	long intergenic non-protein coding RNA 635
1558523_at	0.402	0.005659	-1.31184	FAM184A	family with sequence similarity 184 member A
207261_at	0.402	0.00566068	-2.23099	CNGA3	cyclic nucleotide gated channel alpha 3
1569895_at	0.402	0.00566688	2.06965	LINC01134	long intergenic non-protein coding RNA 1134
229690_at	0.403	0.00569457	1.5571	FAM109A	family with sequence similarity 109 member A
212995_x_at	0.403	0.0057063	0.979641	MZT2A///MZT2B///PHGDH	mitotic spindle organizing protein 2A///mitotic spindle organizing protein 2B///phosphoglycerate dehydrogenase
217028_at	0.403	0.00571051	1.55451	CXCR4	C-X-C motif chemokine receptor 4
219480_at	0.403	0.00571318	3.28615	SNAI1	snail family transcriptional repressor 1
227340_s_at	0.403	0.00571481	-1.02851	RGMB	repulsive guidance molecule family member b
223732_at	0.405	0.00574901	-2.05851	SLC23A1	solute carrier family 23 member 1
234876_at	0.405	0.0057563	1.22483	COX6A1P1	cytochrome c oxidase subunit 6A1 pseudogene 1
211478_s_at	0.405	0.00576355	-1.25434	DPP4	dipeptidyl peptidase 4
228903_at	0.405	0.00576502	-1.37712	CES4A	carboxylesterase 4A
239890_s_at	0.406	0.00582582	-3.55241	SERP2	stress-associated endoplasmic reticulum protein family member 2
203382_s_at	0.406	0.00582906	1.895	APOE	apolipoprotein E
214366_s_at	0.406	0.00583336	1.44529	ALOX5	arachidonate 5-lipoxygenase
230266_at	0.406	0.00583387	-1.22596	RAB7B	RAB7B, member RAS oncogene family
228654_at	0.406	0.00584286	1.24586	SPIN4	spindlin family member 4
216273_at	0.406	0.00584574	1.58001	ZNF460	zinc finger protein 460
213566_at	0.406	0.00584938	1.39102	RNASE6	ribonuclease A family member k6
203975_s_at	0.406	0.00585844	0.999243	CHAF1A	chromatin assembly factor 1 subunit A
222238_s_at	0.407	0.0059034	-1.67408	POLM	DNA polymerase mu
237193_s_at	0.407	0.00591659	1.45298	LOC101927668	uncharacterized LOC101927668
221061_at	0.407	0.0059231	1.31036	PKD2L1	polycystin 2 like 1, transient receptor potential cation channel
205075_at	0.408	0.00594219	-1.02969	SERPINF2	serpin family F member 2
218990_s_at	0.408	0.00595295	3.0704	SPRR3	small proline rich protein 3
204204_at	0.408	0.00595842	1.21401	SLC31A2	solute carrier family 31 member 2
201615_x_at	0.409	0.00598399	2.50127	CALD1	caldesmon 1
235315_at	0.409	0.00599248	-1.08292	TSC22D1	TSC22 domain family member 1
235061_at	0.409	0.00600639	-1.3829	PPM1K	protein phosphatase, Mg2+/Mn2+ dependent 1K
216184_s_at	0.409	0.00602993	-1.08089	RIMS1	regulating synaptic membrane exocytosis 1
233498_at	0.409	0.00603309	-1.84303	ERBB4	erb-b2 receptor tyrosine kinase 4
223499_at	0.409	0.00603329	-0.997665	C1QTNF5///MFRP	C1q and tumor necrosis factor related protein 5///membrane frizzled-related protein
216535_at	0.409	0.00604358	1.59337	CADM3	cell adhesion molecule 3
236833_at	0.409	0.00604972	-1.10092	TTC16	tetratricopeptide repeat domain 16
202177_at	0.409	0.00606334	-2.09911	GAS6	growth arrest specific 6
214511_x_at	0.409	0.00607975	1.64875	FCGR1B	Fc fragment of IgG receptor Ib
201279_s_at	0.409	0.00608268	1.49993	LOC101926921///DAB2	uncharacterized LOC101926921///DAB2, clathrin adaptor protein
212792_at	0.409	0.00609305	1.20731	DPY19L1	dpy-19 like 1
223805_at	0.409	0.00609585	-1.22297	OSBPL6	oxysterol binding protein like 6
219508_at	0.409	0.00609933	1.88582	GCNT3	glucosaminyl (N-acetyl) transferase 3, mucin type
237116_at	0.409	0.00609994	-1.14774	LOC646903	uncharacterized LOC646903
1553634_a_at	0.409	0.00610377	-1.00709	WEE2-AS1	WEE2 antisense RNA 1
230872_s_at	0.41	0.00614786	-1.00816	ARPC4-TTLL3///TTLL3///ARPC4	ARPC4-TTLL3 readthrough///tubulin tyrosine ligase like 3///actin related protein 2/3 complex subunit 4
203029_s_at	0.41	0.00614987	-1.23021	PTPRN2	protein tyrosine phosphatase, receptor type N2
217201_at	0.411	0.00617218	-2.16003	RASAL2	RAS protein activator like 2
241412_at	0.411	0.00617912	-1.02153	BTC	betacellulin
201058_s_at	0.411	0.00619952	-3.08393	MYL9	myosin light chain 9
239472_at	0.413	0.00622641	2.75851	EHD4	EH domain containing 4
226446_at	0.413	0.00624539	3.98523	HES6	hes family bHLH transcription factor 6
1556421_at	0.413	0.00625362	-1.44099	C8orf34-AS1	C8orf34 antisense RNA 1
1566830_at	0.413	0.00626091	1.30999	LOC440028	uncharacterized LOC440028
203477_at	0.414	0.00627107	2.10387	COL15A1	collagen type XV alpha 1 chain
225655_at	0.414	0.00627723	1.48318	UHRF1	ubiquitin like with PHD and ring finger domains 1
206432_at	0.414	0.00629316	1.44824	HAS2	hyaluronan synthase 2
225974_at	0.415	0.00632184	1.30958	TMEM64	transmembrane protein 64
228370_at	0.415	0.00632885	-1.10744	LOC101930404///SNORD116-28///SNORD115-26///SNORD115-13///SNORD115-7///SNORD116-22///SNORD116-4///PWARSN///SNORD107///IPW	uncharacterized LOC101930404///small nucleolar RNA, C/D box 116-28///small nucleolar RNA, C/D box 115-26///small nucleolar RNA, C/D box 115-13///small nucleolar RNA, C/D box 115-7///small nucleolar RNA, C/D box 116-22///small nucleolar RNA, C/D box 116-4///Prader Willi/Angelman region RNA, SNRPN neighbor///small nucleolar RNA, C/D box 107///imprinted in Prader-Willi syndrome (non-protein coding)
1556427_s_at	0.415	0.00633761	2.16152	LRRN4CL	LRRN4 C-terminal like
202953_at	0.415	0.00634896	1.72257	C1QB	complement C1q B chain
231445_at	0.415	0.00635069	-1.28897	PAX1	paired box 1
207007_at	0.415	0.00636249	-2.71382	NR1I3	nuclear receptor subfamily 1 group I member 3
201313_at	0.415	0.00636781	-0.985184	ENO2	enolase 2
236073_at	0.415	0.00637184	-2.26669	EPHA10	EPH receptor A10
1553046_s_at	0.416	0.00639191	1.57846	GAL3ST2	galactose-3-O-sulfotransferase 2
205635_at	0.416	0.00640849	-2.54236	KALRN	kalirin, RhoGEF kinase
1556725_a_at	0.416	0.00641101	-1.12553	LOC100288490	uncharacterized LOC100288490
231189_at	0.416	0.0064117	-1.45859	LINC01126	long intergenic non-protein coding RNA 1126
205392_s_at	0.416	0.00642306	-1.94835	CCL15-CCL14///CCL14	CCL15-CCL14 readthrough (NMD candidate)///C-C motif chemokine ligand 14
207814_at	0.416	0.00642317	2.16737	DEFA6	defensin alpha 6
231947_at	0.416	0.00643469	-1.78642	MYCT1	myc target 1
1558894_a_at	0.416	0.00644682	1.47754	DEUP1	deuterosome assembly protein 1
1553197_at	0.418	0.00648318	2.55165	DCAF4L2	DDB1 and CUL4 associated factor 4 like 2
214051_at	0.418	0.00649469	2.11107	TMSB15B///TMSB15A	thymosin beta 15B///thymosin beta 15a
1552348_at	0.419	0.00651182	2.29548	PRSS33	protease, serine 33
209890_at	0.419	0.00652932	1.08331	TSPAN5	tetraspanin 5
204793_at	0.419	0.00652988	-1.18025	GPRASP1	G protein-coupled receptor associated sorting protein 1
214026_s_at	0.42	0.00655566	-1.74058	SPRED2	sprouty related EVH1 domain containing 2
237270_at	0.42	0.00657024	-2.32214	LOC100505710	uncharacterized LOC100505710
229281_at	0.42	0.0065755	-1.95719	NPAS3	neuronal PAS domain protein 3
243753_at	0.42	0.00658091	-1.33771	ERICH3	glutamate rich 3
206318_at	0.421	0.00660695	-1.46389	EPPIN-WFDC6///EPPIN	EPPIN-WFDC6 readthrough///epididymal peptidase inhibitor
203887_s_at	0.422	0.00666615	1.56474	THBD	thrombomodulin
226612_at	0.422	0.00667276	-2.34357	UBE2QL1	ubiquitin conjugating enzyme E2 Q family like 1
208303_s_at	0.422	0.00668653	2.22516	CRLF2	cytokine receptor-like factor 2
231748_at	0.422	0.0066922	-2.09378	ULBP3	UL16 binding protein 3
1559544_s_at	0.422	0.00672855	-1.2422	LINC00441	long intergenic non-protein coding RNA 441
1561305_at	0.422	0.00674712	2.00808	LOC101927849	uncharacterized LOC101927849
207332_s_at	0.422	0.00677012	1.34208	TFRC	transferrin receptor
205257_s_at	0.422	0.00677235	2.55545	AMPH	amphiphysin
213343_s_at	0.422	0.00677442	-1.98808	GDPD5	glycerophosphodiester phosphodiesterase domain containing 5
1554242_a_at	0.422	0.00677545	3.35804	COCH	cochlin
212344_at	0.422	0.00677572	-1.43154	SULF1	sulfatase 1
201418_s_at	0.422	0.00677981	0.948897	SOX4	SRY-box 4
224469_s_at	0.422	0.00678892	2.42955	INF2	inverted formin, FH2 and WH2 domain containing
227233_at	0.422	0.00679366	1.10423	TSPAN2	tetraspanin 2
214435_x_at	0.422	0.00679882	1.03071	RALA	RALA Ras like proto-oncogene A
233326_at	0.422	0.0068049	-1.01278	LOC101928882///CCDC39	uncharacterized LOC101928882///coiled-coil domain containing 39
242941_x_at	0.422	0.0068072	-2.38616	TBX1	T-box 1
207523_at	0.422	0.00681723	2.7969	C6orf10	chromosome 6 open reading frame 10
1556633_at	0.422	0.00681778	-1.631	C1orf204	chromosome 1 open reading frame 204
201626_at	0.422	0.00682843	-1.05865	INSIG1	insulin induced gene 1
1555758_a_at	0.422	0.00683016	1.37074	CDKN3	cyclin dependent kinase inhibitor 3
209406_at	0.422	0.00683075	1.14257	BAG2	BCL2 associated athanogene 2
1556165_at	0.422	0.00683178	-1.5618	LOC100505727	uncharacterized LOC100505727
211959_at	0.422	0.00683591	-1.23575	IGFBP5	insulin like growth factor binding protein 5
218418_s_at	0.423	0.00685965	1.23313	KANK2	KN motif and ankyrin repeat domains 2
1563970_at	0.423	0.0068676	1.29557	MRPS27	mitochondrial ribosomal protein S27
210445_at	0.423	0.00687504	-1.48939	FABP6	fatty acid binding protein 6
228581_at	0.423	0.00687633	1.89896	KCNJ10	potassium voltage-gated channel subfamily J member 10
217174_s_at	0.424	0.00690746	2.01565	APC2	APC2, WNT signaling pathway regulator
226902_at	0.424	0.00691201	1.32828	USP13	ubiquitin specific peptidase 13 (isopeptidase T-3)
241428_x_at	0.424	0.00693082	-1.62746	TCEA2	transcription elongation factor A2
220528_at	0.424	0.00694327	-1.09132	VNN3	vanin 3
1560416_at	0.424	0.0069469	-1.46141	DNAH11	dynein axonemal heavy chain 11
233590_at	0.425	0.00697143	-2.41712	MIR3681HG	MIR3681 host gene
215321_at	0.425	0.00698171	1.83522	RUNDC3B	RUN domain containing 3B
218662_s_at	0.425	0.00698679	1.4461	NCAPG	non-SMC condensin I complex subunit G
215254_at	0.425	0.00698885	2.80533	RCAN1	regulator of calcineurin 1
1553145_at	0.427	0.00703446	-1.45138	TAPT1-AS1	TAPT1 antisense RNA 1 (head to head)
1562644_at	0.427	0.00704967	-1.99369	MTHFD2L	methylenetetrahydrofolate dehydrogenase (NADP+ dependent) 2-like
220054_at	0.428	0.0070701	1.52761	IL23A	interleukin 23 subunit alpha
1558440_at	0.429	0.00711195	1.21942	LOC100506351	uncharacterized LOC100506351
1555346_at	0.429	0.00711485	3.83796	CDC20B	cell division cycle 20B
218792_s_at	0.43	0.0071295	1.26678	BSPRY	B-box and SPRY domain containing
210004_at	0.43	0.00713303	1.83714	OLR1	oxidized low density lipoprotein receptor 1
242634_at	0.43	0.00714408	-2.39203	GATAD1	GATA zinc finger domain containing 1
201859_at	0.431	0.00716711	1.71794	SRGN	serglycin
237020_at	0.431	0.00717469	-1.6536	CATSPERD	cation channel sperm associated auxiliary subunit delta
230698_at	0.432	0.00719826	3.41363	CALN1	calneuron 1
213432_at	0.432	0.00722007	-2.47395	MUC5B	mucin 5B, oligomeric mucus/gel-forming
32128_at	0.432	0.00722448	2.36364	CCL18	C-C motif chemokine ligand 18
209122_at	0.432	0.00723552	1.56687	PLIN2	perilipin 2
244279_at	0.432	0.00725155	-2.1852	SOBP	sine oculis binding protein homolog
1556232_at	0.432	0.00725319	-1.53196	KIF6	kinesin family member 6
218218_at	0.432	0.00726437	-1.1514	APPL2	adaptor protein, phosphotyrosine interacting with PH domain and leucine zipper 2
231126_at	0.432	0.00727089	0.937766	C2orf70	chromosome 2 open reading frame 70
227137_at	0.432	0.00727732	2.16247	CACUL1	CDK2 associated cullin domain 1
228597_at	0.432	0.00728525	1.18532	MIS18A	MIS18 kinetochore protein A
202235_at	0.432	0.00733513	2.57212	SLC16A1	solute carrier family 16 member 1
213007_at	0.432	0.00735019	1.35585	FANCI	Fanconi anemia complementation group I
236718_at	0.432	0.00735291	1.52375	MYO10	myosin X
218840_s_at	0.432	0.00735412	0.947192	NADSYN1	NAD synthetase 1
224102_at	0.432	0.00736596	2.21617	P2RY12	purinergic receptor P2Y12
1569963_at	0.432	0.00737215	-1.53109	LOC101928525	uncharacterized LOC101928525
212810_s_at	0.432	0.00737487	-1.06559	SLC1A4	solute carrier family 1 member 4
1561531_at	0.432	0.00738186	1.90129	PLCH1-AS1	PLCH1 antisense RNA 1
229900_at	0.432	0.00738614	1.67327	CD109	CD109 molecule
1569926_s_at	0.432	0.00738763	-1.3156	SLC34A3	solute carrier family 34 member 3
205859_at	0.433	0.0074082	1.12641	LY86	lymphocyte antigen 86
209887_at	0.434	0.00744075	2.5574	SMAD6	SMAD family member 6
205778_at	0.434	0.00744584	2.5959	KLK7	kallikrein related peptidase 7
243688_at	0.434	0.00748439	1.88721	LOC90768	uncharacterized LOC90768
1554652_s_at	0.434	0.00749202	2.64009	MAST4	microtubule associated serine/threonine kinase family member 4
202582_s_at	0.434	0.00749437	0.959872	RANBP9	RAN binding protein 9
1557030_at	0.434	0.00749835	-2.52339	GAB1	GRB2 associated binding protein 1
223817_at	0.434	0.00753486	-1.67312	LRRIQ1	leucine rich repeats and IQ motif containing 1
227024_s_at	0.434	0.00754284	1.95737	MRPL55	mitochondrial ribosomal protein L55
228422_at	0.434	0.00754849	-1.76899	LHFPL4	lipoma HMGIC fusion partner-like 4
213008_at	0.434	0.00756011	1.4546	FANCI	Fanconi anemia complementation group I
241360_at	0.434	0.00756082	1.10322	CCDC15	coiled-coil domain containing 15
230412_at	0.434	0.00757983	-1.31813	NPAS3	neuronal PAS domain protein 3
205339_at	0.434	0.007582	1.60493	STIL	SCL/TAL1 interrupting locus
207763_at	0.434	0.00758629	2.59179	S100A5	S100 calcium binding protein A5
1569040_s_at	0.434	0.00760297	1.83801	ANKRD36BP2	ankyrin repeat domain 36B pseudogene 2
1554161_at	0.434	0.00760421	-1.48025	SLC25A27	solute carrier family 25 member 27
1556954_at	0.434	0.00760568	1.77072	CASC22	cancer susceptibility candidate 22 (non-protein coding)
221541_at	0.434	0.00762485	1.07532	CRISPLD2	cysteine rich secretory protein LCCL domain containing 2
212949_at	0.434	0.007638	2.67436	NCAPH	non-SMC condensin I complex subunit H
243875_at	0.434	0.00764063	1.33254	CCDC158	coiled-coil domain containing 158
226661_at	0.434	0.00764426	2.64981	CDCA2	cell division cycle associated 2
202168_at	0.435	0.00765714	0.940726	AK6///TAF9	adenylate kinase 6///TATA-box binding protein associated factor 9
206239_s_at	0.435	0.00766163	1.18773	SPINK1	serine peptidase inhibitor, Kazal type 1
241066_at	0.435	0.00768351	-2.02654	ZNF449	zinc finger protein 449
204244_s_at	0.435	0.00769207	1.14674	DBF4	DBF4 zinc finger
1562338_at	0.436	0.00771825	1.46963	2020-03-01	membrane associated ring-CH-type finger 1
224929_at	0.437	0.00773213	-1.10866	TMEM173	transmembrane protein 173
203305_at	0.437	0.00775449	1.69365	F13A1	coagulation factor XIII A chain
219725_at	0.437	0.00778108	2.36383	TREM2	triggering receptor expressed on myeloid cells 2
235854_x_at	0.437	0.00778735	-2.2067	ROCK1	Rho associated coiled-coil containing protein kinase 1
1560334_at	0.437	0.00778905	2.28313	MEGF11	multiple EGF like domains 11
221923_s_at	0.437	0.00779056	1.03093	NPM1	nucleophosmin
205795_at	0.438	0.00782472	-2.12435	NRXN3	neurexin 3
227276_at	0.439	0.00784815	1.08353	PLXDC2	plexin domain containing 2
224384_s_at	0.439	0.00785141	1.85066	RNF17	ring finger protein 17
229363_at	0.439	0.00785187	1.66464	LINC00920	long intergenic non-protein coding RNA 920
211195_s_at	0.44	0.007908	-2.87229	TP63	tumor protein p63
244321_at	0.44	0.00791385	-1.17864	PGAP1	post-GPI attachment to proteins 1
235205_at	0.44	0.00791577	-1.46273	OXR1	oxidation resistance 1
216204_at	0.44	0.00792995	-1.70342	COMT	catechol-O-methyltransferase
1557776_at	0.44	0.00794502	-2.70839	LOC101928303	uncharacterized LOC101928303
212464_s_at	0.44	0.00794865	3.48067	FN1	fibronectin 1
213982_s_at	0.44	0.00795912	1.07353	RABGAP1L	RAB GTPase activating protein 1 like
210702_s_at	0.441	0.00799038	2.31264	PTGIS	prostaglandin I2 (prostacyclin) synthase
244033_at	0.441	0.00799465	1.17511	CEP128	centrosomal protein 128
230004_at	0.441	0.00799537	-0.959537	USP24	ubiquitin specific peptidase 24
1552484_at	0.442	0.00802401	-1.69345	SMCR8	Smith-Magenis syndrome chromosome region, candidate 8
238984_at	0.442	0.00806022	2.45201	REG4	regenerating family member 4
202388_at	0.442	0.00806277	1.12712	RGS2	regulator of G-protein signaling 2
1555427_s_at	0.442	0.00806562	0.993204	SYNCRIP	synaptotagmin binding cytoplasmic RNA interacting protein
1555608_at	0.442	0.00806714	-1.74593	CAPRIN2	caprin family member 2
202628_s_at	0.442	0.00806912	2.59464	SERPINE1	serpin family E member 1
243617_at	0.442	0.00807679	1.96619	ZNF827	zinc finger protein 827
229909_at	0.442	0.00808771	-0.945527	B4GALNT3	beta-1,4-N-acetyl-galactosaminyltransferase 3
1553423_a_at	0.442	0.00809432	-1.33401	SLFN13	schlafen family member 13
229183_at	0.442	0.00811355	-1.09969	KCTD1	potassium channel tetramerization domain containing 1
209218_at	0.442	0.00812645	-0.957761	SQLE	squalene epoxidase
223600_s_at	0.442	0.00813581	-2.08565	KIAA1683	KIAA1683
213837_at	0.442	0.00814639	-1.24563	L3MBTL1	l(3)mbt-like 1 (Drosophila)
207989_at	0.442	0.00815763	-2.57432	OPRM1	opioid receptor mu 1
206102_at	0.444	0.00819312	1.57009	GINS1	GINS complex subunit 1
209146_at	0.444	0.00822386	-1.00304	MSMO1	methylsterol monooxygenase 1
220658_s_at	0.446	0.00827295	1.80869	ARNTL2	aryl hydrocarbon receptor nuclear translocator like 2
237729_at	0.446	0.0082732	-3.38266	RRS1-AS1	RRS1 antisense RNA 1 (head to head)
201849_at	0.447	0.00830941	-1.07295	BNIP3	BCL2 interacting protein 3
214365_at	0.447	0.0083115	1.28117	TPM3	tropomyosin 3
229090_at	0.447	0.00831994	-1.09812	ZEB1-AS1	ZEB1 antisense RNA 1
1560455_at	0.447	0.00833281	-2.19207	LOC339166///WSCD1	uncharacterized LOC339166///WSC domain containing 1
237381_at	0.447	0.00833916	-2.60901	LOC101928035	uncharacterized LOC101928035
1553893_at	0.447	0.00835275	1.76406	CCDC105	coiled-coil domain containing 105
219471_at	0.447	0.00836802	1.75047	KIAA0226L	KIAA0226 like
244424_at	0.447	0.00837773	-1.06957	LOC439938	uncharacterized LOC439938
204057_at	0.447	0.00838698	1.43449	IRF8	interferon regulatory factor 8
213451_x_at	0.447	0.00839604	-1.73364	TNXB///TNXA	tenascin XB///tenascin XA (pseudogene)
214622_at	0.447	0.00840079	-1.68688	CYP21A1P///CYP21A2	cytochrome P450 family 21 subfamily A member 1, pseudogene///cytochrome P450 family 21 subfamily A member 2
208298_at	0.447	0.0084166	2.46511	EVI5	ecotropic viral integration site 5
221272_s_at	0.447	0.00842974	-1.17496	C1orf21	chromosome 1 open reading frame 21
1555591_at	0.447	0.00843944	2.58817	PIF1	PIF1 5'-to-3' DNA helicase
1566766_a_at	0.447	0.00844449	0.989528	MACC1	metastasis associated in colon cancer 1
216192_at	0.449	0.00850533	-2.37377	FABP7	fatty acid binding protein 7
218346_s_at	0.449	0.00851838	-0.980752	SESN1	sestrin 1
1569476_at	0.449	0.00853797	-1.71407	DKFZP434L187	uncharacterized LOC26082
244189_at	0.449	0.0085406	1.19869	TTC28-AS1	TTC28 antisense RNA 1
209789_at	0.449	0.00854123	-1.40293	CORO2B	coronin 2B
228729_at	0.449	0.00856339	1.21949	CCNB1	cyclin B1
230875_s_at	0.449	0.00856392	1.03159	ATP11A	ATPase phospholipid transporting 11A
220908_at	0.45	0.00857918	-0.987512	CCDC33	coiled-coil domain containing 33
233952_s_at	0.451	0.00860453	1.2434	ZBTB21	zinc finger and BTB domain containing 21
231325_at	0.453	0.00865811	-1.97048	UNC5D	unc-5 netrin receptor D
211434_s_at	0.453	0.00866965	1.29388	CCRL2	C-C motif chemokine receptor like 2
229618_at	0.453	0.00867879	1.27075	SNX16	sorting nexin 16
1557305_at	0.453	0.0086825	-1.38351	TACC1	transforming acidic coiled-coil containing protein 1
204135_at	0.453	0.00870915	1.07076	FILIP1L	filamin A interacting protein 1 like
206361_at	0.453	0.0087123	-1.57962	PTGDR2	prostaglandin D2 receptor 2
220476_s_at	0.455	0.00875543	-1.07069	LOC101928718///FAM212B	uncharacterized LOC101928718///family with sequence similarity 212 member B
234833_at	0.455	0.00876696	-2.83301	LOC101927709	uncharacterized LOC101927709
223500_at	0.456	0.00879861	2.78517	CPLX1	complexin 1
202763_at	0.456	0.0088242	0.947185	CASP3	caspase 3
237515_at	0.457	0.00883997	-1.28781	TMEM56	transmembrane protein 56
222511_x_at	0.457	0.00888034	-1.31203	FAF1	Fas associated factor 1
227760_at	0.457	0.00888418	2.87386	IGFBPL1	insulin like growth factor binding protein like 1
219727_at	0.457	0.00889207	1.92086	DUOX2	dual oxidase 2
1555127_at	0.457	0.00889216	2.51433	MOCS1	molybdenum cofactor synthesis 1
219288_at	0.457	0.00889378	1.07352	C3orf14	chromosome 3 open reading frame 14
206276_at	0.457	0.00890224	1.59274	LY6D	lymphocyte antigen 6 complex, locus D
209054_s_at	0.458	0.00893011	0.995521	WHSC1	Wolf-Hirschhorn syndrome candidate 1
203393_at	0.458	0.00893216	1.87758	HES1	hes family bHLH transcription factor 1
223588_at	0.458	0.00894783	-0.966923	THAP2	THAP domain containing 2
244070_at	0.461	0.00902066	-2.36993	SYNE1	spectrin repeat containing nuclear envelope protein 1
236951_at	0.461	0.00904651	-1.20434	NSFL1C	NSFL1 cofactor
230933_at	0.461	0.00905226	-2.03927	DSTN	destrin, actin depolymerizing factor
201808_s_at	0.462	0.00907703	1.64883	ENG	endoglin
201426_s_at	0.462	0.00908274	0.917439	VIM	vimentin
209030_s_at	0.462	0.00909099	0.947124	CADM1	cell adhesion molecule 1
202917_s_at	0.462	0.00909635	2.09401	S100A8	S100 calcium binding protein A8
1555318_at	0.462	0.00910681	-2.84311	HIF3A	hypoxia inducible factor 3 alpha subunit
1561345_at	0.462	0.00912343	1.95124	LOC101928009	uncharacterized LOC101928009
227222_at	0.463	0.00914909	-1.24168	FBXO10	F-box protein 10
234870_at	0.463	0.00917027	-1.06192	TANC1	tetratricopeptide repeat, ankyrin repeat and coiled-coil containing 1
208063_s_at	0.463	0.00918192	-1.1124	CAPN9	calpain 9
234466_at	0.463	0.00918394	-1.33462	FAM20C	family with sequence similarity 20 member C
1555444_a_at	0.463	0.00918705	-1.46075	PPP1R12B	protein phosphatase 1 regulatory subunit 12B
220239_at	0.464	0.00921611	0.9053	KLHL7	kelch like family member 7
220517_at	0.465	0.00923723	-1.13289	VPS13C	vacuolar protein sorting 13 homolog C
226145_s_at	0.465	0.00924109	0.980945	FRAS1	Fraser extracellular matrix complex subunit 1
224125_at	0.465	0.00924614	1.6026	PLEKHN1	pleckstrin homology domain containing N1
231268_at	0.465	0.00925475	1.55848	MYBL1	MYB proto-oncogene like 1
213571_s_at	0.465	0.00927274	1.04044	EIF4E2	eukaryotic translation initiation factor 4E family member 2
221029_s_at	0.465	0.00928127	-1.54652	WNT5B	Wnt family member 5B
1561322_at	0.465	0.00930063	2.19153	LOC101927450	uncharacterized LOC101927450
202345_s_at	0.465	0.0093115	1.20604	FABP5	fatty acid binding protein 5
202859_x_at	0.465	0.00936993	1.44986	CXCL8	C-X-C motif chemokine ligand 8
206032_at	0.465	0.00937325	1.1644	DSC3	desmocollin 3
1554325_at	0.465	0.00939561	2.12504	DOCK2	dedicator of cytokinesis 2
234992_x_at	0.465	0.00939942	1.21552	ECT2	epithelial cell transforming 2
224052_at	0.465	0.0094	3.10282	HSFY2///HSFY1	heat shock transcription factor, Y-linked 2///heat shock transcription factor, Y-linked 1
212494_at	0.465	0.00941012	-1.02773	TNS2	tensin 2
209986_at	0.465	0.00942564	1.91512	LOC101929036///PAH	uncharacterized LOC101929036///phenylalanine hydroxylase
239281_at	0.465	0.00943121	-1.51385	ZDHHC14	zinc finger DHHC-type containing 14
231568_at	0.465	0.00943214	-1.66544	CT47A12///CT47A1///CT47A2///CT47A3///CT47A4///CT47A5///CT47A6///CT47A8///CT47A9///CT47A10///CT47A7///CT47A11	cancer/testis antigen family 47, member A12///cancer/testis antigen family 47, member A1///cancer/testis antigen family 47, member A2///cancer/testis antigen family 47, member A3///cancer/testis antigen family 47, member A4///cancer/testis antigen family 47, member A5///cancer/testis antigen family 47, member A6///cancer/testis antigen family 47, member A8///cancer/testis antigen family 47, membe…
242822_at	0.465	0.00943656	-1.42232	LOC102723847	uncharacterized LOC102723847
1563099_at	0.465	0.00943763	-2.20932	LOC100507053	uncharacterized LOC100507053
204866_at	0.465	0.00946768	0.9306	JADE3	jade family PHD finger 3
244364_at	0.465	0.00948001	1.67245	MYO3A	myosin IIIA
203591_s_at	0.465	0.00948025	1.13655	CSF3R	colony stimulating factor 3 receptor
232056_at	0.465	0.00949042	2.85068	SCEL	sciellin
231895_at	0.465	0.00949176	1.1003	SASS6	SAS-6 centriolar assembly protein
240015_at	0.465	0.00949323	0.987088	PRKCQ-AS1	PRKCQ antisense RNA 1
204548_at	0.465	0.00949335	3.02986	STAR	steroidogenic acute regulatory protein
202068_s_at	0.465	0.00951598	-1.28633	LDLR	low density lipoprotein receptor
234008_s_at	0.465	0.00953367	1.77807	CES3	carboxylesterase 3
89977_at	0.465	0.00953667	-1.68096	ACSM5	acyl-CoA synthetase medium-chain family member 5
211701_s_at	0.465	0.00955985	-2.52325	TRO	trophinin
217115_at	0.465	0.00956061	-1.54005	MKRN7P	makorin ring finger protein 7, pseudogene
225191_at	0.465	0.00956119	-1.26231	CIRBP	cold inducible RNA binding protein
235362_at	0.466	0.00959695	-1.30925	LOC729970	hCG2028352-like
214469_at	0.466	0.0096068	1.77501	HIST1H2AE	histone cluster 1, H2ae
228559_at	0.467	0.00963231	0.991062	CENPN	centromere protein N
205499_at	0.467	0.00964484	1.36786	SRPX2	sushi repeat containing protein, X-linked 2
209166_s_at	0.467	0.00965625	0.901611	MAN2B1	mannosidase alpha class 2B member 1
220406_at	0.467	0.00968067	1.9823	TGFB2	transforming growth factor beta 2
1565949_x_at	0.467	0.00968931	2.35471	CHML	CHM like, Rab escort protein 2
215413_at	0.467	0.0097049	2.38041	EXOC7	exocyst complex component 7
236710_at	0.467	0.00970665	-0.90272	C1orf87	chromosome 1 open reading frame 87
204161_s_at	0.467	0.00972656	-0.898541	ENPP4	ectonucleotide pyrophosphatase/phosphodiesterase 4 (putative)
216966_at	0.467	0.00973722	2.45743	ITGA2B	integrin subunit alpha 2b
214555_at	0.467	0.00975215	-2.50153	SSTR5	somatostatin receptor 5
204689_at	0.467	0.00975299	0.983546	HHEX	hematopoietically expressed homeobox
223927_at	0.467	0.00975574	-2.3913	PCDHB9	protocadherin beta 9
1560130_at	0.467	0.00976064	-2.29812	C1orf145	chromosome 1 open reading frame 145
206661_at	0.467	0.00977961	-2.03492	DBF4B	DBF4 zinc finger B
222655_s_at	0.467	0.00979678	-2.09982	IMPAD1	inositol monophosphatase domain containing 1
223533_at	0.467	0.00979865	2.22203	LOC101927933///LRRC8C	uncharacterized LOC101927933///leucine rich repeat containing 8 family member C
204720_s_at	0.467	0.00981179	-1.67199	DNAJC6	DnaJ heat shock protein family (Hsp40) member C6
1559862_at	0.467	0.00981251	-1.34534	COPA	coatomer protein complex subunit alpha
214061_at	0.467	0.00981385	0.857275	TBC1D31	TBC1 domain family member 31
1555270_a_at	0.467	0.00983607	-1.13599	WFS1	wolframin ER transmembrane glycoprotein
216307_at	0.467	0.00986056	1.3792	DGKB	diacylglycerol kinase beta
221454_at	0.467	0.00987604	-1.45535	BOK	BOK, BCL2 family apoptosis regulator
48808_at	0.467	0.00988877	1.37978	DHFR	dihydrofolate reductase
210757_x_at	0.467	0.00989397	1.18431	LOC101926921///DAB2	uncharacterized LOC101926921///DAB2, clathrin adaptor protein
214400_at	0.467	0.0099052	-1.74032	INSL3	insulin like 3
207981_s_at	0.467	0.00990594	-0.943388	ESRRG	estrogen related receptor gamma
222784_at	0.467	0.00991469	-1.60059	SMOC1	SPARC related modular calcium binding 1
205693_at	0.467	0.00995322	-1.10289	TNNT3	troponin T3, fast skeletal type
1554664_at	0.467	0.0099545	-1.45619	NAIF1	nuclear apoptosis inducing factor 1
236746_at	0.467	0.00999402	2.48084	GALNT1	polypeptide N-acetylgalactosaminyltransferase 1
1553385_at	0.467	0.00999659	1.85177	LINC01101	long intergenic non-protein coding RNA 1101
209172_s_at	0.467	0.0100076	0.929484	CENPF	centromere protein F
242773_at	0.467	0.0100159	-1.94829	SLC5A1	solute carrier family 5 member 1
203693_s_at	0.467	0.0100199	1.22009	E2F3	E2F transcription factor 3
213996_at	0.467	0.0100296	1.72789	YPEL1	yippee like 1
242360_at	0.467	0.0100317	-1.86742	LDB2	LIM domain binding 2
244431_at	0.467	0.0100369	-1.66256	KLLN	killin, p53-regulated DNA replication inhibitor
211284_s_at	0.467	0.0100483	1.20607	GRN	granulin
215559_at	0.467	0.0100565	-1.21042	LOC101930322///ABCC6	multidrug resistance-associated protein 6-like///ATP binding cassette subfamily C member 6
1552568_at	0.467	0.010057	2.5249	RTP3	receptor transporter protein 3
204041_at	0.467	0.0100585	-1.92677	MAOB	monoamine oxidase B
220723_s_at	0.467	0.0100706	-1.60971	CWH43	cell wall biogenesis 43 C-terminal homolog
204939_s_at	0.467	0.0100764	-2.43316	PLN	phospholamban
1556468_at	0.467	0.0100871	1.9574	LOC105376166	uncharacterized LOC105376166
241247_at	0.467	0.0100894	-2.05761	LINC01213	long intergenic non-protein coding RNA 1213
1553053_at	0.467	0.0100977	2.04842	LINC00521	long intergenic non-protein coding RNA 521
1561251_at	0.467	0.0101032	2.45143	LINC01019	long intergenic non-protein coding RNA 1019
1554306_at	0.468	0.0101301	-1.49605	ITPKB	inositol-trisphosphate 3-kinase B
243807_at	0.468	0.010166	1.48111	NCOA7	nuclear receptor coactivator 7
236188_s_at	0.468	0.0101775	2.14135	NAP1L4	nucleosome assembly protein 1 like 4
38158_at	0.468	0.0101816	1.37916	ESPL1	extra spindle pole bodies like 1, separase
230433_at	0.468	0.0102018	-1.06392	LOC729970	hCG2028352-like
218559_s_at	0.468	0.010204	1.0314	MAFB	MAF bZIP transcription factor B
213780_at	0.468	0.0102042	3.76729	TCHH	trichohyalin
209573_s_at	0.468	0.0102058	-1.52111	LDLRAD4	low density lipoprotein receptor class A domain containing 4
242638_at	0.468	0.0102115	2.41544	LOC101928731	uncharacterized LOC101928731
205111_s_at	0.468	0.0102143	1.08873	PLCE1	phospholipase C epsilon 1
1554768_a_at	0.468	0.0102172	1.60238	MAD2L1	MAD2 mitotic arrest deficient-like 1 (yeast)
219648_at	0.468	0.0102354	1.10972	MREG	melanoregulin
203345_s_at	0.468	0.0102426	0.890589	MTF2	metal response element binding transcription factor 2
221097_s_at	0.468	0.0102457	-1.38738	KCNMB2	potassium calcium-activated channel subfamily M regulatory beta subunit 2
219134_at	0.468	0.0102574	3.07412	ADGRL4	adhesion G protein-coupled receptor L4
226421_at	0.468	0.0102578	0.972441	AMMECR1	Alport syndrome, mental retardation, midface hypoplasia and elliptocytosis chromosomal region gene 1
1561693_at	0.468	0.0102692	-1.84433	LOC400794	uncharacterized LOC400794
241689_at	0.468	0.0102776	-0.925588	METTL14	methyltransferase like 14
220026_at	0.468	0.0102988	1.37615	CLCA4	chloride channel accessory 4
1562639_at	0.47	0.0103466	-1.06355	KIF6	kinesin family member 6
219410_at	0.471	0.0103689	-1.67365	TMEM45A	transmembrane protein 45A
1559079_at	0.471	0.0103836	-2.11108	LINC00567	long intergenic non-protein coding RNA 567
210012_s_at	0.472	0.010416	-1.14294	EWSR1	EWS RNA binding protein 1
1555291_at	0.472	0.0104392	2.60983	TRPV3	transient receptor potential cation channel subfamily V member 3
213752_at	0.472	0.0104521	-2.13276	KAZN	kazrin, periplakin interacting protein
231401_s_at	0.473	0.0104722	-0.997059	MLX	MLX, MAX dimerization protein
205200_at	0.473	0.0104879	-1.90163	EXOSC7///CLEC3B	exosome component 7///C-type lectin domain family 3 member B
34210_at	0.474	0.0105324	1.51191	CD52	CD52 molecule
1555401_at	0.474	0.0105399	1.09815	SOHLH2	spermatogenesis and oogenesis specific basic helix-loop-helix 2
222964_at	0.475	0.0105611	-1.85214	USP49	ubiquitin specific peptidase 49
1569020_at	0.475	0.0105762	-2.26986	NEDD9	neural precursor cell expressed, developmentally down-regulated 9
216895_at	0.475	0.0106071	-2.0089	GABRG3	gamma-aminobutyric acid type A receptor gamma3 subunit
220812_s_at	0.475	0.010609	-1.20555	HHLA2	HERV-H LTR-associating 2
1563107_at	0.475	0.0106397	2.74906	LOC101927843	uncharacterized LOC101927843
219978_s_at	0.475	0.010654	1.20343	NUSAP1	nucleolar and spindle associated protein 1
226506_at	0.475	0.0106586	-1.1223	THSD4	thrombospondin type 1 domain containing 4
1556513_at	0.475	0.0106704	1.58393	ZNF573	zinc finger protein 573
1556257_at	0.475	0.0106746	-2.61804	LOC645513	septin 7 pseudogene
243793_at	0.475	0.0106814	1.84841	AHDC1	AT-hook DNA binding motif containing 1
201930_at	0.475	0.0106977	0.875994	MCM6	minichromosome maintenance complex component 6
210736_x_at	0.475	0.0107199	1.31863	DTNA	dystrobrevin alpha
213680_at	0.475	0.0107488	2.12876	KRT6B	keratin 6B
235183_at	0.475	0.0107588	-0.894203	FILIP1	filamin A interacting protein 1
205067_at	0.475	0.0107643	1.49242	IL1B	interleukin 1 beta
213166_x_at	0.475	0.0107842	1.10012	MIR4784///MZT2A///MZT2B	microRNA 4784///mitotic spindle organizing protein 2A///mitotic spindle organizing protein 2B
205671_s_at	0.475	0.0107851	1.36435	HLA-DOB	major histocompatibility complex, class II, DO beta
223823_at	0.475	0.0107892	-1.85779	KCNMB2	potassium calcium-activated channel subfamily M regulatory beta subunit 2
201540_at	0.475	0.0107898	1.66807	FHL1	four and a half LIM domains 1
206420_at	0.475	0.0108158	1.11896	IGSF6	immunoglobulin superfamily member 6
210345_s_at	0.475	0.0108397	-1.24266	DNAH9	dynein axonemal heavy chain 9
227714_s_at	0.475	0.0108468	-1.9855	RABL6	RAB, member RAS oncogene family-like 6
1554071_at	0.475	0.0108544	1.59278	DEUP1	deuterosome assembly protein 1
213135_at	0.475	0.0108588	1.46423	TIAM1	T-cell lymphoma invasion and metastasis 1
206025_s_at	0.475	0.0108624	1.46377	TNFAIP6	TNF alpha induced protein 6
239887_at	0.475	0.0108726	2.98604	LOC101928554	uncharacterized LOC101928554
208340_at	0.475	0.0108784	-2.07138	LOC643733	caspase 4, apoptosis-related cysteine peptidase pseudogene
221210_s_at	0.475	0.0108813	0.967817	NPL	N-acetylneuraminate pyruvate lyase
236183_at	0.475	0.0108873	1.43156	DYNC1H1	dynein cytoplasmic 1 heavy chain 1
223851_s_at	0.475	0.0108939	1.5172	TNFRSF18	TNF receptor superfamily member 18
233418_at	0.475	0.0108979	-2.33854	LOC91450	uncharacterized LOC91450
232143_at	0.475	0.0109027	1.64258	DNM1P41	dynamin 1 pseudogene 41
231922_at	0.475	0.010903	-1.77675	ZNF276	zinc finger protein 276
235600_at	0.475	0.0109076	2.58753	DLK1	delta like non-canonical Notch ligand 1
225626_at	0.475	0.0109084	1.06048	PAG1	phosphoprotein membrane anchor with glycosphingolipid microdomains 1
1563185_at	0.475	0.0109166	2.39271	LOC102800447///LOC101930566	uncharacterized LOC102800447///uncharacterized LOC101930566
215185_at	0.475	0.010918	-0.813601	LINC00963	long intergenic non-protein coding RNA 963
236745_at	0.475	0.0109566	-1.05883	CCDC78	coiled-coil domain containing 78
1553350_at	0.475	0.0109891	1.9912	AMER3	APC membrane recruitment protein 3
242807_at	0.475	0.0109896	-0.860419	FSD1L	fibronectin type III and SPRY domain containing 1 like
228752_at	0.475	0.0109985	-0.907536	CRACR2A	calcium release activated channel regulator 2A
1566843_at	0.475	0.0110077	-1.91768	PER4	period circadian clock 3 pseudogene
823_at	0.475	0.0110097	-1.25972	CX3CL1	C-X3-C motif chemokine ligand 1
238015_at	0.475	0.0110486	1.28283	C4orf46	chromosome 4 open reading frame 46
222317_at	0.475	0.0110552	1.62863	PDE3B	phosphodiesterase 3B
211744_s_at	0.475	0.011056	0.823552	CD58	CD58 molecule
218542_at	0.475	0.0110625	1.5428	CEP55	centrosomal protein 55
1552335_at	0.475	0.0110682	-1.24153	CATSPER1	cation channel sperm associated 1
202878_s_at	0.475	0.0110682	1.3644	CD93	CD93 molecule
208726_s_at	0.475	0.0110793	0.906857	EIF2S2	eukaryotic translation initiation factor 2 subunit beta
219000_s_at	0.475	0.0110839	0.981445	DSCC1	DNA replication and sister chromatid cohesion 1
205715_at	0.475	0.0111211	1.57005	BST1	bone marrow stromal cell antigen 1
203438_at	0.475	0.0111297	1.43526	STC2	stanniocalcin 2
207739_s_at	0.475	0.0111329	2.38134	GAGE12D///GAGE8///GAGE12F///GAGE2A///GAGE12H///GAGE12E///GAGE12B///GAGE12C///GAGE2D///GAGE12J///GAGE12G///GAGE13///GAGE2B///GAGE2E///GAGE12I///GAGE7///GAGE6///GAGE5///GAGE4///GAGE3///GAGE2C///GAGE1	G antigen 12D///G antigen 8///G antigen 12F///G antigen 2A///G antigen 12H///G antigen 12E///G antigen 12B///G antigen 12C///G antigen 2D///G antigen 12J///G antigen 12G///G antigen 13///G antigen 2B///G antigen 2E///G antigen 12I///G antigen 7///G antigen 6///G antigen 5///G antigen 4///G antigen 3///G antigen 2C///G antigen 1
222044_at	0.475	0.0111339	1.43894	LOC643549///PCIF1	uncharacterized LOC643549///PDX1 C-terminal inhibiting factor 1
221010_s_at	0.475	0.0111378	1.90138	SIRT5	sirtuin 5
230253_at	0.475	0.0111631	-1.591	SCUBE3	signal peptide, CUB domain and EGF like domain containing 3
1569940_at	0.475	0.011164	-1.65853	SLC6A16	solute carrier family 6 member 16
1556473_at	0.475	0.0111772	3.31734	LOC285097	uncharacterized FLJ38379
233164_x_at	0.475	0.0111863	-1.10038	RHBDD1	rhomboid domain containing 1
1554981_at	0.475	0.0112058	3.43164	EQTN	equatorin
1553446_at	0.475	0.0112093	-1.4885	LOC100996634	transmembrane protein FLJ37396
210447_at	0.475	0.0112353	-1.88665	GLUD2	glutamate dehydrogenase 2
214549_x_at	0.475	0.011239	1.86336	SPRR1A	small proline rich protein 1A
218009_s_at	0.475	0.01124	0.934404	PRC1	protein regulator of cytokinesis 1
221747_at	0.475	0.01124	-1.39647	TNS1	tensin 1
225017_at	0.475	0.0112432	1.05837	CCDC14	coiled-coil domain containing 14
225367_at	0.475	0.0112638	0.935004	PGM2	phosphoglucomutase 2
1555349_a_at	0.475	0.0112739	1.75781	ITGB2	integrin subunit beta 2
237265_at	0.475	0.011284	-2.23164	MEIOB///LINC00254	meiosis specific with OB domains///long intergenic non-protein coding RNA 254
212361_s_at	0.475	0.0112858	-0.986634	ATP2A2	ATPase sarcoplasmic/endoplasmic reticulum Ca2+ transporting 2
1554938_a_at	0.475	0.0112895	-1.50545	ACOT11	acyl-CoA thioesterase 11
1552619_a_at	0.475	0.0112966	3.84251	ANLN	anillin actin binding protein
240699_at	0.475	0.0113197	-2.0704	SEC14L3	SEC14 like lipid binding 3
211548_s_at	0.476	0.0113631	-0.951325	HPGD	hydroxyprostaglandin dehydrogenase 15-(NAD)
211126_s_at	0.477	0.0114156	0.985029	CSRP2	cysteine and glycine rich protein 2
206925_at	0.477	0.0114277	-1.28372	ST8SIA4	ST8 alpha-N-acetyl-neuraminide alpha-2,8-sialyltransferase 4
202018_s_at	0.477	0.0114298	-2.6409	LTF	lactotransferrin
224753_at	0.477	0.0114346	1.44701	CDCA5	cell division cycle associated 5
1563595_at	0.478	0.0114831	-1.26482	SRGAP3	SLIT-ROBO Rho GTPase activating protein 3
221685_s_at	0.478	0.0114977	0.828881	SPDL1	spindle apparatus coiled-coil protein 1
209803_s_at	0.478	0.0115359	1.50397	PHLDA2	pleckstrin homology like domain family A member 2
1559991_s_at	0.478	0.0115412	-1.00776	CAMK1D	calcium/calmodulin dependent protein kinase ID
235249_at	0.478	0.0115508	-2.13413	RDH13	retinol dehydrogenase 13
1554712_a_at	0.478	0.0115571	1.68314	GLYATL2	glycine-N-acyltransferase like 2
224774_s_at	0.478	0.0115632	0.996207	NAV1	neuron navigator 1
223229_at	0.478	0.0115645	1.65349	UBE2T	ubiquitin conjugating enzyme E2 T
219611_s_at	0.478	0.0115655	1.01958	CEP85	centrosomal protein 85
205650_s_at	0.478	0.0115689	-2.37075	FGA	fibrinogen alpha chain
214582_at	0.478	0.0115776	1.23086	PDE3B	phosphodiesterase 3B
203786_s_at	0.479	0.0115993	1.0928	TPD52L1	tumor protein D52-like 1
221605_s_at	0.479	0.0116094	0.84269	PIPOX	pipecolic acid and sarcosine oxidase
208441_at	0.479	0.0116302	1.50534	IGF1R	insulin like growth factor 1 receptor
1560226_at	0.479	0.0116507	-0.829002	HHLA2	HERV-H LTR-associating 2
232109_at	0.479	0.0116639	-0.989298	UBXN10	UBX domain protein 10
236981_at	0.479	0.0116673	2.29803	C17orf99	chromosome 17 open reading frame 99
205285_s_at	0.479	0.0116807	1.4243	FYB	FYN binding protein
219381_at	0.48	0.0117182	-0.894986	C5orf42	chromosome 5 open reading frame 42
211668_s_at	0.48	0.0117316	1.38111	PLAU	plasminogen activator, urokinase
201280_s_at	0.48	0.0117329	1.8049	LOC101926921///DAB2	uncharacterized LOC101926921///DAB2, clathrin adaptor protein
209288_s_at	0.482	0.0118041	-0.818497	CDC42EP3	CDC42 effector protein 3
217450_at	0.482	0.0118046	-2.68883	AGFG2	ArfGAP with FG repeats 2
207195_at	0.483	0.0118524	-2.28822	CNTN6	contactin 6
229237_s_at	0.483	0.0118537	-2.38787	FOXN3	forkhead box N3
210843_s_at	0.483	0.0118667	-2.18306	MFAP3L	microfibrillar associated protein 3 like
239466_at	0.484	0.0118994	-0.8405	DUBR	DPPA2 upstream binding RNA
1569042_at	0.484	0.0119136	1.95705	LRP1	LDL receptor related protein 1
219710_at	0.484	0.0119325	-1.65818	SH3TC2	SH3 domain and tetratricopeptide repeats 2
202928_s_at	0.484	0.0119529	-2.00479	PHF1	PHD finger protein 1
230829_at	0.484	0.0119558	2.22446	CST9L	cystatin 9-like
1567076_at	0.484	0.0119562	-1.96919	CLN6	ceroid-lipofuscinosis, neuronal 6, late infantile, variant
1554507_at	0.484	0.0119597	2.63625	NAALAD2	N-acetylated alpha-linked acidic dipeptidase 2
223075_s_at	0.484	0.011971	0.878929	AIF1L	allograft inflammatory factor 1 like
1553102_a_at	0.484	0.0119756	-1.12203	CCDC69	coiled-coil domain containing 69
1561537_at	0.484	0.0119931	1.72119	OGFRP1	opioid growth factor receptor pseudogene 1
210066_s_at	0.484	0.0120165	-2.62537	AQP4	aquaporin 4
218252_at	0.484	0.0120216	0.965334	CKAP2	cytoskeleton associated protein 2
224521_s_at	0.484	0.0120325	0.805451	CCDC77	coiled-coil domain containing 77
237401_at	0.485	0.0120618	1.51837	ACTN1	actinin alpha 1
220169_at	0.486	0.0121016	-2.19074	TMEM156	transmembrane protein 156
211964_at	0.486	0.0121284	2.3065	COL4A2	collagen type IV alpha 2 chain
1552293_at	0.486	0.0121315	1.84635	TMEM196	transmembrane protein 196
216659_at	0.486	0.0121504	1.97197	LOC1720	dihydrofolate reductase pseudogene
231754_at	0.486	0.0121508	2.10316	PCDHGC4	protocadherin gamma subfamily C, 4
213228_at	0.486	0.0121559	-1.11579	PDE8B	phosphodiesterase 8B
219990_at	0.486	0.0121697	1.08327	E2F8	E2F transcription factor 8
1555756_a_at	0.486	0.0121871	1.19815	CLEC7A	C-type lectin domain family 7 member A
210664_s_at	0.486	0.0121897	1.42447	TFPI	tissue factor pathway inhibitor
205768_s_at	0.486	0.012205	-0.969706	SLC27A2	solute carrier family 27 member 2
1555399_a_at	0.486	0.0122059	-1.54881	DUSP16	dual specificity phosphatase 16
212097_at	0.487	0.012236	1.86367	CAV1	caveolin 1
206145_at	0.487	0.0122431	1.65601	RHAG	Rh-associated glycoprotein
213429_at	0.487	0.0122534	-1.12772	BICC1	BicC family RNA binding protein 1
205891_at	0.487	0.0122607	-0.912342	ADORA2B	adenosine A2b receptor
1561037_a_at	0.487	0.0122773	2.28981	LOC105373113	uncharacterized LOC105373113
231777_at	0.488	0.0123141	-2.38779	LY6G5B///CSNK2B	lymphocyte antigen 6 complex, locus G5B///casein kinase 2 beta
222670_s_at	0.488	0.0123423	0.881555	MAFB	MAF bZIP transcription factor B
1555990_at	0.488	0.0123564	1.41902	C22orf42	chromosome 22 open reading frame 42
244556_at	0.488	0.0123649	1.81181	LCP2	lymphocyte cytosolic protein 2
204686_at	0.489	0.0123841	1.22491	IRS1	insulin receptor substrate 1
210911_at	0.489	0.0123911	2.09305	ID2B	inhibitor of DNA binding 2B, HLH protein (pseudogene)
1553743_at	0.489	0.0123992	-1.20182	METTL21A	methyltransferase like 21A
201858_s_at	0.49	0.0124301	1.7393	SRGN	serglycin
226139_at	0.49	0.0124406	-0.795875	CCDC149	coiled-coil domain containing 149
228532_at	0.491	0.0125018	1.63043	C1orf162	chromosome 1 open reading frame 162
218585_s_at	0.491	0.0125022	2.66037	DTL	denticleless E3 ubiquitin protein ligase homolog
219803_at	0.491	0.0125311	-2.64852	ANGPTL3	angiopoietin like 3
201963_at	0.492	0.0125561	0.858625	ACSL1	acyl-CoA synthetase long-chain family member 1
213590_at	0.492	0.0125731	-0.977084	SLC16A5	solute carrier family 16 member 5
218424_s_at	0.492	0.0125776	-1.82155	STEAP3	STEAP3 metalloreductase
210267_at	0.493	0.012626	-0.95447	NIPAL3	NIPA like domain containing 3
209836_x_at	0.493	0.0126487	1.06899	BOLA2B///BOLA2	bolA family member 2B///bolA family member 2
219855_at	0.493	0.0126552	1.64288	NUDT11	nudix hydrolase 11
222934_s_at	0.493	0.0126677	1.12099	CLEC4E	C-type lectin domain family 4 member E
203401_at	0.494	0.0126933	0.796778	PRPS2	phosphoribosyl pyrophosphate synthetase 2
227028_s_at	0.494	0.0127205	1.95019	DGCR2	DiGeorge syndrome critical region gene 2
239345_at	0.494	0.0127294	1.95583	SLC19A3	solute carrier family 19 member 3
238380_s_at	0.494	0.0127422	1.62501	LINC00226	long intergenic non-protein coding RNA 226
203299_s_at	0.494	0.0127544	1.46982	AP1S2	adaptor related protein complex 1 sigma 2 subunit
1558574_at	0.494	0.0127681	-2.06792	LOC100508631	uncharacterized LOC100508631
205837_s_at	0.494	0.0127874	2.58045	GYPA	glycophorin A (MNS blood group)
232546_at	0.495	0.0128096	-0.850548	TP73	tumor protein p73
202977_s_at	0.495	0.0128381	-1.98716	CREBZF	CREB/ATF bZIP transcription factor
201761_at	0.496	0.01287	1.24978	MTHFD2	methylenetetrahydrofolate dehydrogenase (NADP+ dependent) 2, methenyltetrahydrofolate cyclohydrolase
243800_at	0.497	0.0128869	1.93963	NR1H4	nuclear receptor subfamily 1 group H member 4
208026_at	0.497	0.0129142	3.04648	HIST1H4G///HIST1H4F	histone cluster 1, H4g///histone cluster 1, H4f
225516_at	0.497	0.0129144	-1.26713	SLC7A2	solute carrier family 7 member 2
215856_at	0.497	0.0129349	1.24801	SIGLEC15	sialic acid binding Ig like lectin 15
224201_s_at	0.497	0.0129503	-2.26315	SUFU	SUFU negative regulator of hedgehog signaling
236146_at	0.498	0.012975	-1.40737	SYNCRIP	synaptotagmin binding cytoplasmic RNA interacting protein
235146_at	0.499	0.0130146	1.61224	TMCC3	transmembrane and coiled-coil domain family 3
208682_s_at	0.499	0.0130192	-0.967792	MAGED2	MAGE family member D2
232449_at	0.499	0.0130273	-1.17273	BCO2	beta-carotene oxygenase 2
218025_s_at	0.499	0.0130363	-1.25877	ECI2	enoyl-CoA delta isomerase 2
239796_x_at	0.499	0.0130497	-0.942837	TIRAP	TIR domain containing adaptor protein
214047_s_at	0.499	0.013068	0.923008	MBD4	methyl-CpG binding domain 4, DNA glycosylase
208071_s_at	0.499	0.0130839	2.10417	LAIR1	leukocyte associated immunoglobulin like receptor 1
236312_at	0.501	0.0131544	1.63438	MAD2L1	MAD2 mitotic arrest deficient-like 1 (yeast)
219099_at	0.501	0.0131739	0.827728	TIGAR	TP53 induced glycolysis regulatory phosphatase
204952_at	0.501	0.0131763	2.03396	LYPD3	LY6/PLAUR domain containing 3
236717_at	0.501	0.0131871	-1.43813	FAM179A	family with sequence similarity 179 member A
233918_at	0.501	0.0131921	-0.87834	DCDC2B	doublecortin domain containing 2B
222967_at	0.502	0.0132419	-2.37585	SLC5A7	solute carrier family 5 member 7
223736_at	0.502	0.0132531	1.97274	IFT81	intraflagellar transport 81
209758_s_at	0.502	0.013269	1.89441	MFAP5	microfibrillar associated protein 5
222013_x_at	0.502	0.0132705	-1.62562	EEF2KMT	eukaryotic elongation factor 2 lysine methyltransferase
218744_s_at	0.502	0.013272	0.920943	PACSIN3	protein kinase C and casein kinase substrate in neurons 3
216227_at	0.502	0.0132877	-1.97883	LOC105379655	uncharacterized LOC105379655
244700_at	0.503	0.0133569	-2.14575	SEC61B	Sec61 translocon beta subunit
207068_at	0.503	0.0133575	-1.08704	ZFP37	ZFP37 zinc finger protein
210422_x_at	0.503	0.0133676	1.18308	SLC11A1	solute carrier family 11 member 1
243313_at	0.504	0.0133942	-1.62732	SYNPO2L	synaptopodin 2 like
225081_s_at	0.504	0.0134026	0.971009	CDCA7L	cell division cycle associated 7 like
226667_x_at	0.505	0.0134477	-1.99013	EPN1	epsin 1
222089_s_at	0.505	0.0134518	-0.984687	C16orf71	chromosome 16 open reading frame 71
208018_s_at	0.505	0.0134826	1.62067	HCK	HCK proto-oncogene, Src family tyrosine kinase
212636_at	0.505	0.0134954	1.56733	QKI	QKI, KH domain containing RNA binding
205046_at	0.505	0.0135001	1.91736	CENPE	centromere protein E
238763_at	0.506	0.0135367	-1.6618	RBM20	RNA binding motif protein 20
219936_s_at	0.506	0.0135791	0.964169	GPR87	G protein-coupled receptor 87
1562426_a_at	0.506	0.0135797	-2.15994	STK24	serine/threonine kinase 24
205364_at	0.506	0.0135853	-0.898675	ACOX2	acyl-CoA oxidase 2
204775_at	0.506	0.0135903	1.18864	CHAF1B	chromatin assembly factor 1 subunit B
242586_at	0.506	0.0135916	-1.00971	FSD1L	fibronectin type III and SPRY domain containing 1 like
235065_at	0.506	0.0136111	-0.85267	GAREM1	GRB2 associated regulator of MAPK1 subtype 1
214005_at	0.506	0.0136206	0.91394	GGCX	gamma-glutamyl carboxylase
211762_s_at	0.506	0.013633	1.12866	KPNA2	karyopherin subunit alpha 2
201287_s_at	0.506	0.0136553	0.882915	SDC1	syndecan 1
218115_at	0.506	0.0136653	1.59374	ASF1B	anti-silencing function 1B histone chaperone
223480_s_at	0.506	0.0136785	0.822847	MRPL47	mitochondrial ribosomal protein L47
220426_at	0.506	0.0136851	-1.02763	FNDC11	fibronectin type III domain containing 11
221934_s_at	0.506	0.0136978	-0.81908	DALRD3	DALR anticodon binding domain containing 3
1569969_a_at	0.506	0.0137044	2.13644	UNC13C	unc-13 homolog C
216209_at	0.506	0.0137131	-1.29756	LINC00939	long intergenic non-protein coding RNA 939
231787_at	0.506	0.0137307	-2.77897	SLC25A27	solute carrier family 25 member 27
206026_s_at	0.506	0.0137355	1.71182	TNFAIP6	TNF alpha induced protein 6
1559459_at	0.506	0.0137357	1.76388	LOC613266	uncharacterized LOC613266
1557544_at	0.506	0.0137452	-0.988442	CFAP58	cilia and flagella associated protein 58
213095_x_at	0.506	0.0137864	1.57953	AIF1	allograft inflammatory factor 1
201494_at	0.506	0.0137873	0.780148	PRCP	prolylcarboxypeptidase
210772_at	0.506	0.0137914	1.0519	FPR2	formyl peptide receptor 2
225972_at	0.506	0.0137948	0.892312	TMEM64	transmembrane protein 64
225520_at	0.506	0.0138094	1.29579	LOC101928195///LOC100996643///MTHFD1L	methylenetetrahydrofolate dehydrogenase (NADP+ dependent) 1-like pseudogene///monofunctional C1-tetrahydrofolate synthase, mitochondrial-like///methylenetetrahydrofolate dehydrogenase (NADP+ dependent) 1-like
1563204_at	0.506	0.01382	-1.79173	ZNF627	zinc finger protein 627
213796_at	0.507	0.0138508	3.6993	SPRR1A	small proline rich protein 1A
203414_at	0.508	0.013889	1.3457	MMD	monocyte to macrophage differentiation associated
206414_s_at	0.508	0.013901	0.82819	ASAP2	ArfGAP with SH3 domain, ankyrin repeat and PH domain 2
1552315_at	0.508	0.0139045	1.73804	GIMAP1	GTPase, IMAP family member 1
1561687_a_at	0.508	0.0139101	-2.5854	ZNF382	zinc finger protein 382
213365_at	0.508	0.013936	0.777447	ERI2	ERI1 exoribonuclease family member 2
224323_s_at	0.508	0.0139422	1.38697	MRO	maestro
226354_at	0.509	0.0139779	0.882082	LACTB	lactamase beta
1562487_at	0.509	0.013979	-2.37799	LOC101927623	uncharacterized LOC101927623
240014_at	0.509	0.0139882	-1.39209	POLR2J4	RNA polymerase II subunit J4, pseudogene
202487_s_at	0.509	0.0140011	0.837684	H2AFV	H2A histone family member V
1561331_at	0.509	0.0140095	-3.2564	ERVMER61-1	endogenous retrovirus group MER61 member 1
230468_s_at	0.509	0.014026	-1.53841	C1orf56	chromosome 1 open reading frame 56
205822_s_at	0.509	0.0140278	-1.13352	HMGCS1	3-hydroxy-3-methylglutaryl-CoA synthase 1
227123_at	0.51	0.0140696	-3.42849	RAB3B	RAB3B, member RAS oncogene family
225379_at	0.51	0.0140778	1.14618	MAPT	microtubule associated protein tau
211447_s_at	0.51	0.0140973	-2.07362	PDE4A	phosphodiesterase 4A
238861_at	0.51	0.0140984	-1.56301	SSBP2	single stranded DNA binding protein 2
204103_at	0.51	0.0141441	1.17445	CCL4	C-C motif chemokine ligand 4
243019_at	0.51	0.0141604	2.48598	LOC100132207	uncharacterized LOC100132207
1554018_at	0.51	0.0141684	2.35472	GPNMB	glycoprotein nmb
213439_x_at	0.51	0.014174	-1.60045	RUNDC3A	RUN domain containing 3A
230109_at	0.51	0.0141755	-1.1278	PDE7B	phosphodiesterase 7B
37566_at	0.51	0.0141793	2.14633	PHF24	PHD finger protein 24
238582_at	0.51	0.0141826	-1.72533	C21orf2	chromosome 21 open reading frame 2
1553225_s_at	0.51	0.0141849	-1.84784	ZNF75D	zinc finger protein 75D
210225_x_at	0.51	0.0141943	1.80188	LILRB3	leukocyte immunoglobulin like receptor B3
1552569_a_at	0.51	0.0142115	2.32483	RTP3	receptor transporter protein 3
202260_s_at	0.51	0.0142327	-0.822743	STXBP1	syntaxin binding protein 1
205056_s_at	0.51	0.0142688	-0.985579	GPR162	G protein-coupled receptor 162
239407_at	0.51	0.0142926	-1.14331	PAXBP1-AS1	PAXBP1 antisense RNA 1
230231_at	0.51	0.0142963	-1.43768	FGF14	fibroblast growth factor 14
205119_s_at	0.51	0.0142983	1.47849	FPR1	formyl peptide receptor 1
220177_s_at	0.51	0.0143314	-1.23835	TMPRSS3	transmembrane protease, serine 3
214259_s_at	0.51	0.0143359	0.923603	AKR7A2	aldo-keto reductase family 7 member A2
236884_at	0.51	0.0143403	-2.29531	RIMKLA	ribosomal modification protein rimK like family member A
232146_at	0.51	0.0143566	-0.821291	NDUFC1	NADH:ubiquinone oxidoreductase subunit C1
212992_at	0.51	0.014357	-1.11684	AHNAK2	AHNAK nucleoprotein 2
219682_s_at	0.51	0.0143644	2.23762	TBX3	T-box 3
230288_at	0.51	0.0143652	-1.78346	FGF14	fibroblast growth factor 14
214215_s_at	0.51	0.0143805	2.4279	LARP4B	La ribonucleoprotein domain family member 4B
222218_s_at	0.51	0.0143833	0.898466	PILRA	paired immunoglobin like type 2 receptor alpha
1554966_a_at	0.51	0.0143871	1.18912	FILIP1L	filamin A interacting protein 1 like
219151_s_at	0.51	0.0143964	-0.830937	RABL2A///RABL2B	RAB, member of RAS oncogene family-like 2A///RAB, member of RAS oncogene family-like 2B
230237_at	0.511	0.0144289	1.68252	ADCYAP1	adenylate cyclase activating polypeptide 1
236255_at	0.512	0.01446	-2.12907	PLEKHG4B	pleckstrin homology and RhoGEF domain containing G4B
1570396_at	0.512	0.0144871	-2.63661	LOC101928910///FAM66C	uncharacterized LOC101928910///family with sequence similarity 66 member C
206884_s_at	0.512	0.0144878	4.44611	SCEL	sciellin
236302_at	0.512	0.0144947	1.26681	PPM1E	protein phosphatase, Mg2+/Mn2+ dependent 1E
242624_at	0.513	0.0145522	2.42445	ABLIM2	actin binding LIM protein family member 2
1557576_at	0.513	0.0145636	-1.8163	PAQR3	progestin and adipoQ receptor family member 3
223842_s_at	0.513	0.0145715	-0.988946	SCARA3	scavenger receptor class A member 3
206290_s_at	0.513	0.0145933	-2.38362	RGS7	regulator of G-protein signaling 7
222640_at	0.513	0.0145954	0.842523	DNMT3A	DNA methyltransferase 3 alpha
1560472_at	0.513	0.0146006	1.18451	LINC00705	long intergenic non-protein coding RNA 705
221731_x_at	0.513	0.0146058	1.11888	VCAN	versican
225891_at	0.513	0.0146094	1.14745	TPRN	taperin
234072_at	0.513	0.0146145	-0.811123	SEMA4A	semaphorin 4A
219090_at	0.513	0.0146269	2.71109	SLC24A3	solute carrier family 24 member 3
230147_at	0.514	0.0146549	2.44724	F2RL2	coagulation factor II thrombin receptor like 2
232081_at	0.514	0.0146615	1.27012	ABCG1	ATP binding cassette subfamily G member 1
225996_at	0.514	0.0146683	-1.08451	LONRF2	LON peptidase N-terminal domain and ring finger 2
227074_at	0.514	0.0146736	-1.03186	CCDC18-AS1	CCDC18 antisense RNA 1
236548_at	0.514	0.0146803	-1.09558	GIPC2	GIPC PDZ domain containing family member 2
202087_s_at	0.514	0.0146925	0.901137	CTSL	cathepsin L
219578_s_at	0.514	0.0147432	-1.3902	CPEB1	cytoplasmic polyadenylation element binding protein 1
1566363_at	0.515	0.0147715	1.85362	DNTT	DNA nucleotidylexotransferase
230007_at	0.515	0.0147847	-1.64646	JMJD1C	jumonji domain containing 1C
232572_at	0.515	0.0147979	-2.4766	PCA3	prostate cancer associated 3 (non-protein coding)
237248_at	0.515	0.014818	-2.62388	PDE11A	phosphodiesterase 11A
213075_at	0.515	0.0148205	-0.892374	OLFML2A	olfactomedin like 2A
1568770_at	0.515	0.0148384	1.74629	MYLK	myosin light chain kinase
228361_at	0.516	0.014861	1.36501	E2F2	E2F transcription factor 2
204271_s_at	0.516	0.0148868	1.32962	EDNRB	endothelin receptor type B
205902_at	0.516	0.0149044	-3.50868	KCNN3	potassium calcium-activated channel subfamily N member 3
230378_at	0.516	0.0149274	-1.3882	SCGB3A1	secretoglobin family 3A member 1
209752_at	0.516	0.0149574	-2.09372	REG1A	regenerating family member 1 alpha
1564272_a_at	0.516	0.0149626	-3.02375	KLHDC1	kelch domain containing 1
220357_s_at	0.516	0.0149842	-1.0318	SGK2	SGK2, serine/threonine kinase 2
217714_x_at	0.516	0.0149844	0.932393	MIR3917///STMN1	microRNA 3917///stathmin 1
229133_s_at	0.516	0.0150017	-1.16308	ZNF397	zinc finger protein 397
218163_at	0.516	0.0150119	0.831203	MCTS1	MCTS1, re-initiation and release factor
203435_s_at	0.516	0.0150181	2.58278	MME	membrane metallo-endopeptidase
1553765_a_at	0.516	0.0150534	-1.2741	KLHL32	kelch like family member 32
1556113_at	0.516	0.0150618	2.5476	LOC101928841	collagen alpha-1(II) chain-like
233344_x_at	0.516	0.0150624	1.82864	WDR97	WD repeat domain 97
206835_at	0.516	0.0150628	2.88114	STATH	statherin
210873_x_at	0.516	0.0150644	1.67524	APOBEC3A_B///APOBEC3A	APOBEC3A and APOBEC3B deletion hybrid///apolipoprotein B mRNA editing enzyme catalytic subunit 3A
1561418_at	0.516	0.0150645	-1.87692	LOC101928245	uncharacterized LOC101928245
213638_at	0.516	0.0150777	2.85301	PHACTR1	phosphatase and actin regulator 1
225301_s_at	0.516	0.0151102	0.822403	MYO5B	myosin VB
235919_at	0.516	0.0151274	1.3397	CEP78	centrosomal protein 78
235113_at	0.516	0.0151325	1.15367	LRR1	leucine rich repeat protein 1
219358_s_at	0.516	0.0151334	0.952574	ADAP2	ArfGAP with dual PH domains 2
217182_at	0.516	0.0151338	-1.70248	MUC5AC	mucin 5AC, oligomeric mucus/gel-forming
223623_at	0.516	0.0151383	-1.56004	C2orf40	chromosome 2 open reading frame 40
216438_s_at	0.517	0.0151964	0.924339	TMSB4X	thymosin beta 4, X-linked
1557646_at	0.517	0.0152016	-0.929582	VWA8-AS1	VWA8 antisense RNA 1 (head to head)
205769_at	0.517	0.0152036	-1.05578	SLC27A2	solute carrier family 27 member 2
231804_at	0.517	0.0152298	-2.27567	RXFP1	relaxin/insulin like family peptide receptor 1
1555443_at	0.517	0.015237	-1.64637	CCDC172	coiled-coil domain containing 172
1558803_at	0.517	0.0152402	1.61315	LOC105371401	uncharacterized LOC105371401
204538_x_at	0.517	0.0152512	-0.822388	NPIPA1	nuclear pore complex interacting protein family member A1
1569021_at	0.517	0.01527	1.79121	PIK3C2A	phosphatidylinositol-4-phosphate 3-kinase catalytic subunit type 2 alpha
208606_s_at	0.519	0.0153515	-1.52418	WNT4	Wnt family member 4
209863_s_at	0.521	0.0154151	-1.06203	TP63	tumor protein p63
202016_at	0.521	0.0154331	1.16958	MEST	mesoderm specific transcript
239029_at	0.521	0.0154352	1.76949	TMCC1	transmembrane and coiled-coil domain family 1
1563316_at	0.521	0.0154421	-2.43283	NEGR1-IT1	NEGR1 intronic transcript 1
213169_at	0.521	0.0154451	-1.0255	SEMA5A	semaphorin 5A
225481_at	0.521	0.0154661	0.867355	FRMD6	FERM domain containing 6
205173_x_at	0.522	0.0154959	0.792686	CD58	CD58 molecule
212766_s_at	0.522	0.0155019	0.82859	ISG20L2	interferon stimulated exonuclease gene 20 like 2
235080_at	0.522	0.0155234	-2.1207	CLUAP1	clusterin associated protein 1
232107_at	0.522	0.0155249	-2.47845	SDHC	succinate dehydrogenase complex subunit C
208271_at	0.522	0.0155366	-2.0113	PAPOLB	poly(A) polymerase beta
214195_at	0.522	0.0155457	-1.81937	TPP1	tripeptidyl peptidase 1
229635_at	0.523	0.0155856	1.10534	LINC01094	long intergenic non-protein coding RNA 1094
239586_at	0.524	0.0156261	1.27465	FAM83A	family with sequence similarity 83 member A
1556058_s_at	0.524	0.0156568	-2.51852	SPEN	spen family transcriptional repressor
1555942_a_at	0.524	0.0156739	-1.4154	MIR205	microRNA 205
232122_s_at	0.525	0.0157145	-2.07009	VEPH1	ventricular zone expressed PH domain containing 1
213913_s_at	0.526	0.0157604	0.978047	TBC1D30	TBC1 domain family member 30
1559072_a_at	0.526	0.0157689	1.92917	ELFN2	extracellular leucine rich repeat and fibronectin type III domain containing 2
230359_at	0.526	0.015784	-0.958796	KNDC1	kinase non-catalytic C-lobe domain containing 1
222405_at	0.526	0.0158014	0.806077	HACD3	3-hydroxyacyl-CoA dehydratase 3
204023_at	0.526	0.0158064	0.846497	RFC4	replication factor C subunit 4
214379_at	0.527	0.0158246	1.74708	HNRNPDL	heterogeneous nuclear ribonucleoprotein D like
1555322_at	0.527	0.0158471	2.07336	PP2672	uncharacterized LOC100130249
240280_at	0.529	0.0159365	0.787926	UFSP1	UFM1 specific peptidase 1 (inactive)
243595_at	0.529	0.0159471	-1.79911	SHB	SH2 domain containing adaptor protein B
220060_s_at	0.53	0.0159772	1.09672	PARPBP	PARP1 binding protein
1555430_at	0.53	0.0160037	2.659	TSTD2	thiosulfate sulfurtransferase like domain containing 2
223698_at	0.53	0.0160057	-0.977123	SLC25A36	solute carrier family 25 member 36
204468_s_at	0.532	0.0160958	-2.56417	TIE1	tyrosine kinase with immunoglobulin like and EGF like domains 1
206628_at	0.532	0.0161133	-1.10436	SLC5A1	solute carrier family 5 member 1
228405_at	0.532	0.0161272	-0.768363	RHPN1	rhophilin Rho GTPase binding protein 1
235982_at	0.532	0.0161314	-1.43555	FCRL1	Fc receptor like 1
1556267_at	0.532	0.0161419	1.95224	MYRFL	myelin regulatory factor-like
243195_s_at	0.532	0.0161502	2.28879	ZNF551	zinc finger protein 551
232547_at	0.532	0.0161581	-1.14188	SRCIN1	SRC kinase signaling inhibitor 1
226875_at	0.532	0.0161647	1.28317	DOCK11	dedicator of cytokinesis 11
1570546_a_at	0.532	0.0161751	-0.945195	TACC2	transforming acidic coiled-coil containing protein 2
1553333_at	0.532	0.0161756	-2.46211	MAB21L3	mab-21 like 3
212559_at	0.532	0.0161845	-1.57238	PRKAR1B	protein kinase cAMP-dependent type I regulatory subunit beta
202617_s_at	0.532	0.0161945	-0.88858	MECP2	methyl-CpG binding protein 2
220752_at	0.532	0.0162048	-2.4823	LOC51145	uncharacterized LOC51145
220325_at	0.532	0.0162125	2.66205	TAF7L	TATA-box binding protein associated factor 7 like
210021_s_at	0.532	0.0162677	1.19079	CCNO	cyclin O
228528_at	0.532	0.0162737	-0.79238	MIR29C///MIR29B2	microRNA 29c///microRNA 29b-2
223757_at	0.533	0.0163009	2.49787	DIO3OS	DIO3 opposite strand/antisense RNA (head to head)
205247_at	0.534	0.0163427	-0.876526	NOTCH4	notch 4
222144_at	0.534	0.0163451	-1.31075	KIF17	kinesin family member 17
202690_s_at	0.534	0.0163596	0.871259	SNRPD1	small nuclear ribonucleoprotein D1 polypeptide
232555_at	0.534	0.0163699	1.09948	CREB5	cAMP responsive element binding protein 5
243358_at	0.535	0.0163955	-1.55002	IGF1R	insulin like growth factor 1 receptor
1554022_at	0.535	0.0164169	-1.18519	CCDC13	coiled-coil domain containing 13
210729_at	0.535	0.0164663	-2.32464	NPY2R	neuropeptide Y receptor Y2
1555841_at	0.535	0.0164732	0.977696	MSANTD3	Myb/SANT DNA binding domain containing 3
217154_s_at	0.535	0.0165019	1.07635	EDN3	endothelin 3
203761_at	0.535	0.0165034	1.61623	SLA	Src-like-adaptor
207384_at	0.535	0.0165067	-2.09728	PGLYRP1	peptidoglycan recognition protein 1
228882_at	0.535	0.0165074	-0.835821	TUB	tubby bipartite transcription factor
1552496_a_at	0.535	0.0165189	-0.765327	COBL	cordon-bleu WH2 repeat protein
1561360_at	0.535	0.0165274	2.80414	LOC101928661	uncharacterized LOC101928661
227197_at	0.535	0.0165288	-1.13018	ARHGEF26	Rho guanine nucleotide exchange factor 26
1552485_at	0.535	0.0165473	0.895369	LACTB	lactamase beta
219733_s_at	0.537	0.0166297	-1.3747	SLC27A5	solute carrier family 27 member 5
227188_at	0.537	0.0166382	-0.745666	EVA1C	eva-1 homolog C
204801_s_at	0.538	0.0166596	-1.81248	DHRS12	dehydrogenase/reductase 12
228651_at	0.538	0.0166964	1.48288	VWA1	von Willebrand factor A domain containing 1
232804_at	0.538	0.0167163	-2.83104	LINC01426	long intergenic non-protein coding RNA 1426
1555091_at	0.538	0.0167204	-1.45216	PPM1F	protein phosphatase, Mg2+/Mn2+ dependent 1F
215507_x_at	0.538	0.016744	-1.5305	RAB22A	RAB22A, member RAS oncogene family
231175_at	0.538	0.0167557	2.71593	BEND6	BEN domain containing 6
230220_at	0.538	0.0167573	2.12901	UNC80	unc-80 homolog, NALCN activator
205463_s_at	0.538	0.0167787	-0.961689	PDGFA	platelet derived growth factor subunit A
223967_at	0.538	0.0167847	2.72459	ANGPTL6	angiopoietin like 6
205366_s_at	0.538	0.0168065	1.95132	HOXB6	homeobox B6
217996_at	0.538	0.0168119	0.956132	PHLDA1	pleckstrin homology like domain family A member 1
223858_at	0.538	0.0168126	1.50145	ESRRB	estrogen related receptor beta
208771_s_at	0.538	0.0168227	0.800407	LOC101928830///LTA4H	uncharacterized LOC101928830///leukotriene A4 hydrolase
217008_s_at	0.538	0.0168621	-1.00101	LOC100996542///GRM7	uncharacterized LOC100996542///glutamate metabotropic receptor 7
207687_at	0.538	0.0168664	-1.58258	INHBC	inhibin beta C subunit
227697_at	0.538	0.0168673	1.48436	SOCS3	suppressor of cytokine signaling 3
1556905_at	0.538	0.0168776	2.38937	ZNF577	zinc finger protein 577
207768_at	0.538	0.0168809	2.2211	EGR4	early growth response 4
234120_at	0.538	0.0168883	1.37376	LOC105376379	uncharacterized LOC105376379
203240_at	0.538	0.0168909	-2.104	FCGBP	Fc fragment of IgG binding protein
212806_at	0.538	0.0169006	-1.1128	PRUNE2	prune homolog 2
236519_at	0.538	0.0169058	1.18925	C9orf135	chromosome 9 open reading frame 135
205894_at	0.538	0.0169261	-1.04432	ARSE	arylsulfatase E (chondrodysplasia punctata 1)
221801_x_at	0.538	0.0169489	-1.07888	NEFL	neurofilament, light polypeptide
222604_at	0.539	0.0169652	-0.978543	GTF3C3	general transcription factor IIIC subunit 3
210065_s_at	0.54	0.0170085	1.34214	UPK1B	uroplakin 1B
211685_s_at	0.54	0.0170362	-0.947433	NCALD	neurocalcin delta
229510_at	0.54	0.0170474	1.8078	MS4A14	membrane spanning 4-domains A14
211298_s_at	0.54	0.0170646	-1.33044	ALB	albumin
204196_x_at	0.54	0.0170841	0.976241	PKNOX1	PBX/knotted 1 homeobox 1
230391_at	0.54	0.0171061	1.1408	CD84	CD84 molecule
229178_at	0.54	0.0171195	-2.25332	PRTG	protogenin
227832_at	0.54	0.0171552	1.44703	MBD6	methyl-CpG binding domain protein 6
224508_at	0.54	0.017158	2.07465	MGC12916	uncharacterized protein MGC12916
236241_at	0.54	0.0171684	-0.811338	MED31	mediator complex subunit 31
1566526_at	0.54	0.0171714	2.80592	LINC00927	long intergenic non-protein coding RNA 927
206577_at	0.54	0.0171905	-2.91454	VIP	vasoactive intestinal peptide
210299_s_at	0.54	0.0172052	1.32217	FHL1	four and a half LIM domains 1
242631_x_at	0.54	0.0172222	1.71166	DLC1	DLC1 Rho GTPase activating protein
207113_s_at	0.54	0.0172299	1.04988	TNF	tumor necrosis factor
232082_x_at	0.54	0.0172343	2.94479	SPRR3	small proline rich protein 3
211004_s_at	0.54	0.0172432	-1.38797	ALDH3B1	aldehyde dehydrogenase 3 family member B1
210181_s_at	0.54	0.017256	-1.8229	CABP1	calcium binding protein 1
204396_s_at	0.54	0.0172571	1.16878	GRK5	G protein-coupled receptor kinase 5
1553194_at	0.54	0.0172603	-1.70171	NEGR1	neuronal growth regulator 1
216001_at	0.541	0.0173018	1.42949	PRAMEF12	PRAME family member 12
209900_s_at	0.541	0.0173078	2.70481	SLC16A1	solute carrier family 16 member 1
201193_at	0.541	0.0173363	0.969633	IDH1	isocitrate dehydrogenase (NADP(+)) 1, cytosolic
204033_at	0.541	0.017337	-0.887135	TRIP13	thyroid hormone receptor interactor 13
236965_at	0.541	0.0173427	-1.12032	UBQLNL	ubiquilin-like
207312_at	0.543	0.0174108	-1.85772	PHKG1	phosphorylase kinase catalytic subunit gamma 1
1557380_at	0.544	0.0174393	-1.703	AGAP11	ArfGAP with GTPase domain, ankyrin repeat and PH domain 11
235593_at	0.544	0.0174578	3.29173	ZEB2	zinc finger E-box binding homeobox 2
226819_at	0.545	0.0175107	1.69132	LSM11	LSM11, U7 small nuclear RNA associated
225539_at	0.545	0.0175231	0.771363	ZBTB21	zinc finger and BTB domain containing 21
213562_s_at	0.545	0.0175292	-1.17504	SQLE	squalene epoxidase
236320_at	0.545	0.017533	-0.860451	CCDC17	coiled-coil domain containing 17
1569590_at	0.545	0.0175549	-1.85235	DOCK5	dedicator of cytokinesis 5
1556072_at	0.546	0.0175865	1.88242	LINC00528	long intergenic non-protein coding RNA 528
210845_s_at	0.546	0.0175955	1.01312	PLAUR	plasminogen activator, urokinase receptor
208608_s_at	0.546	0.0176099	-1.28077	SNTB1	syntrophin beta 1
242943_at	0.546	0.017621	-0.882929	ST8SIA4	ST8 alpha-N-acetyl-neuraminide alpha-2,8-sialyltransferase 4
203249_at	0.546	0.0176311	-0.796604	EZH1	enhancer of zeste 1 polycomb repressive complex 2 subunit
208574_at	0.546	0.0176448	-0.904646	SOX14	SRY-box 14
238614_x_at	0.546	0.017647	-0.787032	ZNF430	zinc finger protein 430
204226_at	0.546	0.0176593	0.747121	STAU2	staufen double-stranded RNA binding protein 2
205544_s_at	0.546	0.0176619	1.48634	CR2	complement component 3d receptor 2
1569675_at	0.546	0.0176856	-1.63422	POU2AF1	POU class 2 associating factor 1
1555469_a_at	0.546	0.0176975	-0.971068	CLASP2	cytoplasmic linker associated protein 2
204319_s_at	0.546	0.0177194	1.22836	RGS10	regulator of G-protein signaling 10
240419_at	0.546	0.0177371	-2.29567	SLC6A15	solute carrier family 6 member 15
209949_at	0.546	0.0177411	0.80556	NCF2	neutrophil cytosolic factor 2
225895_at	0.546	0.0177495	-0.986714	SYNPO2	synaptopodin 2
204114_at	0.546	0.0177607	2.77425	NID2	nidogen 2
210113_s_at	0.547	0.0177979	-1.92974	NLRP1	NLR family pyrin domain containing 1
228748_at	0.547	0.0178191	-0.947449	CD59	CD59 molecule
229688_at	0.547	0.0178363	-1.02298	PRDM11	PR/SET domain 11
227610_at	0.547	0.0178422	-1.18925	TSPAN11	tetraspanin 11
214145_s_at	0.547	0.0178591	-2.08937	SPTB	spectrin beta, erythrocytic
220170_at	0.547	0.0178595	2.09433	FHL5	four and a half LIM domains 5
204162_at	0.547	0.0178647	0.819396	NDC80	NDC80, kinetochore complex component
220523_at	0.547	0.0178743	-1.1694	EFHC2	EF-hand domain containing 2
230750_at	0.548	0.0179105	1.78056	BAG2	BCL2 associated athanogene 2
210755_at	0.548	0.0179586	1.80271	HGF	hepatocyte growth factor
220480_at	0.548	0.0179589	2.24093	HAND2	heart and neural crest derivatives expressed 2
1561175_at	0.548	0.017996	2.15163	LOC283482	uncharacterized LOC283482
203432_at	0.548	0.0180008	0.817776	TMPO	thymopoietin
242583_at	0.548	0.0180056	-2.2684	STON2	stonin 2
232807_at	0.548	0.0180063	-1.33949	FAM131A	family with sequence similarity 131 member A
218726_at	0.548	0.0180428	1.81234	HJURP	Holliday junction recognition protein
203068_at	0.548	0.0180434	-0.90191	KLHL21	kelch like family member 21
216403_at	0.548	0.0180583	2.13301	SP3P	Sp3 transcription factor pseudogene
229610_at	0.548	0.0180592	2.32148	CKAP2L	cytoskeleton associated protein 2 like
241920_x_at	0.548	0.0180698	-1.84275	SPG11	spastic paraplegia 11 (autosomal recessive)
205501_at	0.548	0.0180805	1.58741	PDE10A	phosphodiesterase 10A
213661_at	0.548	0.0180957	-2.71328	PAMR1	peptidase domain containing associated with muscle regeneration 1
213553_x_at	0.548	0.0181058	1.84123	APOC1	apolipoprotein C1
220360_at	0.548	0.0181129	-0.823573	THAP9	THAP domain containing 9
210999_s_at	0.548	0.0181152	0.746814	GRB10	growth factor receptor bound protein 10
1564015_at	0.548	0.0181227	2.64197	PIEZO2	piezo type mechanosensitive ion channel component 2
1568836_at	0.548	0.0181475	-1.22264	CLK4	CDC like kinase 4
230047_at	0.548	0.0181837	-1.43924	ARHGAP42	Rho GTPase activating protein 42
1570470_at	0.548	0.018184	-1.15574	CATSPERB	cation channel sperm associated auxiliary subunit beta
1553818_x_at	0.548	0.0181884	1.97289	LOC102725315///LOC727983///POM121L10P///POM121L4P///POM121L8P///POM121L9P///POM121L1P	putative POM121-like protein 1-like///putative POM121-like protein 1-like///POM121 transmembrane nucleoporin like 10, pseudogene///POM121 transmembrane nucleoporin like 4, pseudogene///POM121 transmembrane nucleoporin like 8, pseudogene///POM121 transmembrane nucleoporin like 9, pseudogene///POM121 transmembrane nucleoporin like 1, pseudogene
1564906_at	0.548	0.0182039	-2.03126	SNHG4///MATR3	small nucleolar RNA host gene 4///matrin 3
238845_at	0.548	0.0182114	2.26017	SLC30A4	solute carrier family 30 member 4
217192_s_at	0.548	0.0182241	1.48995	PRDM1	PR/SET domain 1
207153_s_at	0.548	0.0182386	0.868477	GLMN	glomulin, FKBP associated protein
238575_at	0.548	0.0182496	-1.3019	OSBPL6	oxysterol binding protein like 6
206732_at	0.548	0.0182611	1.59244	SLITRK3	SLIT and NTRK like family member 3
1553585_a_at	0.548	0.0182625	-2.02043	MAGEA10-MAGEA5///MAGEA5	MAGEA10-MAGEA5 readthrough///MAGE family member A5
237766_at	0.548	0.018268	-1.93812	ATP9B	ATPase phospholipid transporting 9B (putative)
226726_at	0.548	0.0182744	0.875633	MBOAT2	membrane bound O-acyltransferase domain containing 2
210196_s_at	0.548	0.0182765	2.4532	PSG1	pregnancy specific beta-1-glycoprotein 1
1559856_s_at	0.548	0.0182768	-0.82936	KMT2A	lysine methyltransferase 2A
241954_at	0.548	0.0182976	-1.04024	FDFT1	farnesyl-diphosphate farnesyltransferase 1
223700_at	0.549	0.0183359	1.17924	MND1	meiotic nuclear divisions 1
202534_x_at	0.549	0.0183475	1.14628	DHFR	dihydrofolate reductase
201324_at	0.549	0.0183698	1.51781	EMP1	epithelial membrane protein 1
240117_at	0.549	0.0183726	1.62016	FBN3	fibrillin 3
237540_at	0.549	0.0183925	-2.46803	LINC00644	long intergenic non-protein coding RNA 644
237833_s_at	0.549	0.0183956	-0.897348	SNCAIP	synuclein alpha interacting protein
1568783_at	0.549	0.0183962	-1.14384	SREK1	splicing regulatory glutamic acid and lysine rich protein 1
236270_at	0.549	0.018417	2.18719	NFATC4	nuclear factor of activated T-cells 4
227534_at	0.549	0.018441	-0.860565	AAED1	AhpC/TSA antioxidant enzyme domain containing 1
216959_x_at	0.549	0.0184501	-1.31699	NRCAM	neuronal cell adhesion molecule
41113_at	0.549	0.0184792	-1.05288	ZNF500	zinc finger protein 500
1556766_at	0.549	0.018481	-1.17678	ERICH1	glutamate rich 1
225128_at	0.549	0.018481	1.05926	KDELC2	KDEL motif containing 2
219085_s_at	0.549	0.0184885	1.12245	GEMIN7	gem nuclear organelle associated protein 7
1560253_at	0.549	0.0184896	2.8311	LHX9	LIM homeobox 9
218654_s_at	0.549	0.0184971	0.786304	MRPS33	mitochondrial ribosomal protein S33
1554408_a_at	0.549	0.0185401	1.32695	TK1	thymidine kinase 1
1564757_a_at	0.549	0.0185427	-1.39043	CCDC148	coiled-coil domain containing 148
219787_s_at	0.549	0.0185528	1.00056	ECT2	epithelial cell transforming 2
1556476_at	0.549	0.0185691	-1.16765	LOC283485	uncharacterized LOC283485
224578_at	0.549	0.0185839	0.759621	RCC2	regulator of chromosome condensation 2
219632_s_at	0.549	0.0186002	-1.1643	SHPK///TRPV1	sedoheptulokinase///transient receptor potential cation channel subfamily V member 1
232088_x_at	0.549	0.0186079	-0.973489	LINC00899	long intergenic non-protein coding RNA 899
236313_at	0.549	0.0186162	0.882517	CDKN2B	cyclin dependent kinase inhibitor 2B
218012_at	0.549	0.0186177	-0.739633	TSPYL2	TSPY like 2
202447_at	0.549	0.0186378	0.762122	DECR1	2,4-dienoyl-CoA reductase 1, mitochondrial
217242_at	0.549	0.0186577	-1.44277	ZNF154	zinc finger protein 154
204661_at	0.549	0.0186732	1.42916	CD52	CD52 molecule
217845_x_at	0.549	0.0186792	0.785405	HIGD1A	HIG1 hypoxia inducible domain family member 1A
228750_at	0.551	0.0187474	-3.3403	COL14A1	collagen type XIV alpha 1 chain
1563088_a_at	0.551	0.0187708	1.41232	AATBC	apoptosis associated transcript in bladder cancer
238668_at	0.551	0.0187871	1.1538	NCKAP1L	NCK associated protein 1 like
215223_s_at	0.551	0.0188108	1.22275	LOC100129518///SOD2	uncharacterized LOC100129518///superoxide dismutase 2, mitochondrial
202314_at	0.551	0.0188307	-0.935977	LRRD1///CYP51A1	leucine rich repeats and death domain containing 1///cytochrome P450 family 51 subfamily A member 1
216962_at	0.551	0.0188521	2.20549	RPAIN	RPA interacting protein
213267_at	0.551	0.018857	-0.863058	DOPEY1	dopey family member 1
244105_at	0.551	0.0188573	-2.75451	WHAMMP2///WHAMMP3	WAS protein homolog associated with actin, golgi membranes and microtubules pseudogene 2///WAS protein homolog associated with actin, golgi membranes and microtubules pseudogene 3
223551_at	0.551	0.0188606	-0.997333	PKIB	protein kinase (cAMP-dependent, catalytic) inhibitor beta
232279_at	0.551	0.0188717	-0.985324	JADE2	jade family PHD finger 2
239138_at	0.551	0.0188855	0.926164	NAA50	N(alpha)-acetyltransferase 50, NatE catalytic subunit
205376_at	0.551	0.0188903	0.957854	INPP4B	inositol polyphosphate-4-phosphatase type II B
241049_at	0.551	0.0189041	-0.835522	LOC100996542	uncharacterized LOC100996542
214559_at	0.551	0.0189119	-1.64243	DRD3	dopamine receptor D3
205633_s_at	0.551	0.0189229	0.818788	ALAS1	5'-aminolevulinate synthase 1
216727_at	0.552	0.0189494	-1.18927	STK38	serine/threonine kinase 38
203719_at	0.552	0.0189576	1.05865	ERCC1	ERCC excision repair 1, endonuclease non-catalytic subunit
1563563_at	0.552	0.0190052	-1.52893	CCDC40	coiled-coil domain containing 40
202906_s_at	0.552	0.0190144	0.943789	NBN	nibrin
1553113_s_at	0.552	0.0190185	0.933203	CDK8	cyclin dependent kinase 8
1552827_s_at	0.552	0.0190326	-1.21424	SLC26A7	solute carrier family 26 member 7
220580_at	0.552	0.019047	-1.05073	BICC1	BicC family RNA binding protein 1
220813_at	0.552	0.0190697	2.09732	CYSLTR2	cysteinyl leukotriene receptor 2
222534_s_at	0.553	0.0191008	1.82908	INF2	inverted formin, FH2 and WH2 domain containing
209901_x_at	0.553	0.0191068	1.97789	AIF1	allograft inflammatory factor 1
1569254_s_at	0.553	0.0191212	-2.0796	INTS4	integrator complex subunit 4
201720_s_at	0.553	0.0191336	1.31109	LAPTM5	lysosomal protein transmembrane 5
1552750_at	0.553	0.0191392	1.90334	CIB3	calcium and integrin binding family member 3
202007_at	0.553	0.0191816	2.26481	NID1	nidogen 1
218081_at	0.554	0.0192404	-1.60137	C20orf27	chromosome 20 open reading frame 27
224074_at	0.554	0.0192477	1.7821	VSX1	visual system homeobox 1
228663_x_at	0.555	0.0192792	-1.64002	FIZ1	FLT3 interacting zinc finger 1
1555301_a_at	0.555	0.0192857	1.06676	DIP2A	disco interacting protein 2 homolog A
239552_at	0.555	0.019299	-2.53541	VWDE	von Willebrand factor D and EGF domains
226456_at	0.556	0.0193552	1.91851	RMI2	RecQ mediated genome instability 2
205255_x_at	0.556	0.0193646	0.755398	TCF7	transcription factor 7 (T-cell specific, HMG-box)
230915_at	0.556	0.0193739	2.47327	DHRS7C	dehydrogenase/reductase 7C
235161_at	0.556	0.0193853	-1.91762	RASSF8-AS1	RASSF8 atnisense RNA 1
1554285_at	0.557	0.0194146	1.10805	HAVCR2	hepatitis A virus cellular receptor 2
242334_at	0.557	0.0194206	-1.52937	NLRP4	NLR family pyrin domain containing 4
224499_s_at	0.557	0.0194253	-1.98609	AICDA	activation-induced cytidine deaminase
224442_at	0.557	0.0194307	0.9433	PHF6	PHD finger protein 6
201109_s_at	0.557	0.0194495	2.0201	THBS1	thrombospondin 1
204754_at	0.557	0.0194838	-0.760902	HLF	HLF, PAR bZIP transcription factor
239400_at	0.557	0.0195185	1.2365	FLJ45513	uncharacterized LOC729220
231856_at	0.557	0.019521	-0.862839	ARFGEF3	ARFGEF family member 3
1554572_a_at	0.557	0.0195239	0.832727	SUV39H2	suppressor of variegation 3-9 homolog 2
227876_at	0.558	0.0195423	-0.779069	ARHGAP39	Rho GTPase activating protein 39
226438_at	0.558	0.0195708	-1.003	SNTB1	syntrophin beta 1
1556698_a_at	0.558	0.0195783	2.61478	GPRIN3	GPRIN family member 3
1559438_at	0.558	0.0195975	-1.71259	C21orf58	chromosome 21 open reading frame 58
210842_at	0.558	0.0196119	1.60577	NRP2	neuropilin 2
210064_s_at	0.558	0.019628	1.38028	UPK1B	uroplakin 1B
1553607_at	0.558	0.0196471	2.17075	GRIK1-AS2///LINC00189///BACH1	GRIK1 antisense RNA 2///long intergenic non-protein coding RNA 189///BTB domain and CNC homolog 1
221246_x_at	0.558	0.0196493	-1.2347	TNS1	tensin 1
205159_at	0.558	0.019674	1.48681	CSF2RB	colony stimulating factor 2 receptor beta common subunit
1555963_x_at	0.558	0.019682	-0.86064	B3GNT7	UDP-GlcNAc:betaGal beta-1,3-N-acetylglucosaminyltransferase 7
1555671_at	0.558	0.0196892	-0.967081	ICA1L	islet cell autoantigen 1 like
223538_at	0.558	0.0196924	0.827973	SERF1B///SERF1A	small EDRK-rich factor 1B///small EDRK-rich factor 1A
225955_at	0.559	0.0197144	1.0207	METRNL	meteorin like, glial cell differentiation regulator
232505_at	0.559	0.0197276	-1.01352	DCTN2	dynactin subunit 2
235649_at	0.559	0.0197589	-1.19497	ADAMTS8	ADAM metallopeptidase with thrombospondin type 1 motif 8
202274_at	0.559	0.019778	-1.14436	ACTG2	actin, gamma 2, smooth muscle, enteric
206167_s_at	0.559	0.0197918	-0.989593	ARHGAP6	Rho GTPase activating protein 6
204567_s_at	0.559	0.0198034	1.14591	ABCG1	ATP binding cassette subfamily G member 1
1556133_s_at	0.559	0.0198035	-1.70118	TEX36-AS1	TEX36 antisense RNA 1
229973_at	0.559	0.0198115	-1.01143	ERICH3	glutamate rich 3
216834_at	0.559	0.0198117	1.80605	RGS1	regulator of G-protein signaling 1
1554761_a_at	0.559	0.0198183	-0.760244	DNAAF5	dynein axonemal assembly factor 5
220295_x_at	0.56	0.019853	2.14328	DEPDC1	DEP domain containing 1
204393_s_at	0.56	0.0198939	1.01768	ACPP	acid phosphatase, prostate
207224_s_at	0.56	0.0199005	1.43606	SIGLEC7	sialic acid binding Ig like lectin 7
1570411_at	0.56	0.0199076	-1.10589	LOC100133131	uncharacterized LOC100133131
226591_at	0.56	0.0199206	-1.10818	PWAR6	Prader Willi/Angelman region RNA 6
220312_at	0.56	0.0199378	-0.99275	FAM83E	family with sequence similarity 83 member E
222374_at	0.56	0.0199449	-2.17898	BTRC	beta-transducin repeat containing E3 ubiquitin protein ligase
226863_at	0.56	0.0199539	0.937974	FAM110C	family with sequence similarity 110 member C
1569525_s_at	0.56	0.0199733	1.40803	BMS1P17///BMS1P18	BMS1, ribosome biogenesis factor pseudogene 17///BMS1, ribosome biogenesis factor pseudogene 18
200989_at	0.56	0.0199888	0.770299	HIF1A	hypoxia inducible factor 1 alpha subunit
217101_at	0.56	0.0199894	-1.48556	TTC39A	tetratricopeptide repeat domain 39A
230626_at	0.56	0.0199898	0.867126	TSPAN12	tetraspanin 12
243969_at	0.56	0.0200016	2.31415	SLC24A4	solute carrier family 24 member 4
228892_at	0.56	0.0200076	1.4706	SH3RF2	SH3 domain containing ring finger 2
234329_at	0.56	0.0200298	-1.18402	CLIC5	chloride intracellular channel 5
222925_at	0.56	0.0200383	-0.895491	DCDC2	doublecortin domain containing 2
207826_s_at	0.56	0.0200702	1.91461	ID3	inhibitor of DNA binding 3, HLH protein
209393_s_at	0.56	0.0200729	1.1174	EIF4E2	eukaryotic translation initiation factor 4E family member 2
1552367_a_at	0.56	0.020083	-0.812112	SCIN	scinderin
216923_at	0.56	0.0200906	-1.65739	CDKL5	cyclin dependent kinase like 5
238692_at	0.56	0.0200964	1.36824	BTBD11	BTB domain containing 11
231569_at	0.56	0.0201294	1.90889	TMEM31	transmembrane protein 31
225102_at	0.56	0.0201374	-0.788049	MGLL	monoglyceride lipase
232570_s_at	0.56	0.0201379	1.0391	ADAM33	ADAM metallopeptidase domain 33
1560932_at	0.56	0.0201523	-1.63359	FLJ31356	uncharacterized protein FLJ31356
212736_at	0.56	0.0201558	-0.756709	C16orf45	chromosome 16 open reading frame 45
220332_at	0.56	0.0202077	-3.05606	CLDN16	claudin 16
1555298_a_at	0.56	0.0202143	-0.976066	VWA3B	von Willebrand factor A domain containing 3B
213910_at	0.56	0.0202214	-1.3967	IGFBP7	insulin like growth factor binding protein 7
219493_at	0.56	0.0202223	1.37398	SHCBP1	SHC binding and spindle associated 1
220867_s_at	0.56	0.0202236	-1.29062	SLC24A2	solute carrier family 24 member 2
203434_s_at	0.56	0.0202246	2.76478	MME	membrane metallo-endopeptidase
230009_at	0.56	0.0202296	0.813612	FAM118B	family with sequence similarity 118 member B
226932_at	0.56	0.0202342	-1.22828	SSPN	sarcospan
207902_at	0.56	0.020244	-1.05367	IL5RA	interleukin 5 receptor subunit alpha
242979_at	0.56	0.0202846	2.80839	IRS1	insulin receptor substrate 1
238961_s_at	0.56	0.0202894	2.26046	FNDC3A	fibronectin type III domain containing 3A
226344_at	0.56	0.0203036	-0.964507	ZMAT1	zinc finger matrin-type 1
1556488_s_at	0.56	0.0203069	1.59724	MAATS1	MYCBP associated and testis expressed 1
202806_at	0.56	0.0203157	1.56171	DBN1	drebrin 1
203708_at	0.56	0.0203297	1.24482	PDE4B	phosphodiesterase 4B
201291_s_at	0.56	0.0203365	2.70684	TOP2A	topoisomerase (DNA) II alpha
1556042_s_at	0.56	0.0203378	-1.20429	LINC01089	long intergenic non-protein coding RNA 1089
226174_at	0.56	0.0203398	-1.67161	USP42	ubiquitin specific peptidase 42
227241_at	0.56	0.0203399	-1.46358	MUC15	mucin 15, cell surface associated
1555316_a_at	0.56	0.0203531	-2.19118	KCNH7	potassium voltage-gated channel subfamily H member 7
1568851_at	0.56	0.0203742	-1.58455	LINC01352	long intergenic non-protein coding RNA 1352
205079_s_at	0.56	0.0203836	-1.16876	MPDZ	multiple PDZ domain crumbs cell polarity complex component
1561691_at	0.561	0.020416	-0.937209	LINC00326	long intergenic non-protein coding RNA 326
209352_s_at	0.561	0.0204222	-0.827766	SIN3B	SIN3 transcription regulator family member B
230521_at	0.561	0.0204749	2.60444	ARHGEF39	Rho guanine nucleotide exchange factor 39
1557415_s_at	0.561	0.0204803	-0.913553	LETM2	leucine zipper and EF-hand containing transmembrane protein 2
203670_at	0.561	0.020496	-1.25762	ARPC4-TTLL3///TTLL3///ARPC4	ARPC4-TTLL3 readthrough///tubulin tyrosine ligase like 3///actin related protein 2/3 complex subunit 4
205361_s_at	0.561	0.0204967	0.78637	PFDN4	prefoldin subunit 4
204753_s_at	0.562	0.0205424	-0.827136	HLF	HLF, PAR bZIP transcription factor
214509_at	0.562	0.0205649	-2.09207	HIST1H3I	histone cluster 1, H3i
232655_at	0.562	0.0205827	1.62673	UGT1A1	UDP glucuronosyltransferase family 1 member A1
217187_at	0.562	0.0205894	-2.54586	MUC5AC	mucin 5AC, oligomeric mucus/gel-forming
1569300_at	0.562	0.0205976	-1.88384	MFAP3L	microfibrillar associated protein 3 like
202200_s_at	0.562	0.0206211	0.728871	SRPK1	SRSF protein kinase 1
1559701_s_at	0.562	0.020646	2.4799	NDST2	N-deacetylase and N-sulfotransferase 2
1562273_at	0.562	0.0206543	-1.17244	CNGA4	cyclic nucleotide gated channel alpha 4
221958_s_at	0.562	0.0206586	-0.900085	WLS	wntless Wnt ligand secretion mediator
204228_at	0.563	0.0206874	0.7388	PPIH	peptidylprolyl isomerase H
222110_at	0.563	0.0207016	1.02629	SENP5	SUMO1/sentrin specific peptidase 5
227557_at	0.563	0.0207232	-1.13945	SCARF2	scavenger receptor class F member 2
201744_s_at	0.563	0.0207572	3.72666	LUM	lumican
211194_s_at	0.563	0.0207578	-1.32266	TP63	tumor protein p63
207590_s_at	0.563	0.020785	1.97278	CENPI	centromere protein I
1557727_at	0.563	0.0207859	-1.97023	PCBP1-AS1	PCBP1 antisense RNA 1
221520_s_at	0.563	0.0208211	1.98764	CDCA8	cell division cycle associated 8
211776_s_at	0.563	0.0208232	1.10961	EPB41L3	erythrocyte membrane protein band 4.1 like 3
233897_at	0.563	0.0208322	-1.54287	FEZF2	FEZ family zinc finger 2
223169_s_at	0.563	0.0208466	-0.959572	RHOU	ras homolog family member U
203396_at	0.563	0.0208477	0.79082	PSMA4	proteasome subunit alpha 4
204691_x_at	0.563	0.0208585	-0.854453	PLA2G6	phospholipase A2 group VI
1553656_at	0.563	0.020881	-2.13991	TECTB	tectorin beta
1556498_at	0.563	0.0208872	-2.31381	FAM69A	family with sequence similarity 69 member A
207860_at	0.563	0.0208904	-1.95351	NCR1	natural cytotoxicity triggering receptor 1
209885_at	0.563	0.0209043	-0.883336	RHOD	ras homolog family member D
224761_at	0.563	0.0209158	0.827196	GNA13	G protein subunit alpha 13
221724_s_at	0.563	0.0209275	1.71966	CLEC4A	C-type lectin domain family 4 member A
239533_at	0.563	0.0209322	-1.79315	GPR155	G protein-coupled receptor 155
214596_at	0.563	0.0209371	-1.66036	CHRM3	cholinergic receptor muscarinic 3
203316_s_at	0.563	0.0209371	0.7099	SNRPE	small nuclear ribonucleoprotein polypeptide E
204575_s_at	0.563	0.020938	2.94423	MMP19	matrix metallopeptidase 19
230384_at	0.563	0.0209566	-0.967018	ANKRD23	ankyrin repeat domain 23
222009_at	0.563	0.0209672	1.60946	CEMP1	cementum protein 1
213711_at	0.563	0.0209694	1.95616	KRT81	keratin 81
227371_at	0.563	0.0210247	-0.891745	BAIAP2L1	BAI1 associated protein 2 like 1
1564598_a_at	0.563	0.0210313	-1.03582	VWA3B	von Willebrand factor A domain containing 3B
242338_at	0.563	0.0210407	1.03216	TMEM64	transmembrane protein 64
217772_s_at	0.563	0.0210532	0.820844	MTCH2	mitochondrial carrier 2
229974_at	0.563	0.0210555	-0.697454	EVC2	EvC ciliary complex subunit 2
205561_at	0.563	0.0210796	1.42231	KCTD17	potassium channel tetramerization domain containing 17
216944_s_at	0.563	0.0210927	-1.31437	ITPR1	inositol 1,4,5-trisphosphate receptor type 1
213308_at	0.564	0.0211162	-1.36456	SHANK2	SH3 and multiple ankyrin repeat domains 2
216844_at	0.564	0.0211537	2.13437	ZC3H7B	zinc finger CCCH-type containing 7B
216950_s_at	0.564	0.0211597	1.5078	FCGR1CP///FCGR1B///FCGR1A	Fc fragment of IgG receptor Ic, pseudogene///Fc fragment of IgG receptor Ib///Fc fragment of IgG receptor Ia
204416_x_at	0.564	0.0211819	2.55045	APOC1	apolipoprotein C1
226974_at	0.564	0.0212183	-0.780995	NEDD4L	neural precursor cell expressed, developmentally down-regulated 4-like, E3 ubiquitin protein ligase
230451_at	0.564	0.0212384	-1.76371	COX10-AS1///LOC100506974	COX10 antisense RNA 1///uncharacterized LOC100506974
219786_at	0.564	0.0212599	0.889162	TESMIN	testis expressed metallothionein like protein
1565585_at	0.564	0.0212652	-1.93621	LOC101928968	uncharacterized LOC101928968
213599_at	0.564	0.02131	1.91061	OIP5	Opa interacting protein 5
217308_at	0.564	0.0213137	2.06627	OR1F2P	olfactory receptor family 1 subfamily F member 2 pseudogene
205959_at	0.564	0.0213233	1.667	MMP13	matrix metallopeptidase 13
214608_s_at	0.564	0.021347	-0.803888	EYA1	EYA transcriptional coactivator and phosphatase 1
204826_at	0.564	0.021371	1.22117	CCNF	cyclin F
220751_s_at	0.564	0.0213811	-0.99488	FAXDC2	fatty acid hydroxylase domain containing 2
214485_at	0.564	0.0213929	-2.64766	ODF1	outer dense fiber of sperm tails 1
217641_at	0.564	0.0214019	-0.906744	GPR135	G protein-coupled receptor 135
214000_s_at	0.564	0.0214112	2.25532	RGS10	regulator of G-protein signaling 10
229556_at	0.564	0.0214125	-1.97602	LOC100288893	uncharacterized LOC100288893
214870_x_at	0.564	0.0214168	-0.716791	LOC102724993///LOC101930075///NPIPA8///NPIPA7///NPIPA5///NPIPA2///NPIPA3///PKD1P1///NPIPA1	nuclear pore complex-interacting protein family member A7-like///polycystin-1-like///nuclear pore complex interacting protein family member A8///nuclear pore complex interacting protein family member A7///nuclear pore complex interacting protein family member A5///nuclear pore complex interacting protein family member A2///nuclear pore complex interacting protein family member A3///polycystin 1, …
235850_at	0.564	0.0214226	-1.01668	FAM162A	family with sequence similarity 162 member A
219522_at	0.564	0.0214319	-0.932754	FJX1	four jointed box 1
213499_at	0.564	0.0214451	-1.2467	CLCN2	chloride voltage-gated channel 2
244461_at	0.564	0.0214498	1.11826	SPECC1	sperm antigen with calponin homology and coiled-coil domains 1
240189_at	0.565	0.0214842	1.33753	ACOXL	acyl-CoA oxidase-like
217084_at	0.565	0.0215002	-1.14942	IGHV3-23///IGHV4-31///IGHM///IGHG1///IGHA1	immunoglobulin heavy variable 3-23///immunoglobulin heavy variable 4-31///immunoglobulin heavy constant mu///immunoglobulin heavy constant gamma 1 (G1m marker)///immunoglobulin heavy constant alpha 1
204891_s_at	0.565	0.0215242	1.56074	LCK	LCK proto-oncogene, Src family tyrosine kinase
226964_at	0.565	0.0215441	-0.766769	TTBK2	tau tubulin kinase 2
213690_s_at	0.565	0.0215544	-1.36753	PTOV1-AS2	PTOV1 antisense RNA 2
244170_at	0.565	0.0215733	-2.63184	RAB3C	RAB3C, member RAS oncogene family
203743_s_at	0.565	0.021588	0.801169	TDG	thymine DNA glycosylase
203470_s_at	0.565	0.0215881	1.63901	PLEK	pleckstrin
215759_at	0.565	0.0215883	1.75641	ANKRD53	ankyrin repeat domain 53
209555_s_at	0.565	0.0216052	1.40402	CD36	CD36 molecule
223877_at	0.565	0.0216279	2.0371	C1QTNF7	C1q and tumor necrosis factor related protein 7
1564573_at	0.565	0.0216282	-2.33321	IFITM10	interferon induced transmembrane protein 10
227845_s_at	0.565	0.0216327	2.30909	SHD	Src homology 2 domain containing transforming protein D
217767_at	0.565	0.0216454	-1.11866	C3	complement component 3
234421_s_at	0.565	0.0216623	-1.56713	EVC	EvC ciliary complex subunit 1
213348_at	0.565	0.0216705	0.960212	CDKN1C	cyclin dependent kinase inhibitor 1C
217963_s_at	0.565	0.0216899	0.840283	BEX3	brain expressed X-linked 3
227933_at	0.565	0.0216905	1.69704	LINGO1	leucine rich repeat and Ig domain containing 1
223702_x_at	0.565	0.0217323	1.95852	FTCD	formimidoyltransferase cyclodeaminase
204222_s_at	0.565	0.0217383	1.22908	GLIPR1	GLI pathogenesis related 1
243135_x_at	0.565	0.0217588	-1.81618	SNX8	sorting nexin 8
225157_at	0.565	0.0217754	-0.803683	MLXIP	MLX interacting protein
206599_at	0.565	0.0217794	-0.881127	SLC16A5	solute carrier family 16 member 5
221107_at	0.565	0.0217805	-1.27838	CHRNA9	cholinergic receptor nicotinic alpha 9 subunit
244687_at	0.565	0.0217941	-0.752374	DBT	dihydrolipoamide branched chain transacylase E2
226287_at	0.565	0.0217961	0.805936	CCDC34	coiled-coil domain containing 34
33322_i_at	0.565	0.021797	1.06093	SFN	stratifin
1552797_s_at	0.565	0.0218023	0.760451	PROM2	prominin 2
1552395_at	0.565	0.0218239	0.965115	TSSK3	testis specific serine kinase 3
220683_at	0.565	0.0218267	1.38564	RDH8	retinol dehydrogenase 8 (all-trans)
231509_at	0.565	0.0218311	1.95872	PPP1R17	protein phosphatase 1 regulatory subunit 17
203467_at	0.566	0.0218696	-0.897103	PMM1	phosphomannomutase 1
241245_at	0.566	0.0218835	-1.36386	SRSF4	serine and arginine rich splicing factor 4
1565339_at	0.566	0.0219003	-1.32524	DNAH10	dynein axonemal heavy chain 10
206115_at	0.566	0.0219074	1.12697	EGR3	early growth response 3
240869_at	0.566	0.0219273	-1.5578	KCNB1	potassium voltage-gated channel subfamily B member 1
229738_at	0.566	0.0219291	-1.06714	DNAH10	dynein axonemal heavy chain 10
202207_at	0.567	0.0220208	0.941903	ARL4C	ADP ribosylation factor like GTPase 4C
209627_s_at	0.567	0.0220209	-0.753911	OSBPL3	oxysterol binding protein like 3
228593_at	0.568	0.022039	-1.35266	MTMR9LP	myotubularin related protein 9-like, pseudogene
1565026_a_at	0.568	0.022057	2.3448	OFCC1	orofacial cleft 1 candidate 1
220559_at	0.568	0.0220784	-2.49683	EN1	engrailed homeobox 1
1552531_a_at	0.568	0.02211	2.27682	NLRP11	NLR family pyrin domain containing 11
208107_s_at	0.568	0.0221177	0.872595	LOC81691	exonuclease NEF-sp
217769_s_at	0.568	0.022135	0.733007	POMP	proteasome maturation protein
206839_at	0.568	0.0221445	-2.09978	C22orf31	chromosome 22 open reading frame 31
218954_s_at	0.568	0.0221469	-1.36942	BRF2	BRF2, RNA polymerase III transcription initiation factor 50 kDa subunit
1559502_s_at	0.569	0.0222179	2.56356	LRRC25	leucine rich repeat containing 25
217757_at	0.569	0.0222322	1.486	A2M	alpha-2-macroglobulin
1553706_at	0.569	0.0222365	3.30872	HTRA4	HtrA serine peptidase 4
238790_at	0.569	0.0222725	1.41714	LOC374443	C-type lectin domain family 2 member D pseudogene
205605_at	0.569	0.0222946	-1.4104	HOXD9	homeobox D9
242566_at	0.569	0.0223058	-2.21202	VASH1	vasohibin 1
205578_at	0.569	0.022321	-1.68911	ROR2	receptor tyrosine kinase like orphan receptor 2
221485_at	0.569	0.0223319	0.897979	B4GALT5	beta-1,4-galactosyltransferase 5
243662_at	0.569	0.0223353	-1.56652	ZC3H10	zinc finger CCCH-type containing 10
212192_at	0.569	0.0223429	-0.873041	KCTD12	potassium channel tetramerization domain containing 12
229435_at	0.569	0.022347	-0.766978	GLIS3	GLIS family zinc finger 3
204063_s_at	0.569	0.0223522	-0.866127	ULK2	unc-51 like autophagy activating kinase 2
219584_at	0.569	0.022356	-1.30099	PLA1A	phospholipase A1 member A
208438_s_at	0.569	0.0223636	1.26437	FGR	FGR proto-oncogene, Src family tyrosine kinase
1553688_at	0.569	0.0223658	0.824199	METTL6	methyltransferase like 6
229523_at	0.569	0.0223724	0.890519	TMEM200C	transmembrane protein 200C
210227_at	0.569	0.0223738	1.31287	DLGAP2	DLG associated protein 2
209709_s_at	0.569	0.022409	1.85225	HMMR	hyaluronan mediated motility receptor
208983_s_at	0.569	0.02241	1.86206	PECAM1	platelet and endothelial cell adhesion molecule 1
237470_at	0.569	0.0224109	1.471	DOCK7	dedicator of cytokinesis 7
1561497_at	0.569	0.0224278	2.63696	MIR3180-2///MIR3180-1///MIR3180-3	microRNA 3180-2///microRNA 3180-1///microRNA 3180-3
1559993_at	0.57	0.0224926	-1.17928	SFXN3	sideroflexin 3
1562761_at	0.57	0.0225105	-1.27169	NMRK1	nicotinamide riboside kinase 1
200985_s_at	0.57	0.0225127	-0.754448	CD59	CD59 molecule
205839_s_at	0.57	0.0225216	-0.97168	TSPOAP1	TSPO associated protein 1
229180_at	0.57	0.0225255	-0.997289	WWC1	WW and C2 domain containing 1
217026_at	0.57	0.0225286	2.63092	CFTR	cystic fibrosis transmembrane conductance regulator
224355_s_at	0.57	0.022535	-0.794828	MS4A8	membrane spanning 4-domains A8
1553799_at	0.57	0.0225498	-1.03386	FAM227B	family with sequence similarity 227 member B
1553413_at	0.571	0.0226209	1.77664	LCAL1	lung cancer associated lncRNA 1
222646_s_at	0.571	0.0226316	0.807264	ERO1A	endoplasmic reticulum oxidoreductase 1 alpha
1559528_at	0.571	0.0226449	-1.80201	LOC100129917	uncharacterized LOC100129917
227282_at	0.571	0.0226497	-1.14641	PCDH19	protocadherin 19
214301_s_at	0.571	0.0226518	1.28728	DPYSL4	dihydropyrimidinase like 4
1562710_at	0.571	0.0226813	2.38347	LOC101928553	uncharacterized LOC101928553
227498_at	0.571	0.0227053	-0.968528	SOX6	SRY-box 6
208473_s_at	0.571	0.0227094	2.56747	GP2	glycoprotein 2
219225_at	0.571	0.0227113	2.28616	PGBD5	piggyBac transposable element derived 5
1558062_at	0.571	0.0227126	1.63146	FBXO10	F-box protein 10
206382_s_at	0.571	0.0227539	0.964507	BDNF	brain derived neurotrophic factor
224309_s_at	0.571	0.022786	0.785699	SUGT1	SGT1 homolog, MIS12 kinetochore complex assembly cochaperone
1554396_at	0.572	0.0228366	1.19818	UEVLD	UEV and lactate/malate dehyrogenase domains
205623_at	0.572	0.0228417	-0.770808	ALDH3A1	aldehyde dehydrogenase 3 family member A1
1559307_s_at	0.572	0.0228439	-1.21137	RBL1	RB transcriptional corepressor like 1
241120_s_at	0.572	0.0228559	2.46422	CDC20B	cell division cycle 20B
216341_s_at	0.572	0.022874	1.53461	GNRHR	gonadotropin releasing hormone receptor
223586_at	0.572	0.0228958	1.43149	ARNTL2	aryl hydrocarbon receptor nuclear translocator like 2
224204_x_at	0.572	0.0229055	2.30929	ARNTL2	aryl hydrocarbon receptor nuclear translocator like 2
205472_s_at	0.572	0.0229177	-2.47726	DACH1	dachshund family transcription factor 1
229597_s_at	0.572	0.022926	1.79726	WDFY4	WDFY family member 4
222234_s_at	0.572	0.0229741	0.990969	DBNDD1	dysbindin domain containing 1
202829_s_at	0.572	0.0229862	0.839284	VAMP7	vesicle associated membrane protein 7
226980_at	0.572	0.0230121	2.13208	DEPDC1B	DEP domain containing 1B
202165_at	0.572	0.0230149	0.876863	PPP1R2	protein phosphatase 1 regulatory inhibitor subunit 2
202954_at	0.572	0.0230255	1.23775	UBE2C	ubiquitin conjugating enzyme E2 C
230917_at	0.572	0.0230434	-0.893116	PLCG2	phospholipase C gamma 2
232635_at	0.572	0.0230525	0.927609	CEP128	centrosomal protein 128
223339_at	0.572	0.0230542	-0.739835	ATPIF1	ATPase inhibitory factor 1
34726_at	0.573	0.0231064	-0.816853	CACNB3	calcium voltage-gated channel auxiliary subunit beta 3
214968_at	0.573	0.0231178	-1.6276	DDX51	DEAD-box helicase 51
219032_x_at	0.573	0.0231259	0.789977	OPN3	opsin 3
228482_at	0.573	0.023146	-0.793427	TVP23C-CDRT4///CDRT4///TVP23C	TVP23C-CDRT4 readthrough///CMT1A duplicated region transcript 4///trans-golgi network vesicle protein 23 homolog C (S. cerevisiae)
236325_at	0.573	0.0231935	-1.08525	CEP126	centrosomal protein 126
206309_at	0.573	0.0232306	-1.78008	LECT1	leukocyte cell derived chemotaxin 1
205206_at	0.573	0.0232445	-1.24448	ANOS1	anosmin 1
1557642_at	0.573	0.0232454	-1.36467	IQCA1	IQ motif containing with AAA domain 1
224911_s_at	0.573	0.0232688	-0.782543	DCBLD2	discoidin, CUB and LCCL domain containing 2
232332_at	0.573	0.0232713	-1.6763	KIAA1210	KIAA1210
219536_s_at	0.573	0.0232913	-1.51686	ZFP64	ZFP64 zinc finger protein
234533_at	0.573	0.0233159	2.15231	BCL2L14	BCL2 like 14
232300_at	0.573	0.0233189	-1.04718	ADIRF-AS1	ADIRF antisense RNA 1
240411_at	0.573	0.0233235	-1.95334	MROH2B	maestro heat like repeat family member 2B
230090_at	0.573	0.0233374	-1.84881	GDNF	glial cell derived neurotrophic factor
237234_at	0.573	0.023352	-1.36804	CYTH2	cytohesin 2
239337_at	0.573	0.0233585	-2.0376	LOC400768	uncharacterized LOC400768
203625_x_at	0.573	0.023367	0.942139	SKP2	S-phase kinase-associated protein 2, E3 ubiquitin protein ligase
236077_at	0.574	0.0234017	1.03243	GANC	glucosidase alpha, neutral C
221628_s_at	0.574	0.0234354	-1.23053	GLYR1	glyoxylate reductase 1 homolog
219827_at	0.574	0.0234511	-1.25068	UCP3	uncoupling protein 3
202661_at	0.574	0.0234555	-1.28981	ITPR2	inositol 1,4,5-trisphosphate receptor type 2
39402_at	0.574	0.0234652	1.02219	IL1B	interleukin 1 beta
204017_at	0.574	0.0234804	-0.943962	KDELR3	KDEL endoplasmic reticulum protein retention receptor 3
223691_at	0.574	0.023501	-0.916581	RGS22	regulator of G-protein signaling 22
217866_at	0.574	0.0235202	-0.816005	CPSF7	cleavage and polyadenylation specific factor 7
1553467_at	0.574	0.023523	2.42695	FLJ32742///DCAF8L2	uncharacterized locus FLJ32742///DDB1 and CUL4 associated factor 8 like 2
1554824_at	0.574	0.0235272	-0.761933	ZNF585A	zinc finger protein 585A
231463_at	0.574	0.0235359	-0.79705	CNTD1	cyclin N-terminal domain containing 1
208539_x_at	0.575	0.023554	2.61558	SPRR2B	small proline rich protein 2B
207142_at	0.576	0.0236	-1.36417	KCNJ3	potassium voltage-gated channel subfamily J member 3
220448_at	0.576	0.0236201	-1.88421	KCNK12	potassium two pore domain channel subfamily K member 12
214557_at	0.576	0.0236401	1.59332	PTTG2	pituitary tumor-transforming 2
234237_s_at	0.576	0.0236551	-1.97395	AMBRA1	autophagy and beclin 1 regulator 1
226345_at	0.576	0.0236958	0.740482	ARL5B	ADP ribosylation factor like GTPase 5B
1570585_at	0.576	0.0236974	-1.01193	MPZL3	myelin protein zero like 3
204855_at	0.576	0.0237057	0.969828	SERPINB5	serpin family B member 5
230355_at	0.576	0.0237164	-1.18807	SEPT7P2	septin 7 pseudogene 2
214228_x_at	0.576	0.0237185	1.01041	TNFRSF4	TNF receptor superfamily member 4
1554568_at	0.576	0.0237217	2.40644	DYNLRB1	dynein light chain roadblock-type 1
211042_x_at	0.576	0.0237594	0.75621	MIR6756///MCAM	microRNA 6756///melanoma cell adhesion molecule
208963_x_at	0.576	0.0237605	-1.94867	MIR1908///FADS1	microRNA 1908///fatty acid desaturase 1
221666_s_at	0.576	0.0237647	0.963025	PYCARD	PYD and CARD domain containing
231785_at	0.576	0.0237658	-0.798893	CGB7///NTF4	chorionic gonadotropin beta subunit 7///neurotrophin 4
240586_at	0.576	0.0237668	1.70423	ENAM	enamelin
212012_at	0.576	0.0237707	2.28739	PXDN	peroxidasin
1558984_at	0.576	0.023804	1.90436	MAP3K11	mitogen-activated protein kinase kinase kinase 11
205216_s_at	0.576	0.0238188	-1.94337	APOH	apolipoprotein H
201404_x_at	0.576	0.023851	1.02632	PSMB2	proteasome subunit beta 2
233490_at	0.576	0.023852	2.15373	DCTN4	dynactin subunit 4
210248_at	0.576	0.0238752	1.74331	WNT7A	Wnt family member 7A
240312_at	0.576	0.023889	2.0113	LOC389895	chromosome 16 open reading frame 72-like
211963_s_at	0.576	0.0238923	0.825624	ARPC5	actin related protein 2/3 complex subunit 5
203688_at	0.576	0.0239343	-0.789342	PKD2	polycystin 2, transient receptor potential cation channel
1565554_at	0.576	0.0239461	-2.08178	LINC00628	long intergenic non-protein coding RNA 628
230170_at	0.576	0.0239562	1.78148	OSM	oncostatin M
213139_at	0.576	0.0239731	-1.09299	SNAI2	snail family transcriptional repressor 2
209343_at	0.576	0.0239788	-0.85445	EFHD1	EF-hand domain family member D1
223832_s_at	0.576	0.0239843	1.05012	CAPNS2	calpain small subunit 2
1560994_x_at	0.576	0.0240037	-2.04454	LOC400590	uncharacterized LOC400590
225388_at	0.576	0.0240187	1.30727	TSPAN5	tetraspanin 5
1569315_s_at	0.576	0.0240241	-1.38135	LINC00894	long intergenic non-protein coding RNA 894
238365_s_at	0.576	0.0240311	-1.01438	C1orf228	chromosome 1 open reading frame 228
204220_at	0.576	0.0240334	1.46161	GMFG	glia maturation factor gamma
203913_s_at	0.576	0.0240372	-1.13543	HPGD	hydroxyprostaglandin dehydrogenase 15-(NAD)
213975_s_at	0.576	0.0240393	0.853746	LYZ	lysozyme
1562469_at	0.576	0.0240419	-2.21789	CASC15	cancer susceptibility candidate 15 (non-protein coding)
240944_at	0.576	0.0240493	1.54408	LOC101929027	uncharacterized LOC101929027
221226_s_at	0.576	0.0240632	1.67044	ASIC4	acid sensing ion channel subunit family member 4
210052_s_at	0.576	0.0240731	1.3295	TPX2	TPX2, microtubule nucleation factor
227705_at	0.577	0.024107	2.64995	TCEAL7	transcription elongation factor A like 7
220443_s_at	0.577	0.0241267	1.10908	VAX2	ventral anterior homeobox 2
226595_at	0.577	0.0241348	-0.846775	SNX21	sorting nexin family member 21
227322_s_at	0.577	0.0241366	0.793583	BCCIP	BRCA2 and CDKN1A interacting protein
231994_at	0.577	0.0241681	2.26021	CHDH	choline dehydrogenase
217457_s_at	0.577	0.0241735	0.899232	RAP1GDS1	Rap1 GTPase-GDP dissociation stimulator 1
220892_s_at	0.577	0.0241832	0.850377	PSAT1	phosphoserine aminotransferase 1
234747_at	0.577	0.0241947	2.33334	TRAPPC11	trafficking protein particle complex 11
242286_at	0.577	0.0242081	-2.33934	GRIN2A	glutamate ionotropic receptor NMDA type subunit 2A
231551_at	0.577	0.0242131	-2.27291	C1orf234	chromosome 1 open reading frame 234
215259_s_at	0.577	0.0242259	-2.2257	CADM4	cell adhesion molecule 4
235568_at	0.578	0.0242859	2.03221	MCEMP1	mast cell expressed membrane protein 1
201695_s_at	0.578	0.0243079	0.838297	PNP	purine nucleoside phosphorylase
1562921_at	0.578	0.0243115	0.706611	EP300-AS1	EP300 antisense RNA 1
230937_at	0.578	0.0243296	-0.864253	LOC101929072///LOC285835	uncharacterized LOC101929072///uncharacterized LOC285835
230039_at	0.578	0.02436	-0.997635	TRAPPC9	trafficking protein particle complex 9
209460_at	0.578	0.0243608	0.758459	ABAT	4-aminobutyrate aminotransferase
224483_s_at	0.578	0.0243686	2.37832	MFSD9	major facilitator superfamily domain containing 9
1555914_a_at	0.578	0.0243762	-1.51201	EXD3	exonuclease 3'-5' domain containing 3
227791_at	0.578	0.0243882	-0.797184	SLC9A9	solute carrier family 9 member A9
211193_at	0.578	0.0244051	-1.466	TP63	tumor protein p63
206465_at	0.578	0.0244209	-0.88064	ACSBG1	acyl-CoA synthetase bubblegum family member 1
236172_at	0.578	0.0244236	-0.686563	LTB4R	leukotriene B4 receptor
221270_s_at	0.578	0.0244542	-1.14741	QTRT1	queuine tRNA-ribosyltransferase catalytic subunit 1
207477_at	0.578	0.0244617	2.17644	PRO2958	uncharacterized LOC100128329
242197_x_at	0.578	0.0244874	2.44692	CD36	CD36 molecule
1566814_at	0.578	0.0245205	1.48994	FGF22	fibroblast growth factor 22
235504_at	0.578	0.0245444	-2.58845	GREM2	gremlin 2, DAN family BMP antagonist
234552_at	0.578	0.0245446	-1.74895	EPPK1	epiplakin 1
1553668_at	0.578	0.0245499	-0.933	LRCH3	leucine rich repeats and calponin homology domain containing 3
207330_at	0.578	0.0245511	-1.40849	PZP	PZP, alpha-2-macroglobulin like
203473_at	0.578	0.0245786	1.02823	SLCO2B1	solute carrier organic anion transporter family member 2B1
203278_s_at	0.578	0.0245994	-0.696306	PHF21A	PHD finger protein 21A
205646_s_at	0.578	0.0246215	-2.47938	PAX6	paired box 6
205861_at	0.578	0.0246228	-1.95107	SPIB	Spi-B transcription factor
243502_at	0.578	0.0246468	1.76663	GJC1	gap junction protein gamma 1
226390_at	0.578	0.0246641	-1.22736	STARD4	StAR related lipid transfer domain containing 4
1555581_a_at	0.578	0.0246652	-1.79925	TP63	tumor protein p63
219852_s_at	0.578	0.0246661	-1.29563	MORN1	MORN repeat containing 1
206419_at	0.578	0.0246728	-2.05138	RORC	RAR related orphan receptor C
206797_at	0.578	0.0246732	1.85888	NAT2	N-acetyltransferase 2
1562080_at	0.578	0.0246858	1.9472	LINC00424	long intergenic non-protein coding RNA 424
219501_at	0.578	0.0246907	-0.993559	ENOX1	ecto-NOX disulfide-thiol exchanger 1
227578_at	0.578	0.0246942	1.53632	TMPO-AS1	TMPO antisense RNA 1
208092_s_at	0.578	0.0247003	1.36684	FAM49A	family with sequence similarity 49 member A
235858_at	0.578	0.02471	2.32242	CREBBP	CREB binding protein
213900_at	0.578	0.0247116	-0.878477	FAM189A2	family with sequence similarity 189 member A2
237522_at	0.578	0.0247188	1.49369	FAS-AS1	FAS antisense RNA 1
1557071_s_at	0.578	0.0247441	-0.856901	NUB1	negative regulator of ubiquitin like proteins 1
1563607_x_at	0.578	0.0247469	2.83054	LOC286359	uncharacterized LOC286359
1563035_x_at	0.578	0.0247546	2.14688	GPD1	glycerol-3-phosphate dehydrogenase 1
[truncated: 1,376 more rows]

## Sheet: Mechanical D14
ID	adj.P.Val	P.Value	logFC	Gene.symbol	Gene.title
1556437_at	0.458	3.93e-05	4.32846	LOC253805	uncharacterized LOC253805
209686_at	0.458	7.25e-05	-3.99563	S100B	S100 calcium binding protein B
216276_s_at	0.458	8.98e-05	4.13767	ADAM3A	ADAM metallopeptidase domain 3A (pseudogene)
1569124_at	0.458	0.000128	4.64826	LRRC63	leucine rich repeat containing 63
201822_at	0.458	0.000146	-4.61835	TIMM17A	translocase of inner mitochondrial membrane 17 homolog A (yeast)
1555011_at	0.458	0.000158	3.60849	ZFYVE16	zinc finger FYVE-type containing 16
234023_s_at	0.458	0.000185	-3.56253	CENPJ	centromere protein J
222939_s_at	0.458	0.000233	-4.3004	SLC16A10	solute carrier family 16 member 10
230163_at	0.458	0.00025	-3.31864	GFRA1	GDNF family receptor alpha 1
208434_at	0.458	0.000273	3.92391	MECOM	MDS1 and EVI1 complex locus
60084_at	0.458	0.000285	-2.96006	CYLD	CYLD lysine 63 deubiquitinase
227843_at	0.458	0.00029	4.12538	NDE1	nudE neurodevelopment protein 1
242069_at	0.458	0.000294	-3.14495	CBX5	chromobox 5
1562909_at	0.458	0.000301	-3.86944	LINC00862	long intergenic non-protein coding RNA 862
1570306_at	0.458	0.000307	3.96409	ST18	ST18, C2H2C-type zinc finger
240050_s_at	0.458	0.000309	-3.28019	PPM1K	protein phosphatase, Mg2+/Mn2+ dependent 1K
1553465_a_at	0.458	0.000309	-3.34452	CES5A	carboxylesterase 5A
1557314_at	0.458	0.000344	-3.97035	DPY19L2P3	DPY19L2 pseudogene 3
206632_s_at	0.458	0.000373	-3.04236	APOBEC3B	apolipoprotein B mRNA editing enzyme catalytic subunit 3B
215901_at	0.458	0.00039	-3.71925	ZNF81	zinc finger protein 81
228957_at	0.458	0.00039	3.72566	ZNF362	zinc finger protein 362
1554571_at	0.458	0.000423	-3.53172	APBB1IP	amyloid beta precursor protein binding family B member 1 interacting protein
205866_at	0.458	0.000423	2.97942	FCN3	ficolin 3
215829_at	0.458	0.000424	-3.21568	SHANK2	SH3 and multiple ankyrin repeat domains 2
227441_s_at	0.458	0.000427	3.26145	ANKS1B	ankyrin repeat and sterile alpha motif domain containing 1B
234244_at	0.458	0.000432	3.47188	RPF1	ribosome production factor 1 homolog
228321_s_at	0.458	0.000456	-3.44205	NAA30	N(alpha)-acetyltransferase 30, NatC catalytic subunit
205257_s_at	0.458	0.000463	-2.97262	AMPH	amphiphysin
217417_at	0.458	0.000469	-3.09632	MYO5A	myosin VA
213147_at	0.458	0.000476	3.07506	HOXA10	homeobox A10
210013_at	0.458	0.000489	3.80662	HPX	hemopexin
226308_at	0.458	0.000497	-3.24993	HAUS8	HAUS augmin like complex subunit 8
1555492_a_at	0.458	0.000512	3.85446	BEST3	bestrophin 3
223801_s_at	0.458	0.000516	-2.98137	APOL4	apolipoprotein L4
230705_at	0.458	0.000529	3.59119	SLC2A5	solute carrier family 2 member 5
1560472_at	0.458	0.000533	-3.92757	LINC00705	long intergenic non-protein coding RNA 705
1566271_x_at	0.458	0.000537	-3.7212	RALGAPA1///RALGAPA1P1	Ral GTPase activating protein catalytic alpha subunit 1///Ral GTPase activating protein catalytic alpha subunit 1 pseudogene 1
242785_at	0.458	0.000546	-2.96655	EML6	echinoderm microtubule associated protein like 6
237385_at	0.458	0.000561	-2.98107	LINC00867	long intergenic non-protein coding RNA 867
1555695_a_at	0.458	0.000565	2.64516	CLRN1	clarin 1
226661_at	0.458	0.00059	-4.70982	CDCA2	cell division cycle associated 2
203084_at	0.458	0.000603	2.73111	TGFB1	transforming growth factor beta 1
236846_at	0.458	0.000603	-3.30757	MIR646HG	MIR646 host gene
231600_at	0.458	0.000606	3.12593	CLEC12B	C-type lectin domain family 12 member B
1563107_at	0.458	0.000615	-2.9992	LOC101927843	uncharacterized LOC101927843
231721_at	0.458	0.000619	3.98409	JAM3	junctional adhesion molecule 3
1555292_at	0.458	0.000639	-2.89394	STRIP2	striatin interacting protein 2
209857_s_at	0.458	0.000644	-2.71984	SPHK2	sphingosine kinase 2
223672_at	0.458	0.000653	3.57006	SGIP1	SH3 domain GRB2 like endophilin interacting protein 1
223484_at	0.458	0.000656	-3.03428	C15orf48	chromosome 15 open reading frame 48
1556832_at	0.458	0.00066	3.47459	LOC101927314	uncharacterized LOC101927314
238961_s_at	0.458	0.000666	-3.27705	FNDC3A	fibronectin type III domain containing 3A
1556289_at	0.458	0.000673	-3.92461	LOC100506016	uncharacterized LOC100506016
222608_s_at	0.458	0.00068	-2.44994	ANLN	anillin actin binding protein
1569283_at	0.458	0.000687	-3.93671	ZNF891	zinc finger protein 891
226980_at	0.458	0.000712	-3.58546	DEPDC1B	DEP domain containing 1B
1570273_at	0.458	0.000745	3.44956	LOC101927907	uncharacterized LOC101927907
221441_at	0.458	0.000749	3.48625	GSC2	goosecoid homeobox 2
228273_at	0.458	0.000755	-2.56678	PRR11	proline rich 11
207007_at	0.458	0.000771	2.70325	NR1I3	nuclear receptor subfamily 1 group I member 3
233340_at	0.458	0.000773	2.67232	SPINK13	serine peptidase inhibitor, Kazal type 13 (putative)
237047_at	0.458	0.000794	-3.10378	FAM230C	family with sequence similarity 230 member C
228107_at	0.458	0.000796	-2.74254	C8orf88	chromosome 8 open reading frame 88
1560399_a_at	0.458	0.000831	3.01649	OTUD7A	OTU deubiquitinase 7A
203764_at	0.458	0.000847	-2.44328	DLGAP5	DLG associated protein 5
217318_x_at	0.458	0.000866	3.49692	KIR2DS2///KIR2DS4///KIR2DS1///KIR2DL3///KIR2DL2///KIR2DL1	killer cell immunoglobulin like receptor, two Ig domains and short cytoplasmic tail 2///killer cell immunoglobulin like receptor, two Ig domains and short cytoplasmic tail 4///killer cell immunoglobulin like receptor, two Ig domains and short cytoplasmic tail 1///killer cell immunoglobulin like receptor, two Ig domains and long cytoplasmic tail 3///killer cell immunoglobulin like receptor, two Ig…
1320_at	0.458	0.000896	2.65356	PTPN21	protein tyrosine phosphatase, non-receptor type 21
205626_s_at	0.458	0.000901	-3.41598	CALB1	calbindin 1
244070_at	0.458	0.000912	2.242	SYNE1	spectrin repeat containing nuclear envelope protein 1
219000_s_at	0.458	0.000916	-3.17555	DSCC1	DNA replication and sister chromatid cohesion 1
214139_at	0.458	0.000924	-2.60667	ARID4B	AT-rich interaction domain 4B
205578_at	0.458	0.00093	2.39281	ROR2	receptor tyrosine kinase like orphan receptor 2
214546_s_at	0.458	0.00093	2.31936	PPAN-P2RY11///P2RY11	PPAN-P2RY11 readthrough///purinergic receptor P2Y11
212949_at	0.458	0.000944	-3.20713	NCAPH	non-SMC condensin I complex subunit H
1555043_at	0.458	0.000945	2.75746	LHFPL5	lipoma HMGIC fusion partner-like 5
224030_s_at	0.458	0.000947	-3.40664	TCAF1	TRPM8 channel associated factor 1
220814_at	0.458	0.000982	3.26013	SLC30A6	solute carrier family 30 member 6
1556916_a_at	0.458	0.000998	2.55676	LOC101928651	uncharacterized LOC101928651
210327_s_at	0.458	0.001015	-2.49988	AGXT	alanine-glyoxylate aminotransferase
243372_at	0.458	0.001034	-2.43936	HSPD1	heat shock protein family D (Hsp60) member 1
1552923_a_at	0.458	0.001038	-2.71931	PITPNM2	phosphatidylinositol transfer protein membrane associated 2
234756_at	0.458	0.001038	3.12894	CACNG8	calcium voltage-gated channel auxiliary subunit gamma 8
227602_at	0.458	0.001071	-3.72498	RAB7A	RAB7A, member RAS oncogene family
232687_at	0.458	0.001071	-2.73706	GPRIN3	GPRIN family member 3
233610_at	0.458	0.001076	3.38167	MIR3976HG	MIR3976 host gene
217184_s_at	0.458	0.001103	3.09735	LTK	leukocyte receptor tyrosine kinase
1553244_at	0.458	0.001117	2.34573	FANCB	Fanconi anemia complementation group B
238703_at	0.458	0.001121	-2.8806	FAM207A	family with sequence similarity 207 member A
241926_s_at	0.458	0.001127	-2.61184	ERG	ERG, ETS transcription factor
239203_at	0.458	0.001128	-2.5436	LSMEM1	leucine rich single-pass membrane protein 1
203439_s_at	0.458	0.001131	-2.50684	STC2	stanniocalcin 2
1553698_a_at	0.458	0.001136	-2.8862	CCSAP	centriole, cilia and spindle associated protein
234580_at	0.458	0.001138	3.0957	TMEM106A	transmembrane protein 106A
240642_at	0.458	0.001139	-2.7387	ZMYM2	zinc finger MYM-type containing 2
215432_at	0.458	0.001153	3.28693	ACSM1	acyl-CoA synthetase medium-chain family member 1
1563584_at	0.458	0.001154	2.55685	PIEZO2	piezo type mechanosensitive ion channel component 2
220029_at	0.458	0.001155	-2.40922	ELOVL2	ELOVL fatty acid elongase 2
224158_s_at	0.458	0.001158	-2.79413	TRIQK	triple QxxK/R motif containing
206577_at	0.458	0.001159	3.76196	VIP	vasoactive intestinal peptide
232764_at	0.458	0.001203	2.16631	CCNB2	cyclin B2
221416_at	0.458	0.001218	-2.70825	PLA2G2F	phospholipase A2 group IIF
244442_at	0.458	0.001221	4.02095	HORMAD2	HORMA domain containing 2
230173_at	0.458	0.001246	-2.52174	TRIM4	tripartite motif containing 4
215274_at	0.458	0.001263	-3.07298	SLC12A3	solute carrier family 12 member 3
1570182_at	0.458	0.001264	-2.69548	LOC101927539	uncharacterized LOC101927539
206523_at	0.458	0.001269	-2.45723	CYTH3	cytohesin 3
201792_at	0.458	0.001274	-2.31344	AEBP1	AE binding protein 1
223859_at	0.458	0.001278	2.42903	EPB41L4B	erythrocyte membrane protein band 4.1 like 4B
208271_at	0.458	0.00128	2.88754	PAPOLB	poly(A) polymerase beta
208480_s_at	0.458	0.001307	3.04211	LOC101930322///ABCC6	multidrug resistance-associated protein 6-like///ATP binding cassette subfamily C member 6
244608_at	0.458	0.001327	-2.96453	MIR4307HG	MIR4307 host gene
211121_s_at	0.458	0.001353	-3.04836	DOK1	docking protein 1
211351_at	0.458	0.001357	3.62697	KIF25-AS1	KIF25 antisense RNA 1
216867_s_at	0.458	0.001359	2.12929	PDGFA	platelet derived growth factor subunit A
202952_s_at	0.458	0.001385	-2.76883	ADAM12	ADAM metallopeptidase domain 12
240043_at	0.458	0.001386	-2.70348	PRR32	proline rich 32
202870_s_at	0.458	0.001395	-2.58755	CDC20	cell division cycle 20
216223_at	0.458	0.001417	2.93212	CPN2	carboxypeptidase N subunit 2
207768_at	0.458	0.001423	-3.61496	EGR4	early growth response 4
205984_at	0.458	0.001429	2.60359	CRHBP	corticotropin releasing hormone binding protein
224588_at	0.458	0.001435	2.74946	XIST	X inactive specific transcript (non-protein coding)
201785_at	0.458	0.001436	-2.45605	RNASE1	ribonuclease A family member 1, pancreatic
206954_at	0.458	0.001439	-2.40912	WT1-AS	WT1 antisense RNA
1562634_at	0.458	0.001441	-3.27329	LOC101927869	uncharacterized LOC101927869
216876_s_at	0.458	0.001442	4.11514	IL17A	interleukin 17A
1552876_at	0.461	0.001458	-3.38145	LINC00334	long intergenic non-protein coding RNA 334
216665_s_at	0.471	0.001512	2.64673	LOC101929148	uncharacterized LOC101929148
1553025_at	0.471	0.001519	-2.9232	ADGRG6	adhesion G protein-coupled receptor G6
214596_at	0.471	0.001547	3.45006	CHRM3	cholinergic receptor muscarinic 3
1566830_at	0.471	0.001552	-3.75343	LOC440028	uncharacterized LOC440028
1557703_at	0.471	0.001558	3.1447	2021-03-07	membrane associated ring-CH-type finger 7
244446_at	0.471	0.001574	3.14112	SMAD1-AS2	SMAD1 antisense RNA 2
1564300_at	0.471	0.001576	2.58886	IQCF5-AS1	IQCF5 antisense RNA 1
224020_at	0.471	0.001603	-3.88532	LINC00626	long intergenic non-protein coding RNA 626
219306_at	0.471	0.001609	-2.51949	KIF15	kinesin family member 15
217477_at	0.471	0.001613	-2.69332	PIP5K1B	phosphatidylinositol-4-phosphate 5-kinase type 1 beta
213550_s_at	0.471	0.001621	-3.83944	TMCO6///IK	transmembrane and coiled-coil domains 6///IK cytokine, down-regulator of HLA II
238152_at	0.471	0.001633	2.47827	C11orf95	chromosome 11 open reading frame 95
242786_at	0.471	0.001649	-2.66994	SBF2-AS1	SBF2 antisense RNA 1
216833_x_at	0.471	0.001649	-2.40344	GYPB	glycophorin B (MNS blood group)
206364_at	0.471	0.001655	-2.01202	KIF14	kinesin family member 14
230869_at	0.471	0.001668	-3.80382	FAM155A	family with sequence similarity 155 member A
1558440_at	0.471	0.001689	-3.17677	LOC100506351	uncharacterized LOC100506351
1570650_at	0.474	0.001714	2.47118	KYAT1	kynurenine aminotransferase 1
233194_at	0.474	0.001721	3.02127	STARD13-AS	STARD13 antisense RNA
223944_at	0.474	0.001736	-3.65406	NLRP12	NLR family pyrin domain containing 12
243793_at	0.474	0.001747	-2.62317	AHDC1	AT-hook DNA binding motif containing 1
236532_at	0.474	0.001751	2.85565	C11orf87	chromosome 11 open reading frame 87
230740_at	0.474	0.001791	-3.02586	EHD3	EH domain containing 3
207369_at	0.474	0.001792	-2.44976	BRS3	bombesin receptor subtype 3
216940_x_at	0.474	0.001798	-2.83538	YBX1	Y-box binding protein 1
1555055_at	0.474	0.001802	3.53428	AVL9	AVL9 cell migration associated
234533_at	0.474	0.001806	-2.12614	BCL2L14	BCL2 like 14
1566658_at	0.474	0.00182	3.20233	LOC100507654	uncharacterized LOC100507654
1555397_at	0.474	0.001827	3.04827	MYO1D	myosin ID
223599_at	0.474	0.001829	-2.02464	TRIM6	tripartite motif containing 6
1554337_at	0.474	0.001835	-3.20143	FARP2	FERM, ARH/RhoGEF and pleckstrin domain protein 2
205908_s_at	0.474	0.001837	-2.18219	OMD	osteomodulin
1553327_a_at	0.474	0.001854	2.72357	BEND7	BEN domain containing 7
235545_at	0.476	0.001874	-2.26631	DEPDC1	DEP domain containing 1
238439_at	0.476	0.001891	-2.06063	ANKRD22	ankyrin repeat domain 22
207213_s_at	0.476	0.001896	3.63612	USP2	ubiquitin specific peptidase 2
217411_s_at	0.476	0.001897	3.47626	RREB1	ras responsive element binding protein 1
1560034_a_at	0.477	0.001914	2.26372	FCN1	ficolin 1
215709_at	0.477	0.001918	2.68416	PRIM2B///PRIM2	primase (DNA) subunit 2 pseudogene///primase (DNA) subunit 2
234910_at	0.478	0.00194	-2.38215	RASAL2	RAS protein activator like 2
215459_at	0.478	0.001962	-2.7019	CTNS	cystinosin, lysosomal cystine transporter
205900_at	0.482	0.001991	-3.28765	KRT1	keratin 1
211520_s_at	0.482	0.00201	2.36092	GRIA1	glutamate ionotropic receptor AMPA type subunit 1
1567250_at	0.482	0.002011	2.3884	OR10A3	olfactory receptor family 10 subfamily A member 3
207217_s_at	0.483	0.002034	-2.86961	NOX1	NADPH oxidase 1
230787_at	0.484	0.00206	-2.87999	GBAT2	glioblastoma multiforme-associated transcript 2
202705_at	0.484	0.00208	-1.95893	CCNB2	cyclin B2
228110_x_at	0.484	0.00209	-1.90884	RABGEF1	RAB guanine nucleotide exchange factor 1
236183_at	0.484	0.002096	-2.0469	DYNC1H1	dynein cytoplasmic 1 heavy chain 1
230938_x_at	0.484	0.002106	-2.42877	ATF5	activating transcription factor 5
1568897_at	0.484	0.002117	3.28081	LOC100422212	eukaryotic translation initiation factor 3 subunit J pseudogene
219148_at	0.484	0.00212	-1.97243	PBK	PDZ binding kinase
239281_at	0.484	0.00213	2.63477	ZDHHC14	zinc finger DHHC-type containing 14
242656_at	0.484	0.002142	-2.93106	GTF2H1	general transcription factor IIH subunit 1
232295_at	0.486	0.002167	-2.33335	GFM1	G elongation factor mitochondrial 1
1556670_at	0.486	0.002176	2.22903	GTF3C2-AS1	GTF3C2 antisense RNA 1
206884_s_at	0.486	0.002177	-2.14097	SCEL	sciellin
229684_s_at	0.486	0.002206	-4.0034	ZNF644	zinc finger protein 644
209642_at	0.486	0.002212	-2.22457	BUB1	BUB1 mitotic checkpoint serine/threonine kinase
1564640_at	0.486	0.002214	-2.97759	MGA	MGA, MAX dimerization protein
1565639_a_at	0.486	0.002284	-1.87847	PMP22	peripheral myelin protein 22
219790_s_at	0.486	0.002286	2.85677	NPR3	natriuretic peptide receptor 3
1556426_at	0.486	0.002288	-2.54567	HEXA	hexosaminidase subunit alpha
205561_at	0.486	0.002289	-2.29372	KCTD17	potassium channel tetramerization domain containing 17
1562469_at	0.486	0.00229	3.12867	CASC15	cancer susceptibility candidate 15 (non-protein coding)
207066_at	0.486	0.002306	2.41365	HRC	histidine rich calcium binding protein
231564_at	0.486	0.002316	-2.69023	MANEAL	mannosidase endo-alpha like
243245_at	0.486	0.002329	2.6114	LOC100506446	uncharacterized LOC100506446
215562_at	0.486	0.00233	2.95538	TTC39A	tetratricopeptide repeat domain 39A
204397_at	0.486	0.00233	2.35855	EML2	echinoderm microtubule associated protein like 2
1554863_s_at	0.487	0.002351	-3.52784	DOK5	docking protein 5
1562353_x_at	0.488	0.002387	-2.08505	LOC101928583	uncharacterized LOC101928583
237267_at	0.488	0.002392	-2.46571	LOC100506675	uncharacterized LOC100506675
210599_at	0.489	0.002435	2.58751	ZNF614	zinc finger protein 614
1561330_at	0.489	0.002438	-3.40236	DSG4	desmoglein 4
1568853_at	0.489	0.002439	-3.11784	LOC101927929	uncharacterized LOC101927929
219181_at	0.49	0.002455	-3.31575	LIPG	lipase G, endothelial type
207156_at	0.492	0.002473	-2.11871	HIST1H2AH///HIST1H2AG///HIST1H2AM///HIST1H2AL///HIST1H2AK///HIST1H2AI	histone cluster 1, H2ah///histone cluster 1, H2ag///histone cluster 1, H2am///histone cluster 1, H2al///histone cluster 1, H2ak///histone cluster 1, H2ai
205567_at	0.492	0.002494	-3.09459	CHST1	carbohydrate sulfotransferase 1
1559620_at	0.492	0.002503	2.38976	LOC101927768	uncharacterized LOC101927768
206742_at	0.492	0.002506	-2.66985	PIR-FIGF///FIGF	PIR-FIGF readthrough///c-fos induced growth factor
219930_at	0.492	0.002525	-2.11926	KLF8	Kruppel like factor 8
231299_at	0.492	0.002529	-3.34922	AGAP3	ArfGAP with GTPase domain, ankyrin repeat and PH domain 3
230990_at	0.492	0.002537	-2.37676	KIF13A	kinesin family member 13A
214392_at	0.492	0.002579	-2.48814	IRGC	immunity related GTPase cinema
1553655_at	0.492	0.00258	-2.40132	CDC20B	cell division cycle 20B
1556467_at	0.492	0.002588	2.05946	LOC101929734	uncharacterized LOC101929734
240419_at	0.492	0.002603	2.84463	SLC6A15	solute carrier family 6 member 15
231936_at	0.492	0.002604	3.00539	HOXC9	homeobox C9
1555318_at	0.492	0.002608	3.92826	HIF3A	hypoxia inducible factor 3 alpha subunit
220476_s_at	0.492	0.002609	2.06594	LOC101928718///FAM212B	uncharacterized LOC101928718///family with sequence similarity 212 member B
210730_s_at	0.492	0.002643	1.86476	NPY2R	neuropeptide Y receptor Y2
216705_s_at	0.492	0.002646	-4.00851	ADA	adenosine deaminase
244144_at	0.495	0.002676	2.98364	SYNE1	spectrin repeat containing nuclear envelope protein 1
233163_at	0.495	0.002681	-1.98789	LOC731157	uncharacterized LOC731157
204818_at	0.495	0.002695	3.973	HSD17B2	hydroxysteroid 17-beta dehydrogenase 2
1554745_at	0.495	0.002698	2.38471	RALGPS1	Ral GEF with PH domain and SH3 binding motif 1
1557386_at	0.495	0.002713	-2.72708	LOC100507600	uncharacterized LOC100507600
1559073_at	0.495	0.002718	-3.08043	KDM4B	lysine demethylase 4B
230596_at	0.495	0.002724	2.23235	KALRN	kalirin, RhoGEF kinase
233249_at	0.495	0.002748	2.53054	LOC100507073	uncharacterized LOC100507073
220309_at	0.495	0.002756	3.49255	TTC22	tetratricopeptide repeat domain 22
220694_at	0.495	0.002764	-3.57333	ASAP1-IT1	ASAP1 intronic transcript 1
229896_at	0.495	0.002772	-2.87024	LOC101926943	uncharacterized LOC101926943
225720_at	0.495	0.002774	3.27966	SYNPO2	synaptopodin 2
220479_at	0.495	0.002794	2.53585	CPS1-IT1	CPS1 intronic transcript 1
1561298_at	0.495	0.00281	2.4064	LINC01069	long intergenic non-protein coding RNA 1069
1560214_at	0.495	0.002844	-2.3352	SPG11	spastic paraplegia 11 (autosomal recessive)
226879_at	0.495	0.00288	-2.10296	HVCN1	hydrogen voltage gated channel 1
226517_at	0.495	0.002894	-2.99472	BCAT1	branched chain amino acid transaminase 1
208572_at	0.495	0.002897	3.37423	HIST3H3	histone cluster 3, H3
1555032_at	0.495	0.002899	2.72073	RGS12	regulator of G-protein signaling 12
213711_at	0.495	0.002908	-2.62322	KRT81	keratin 81
210219_at	0.495	0.002908	-2.64088	SP100	SP100 nuclear antigen
229698_at	0.495	0.002918	2.53535	SHANK3	SH3 and multiple ankyrin repeat domains 3
1560717_at	0.495	0.002962	4.24709	LOC105370737	uncharacterized LOC105370737
222484_s_at	0.495	0.002962	-2.85032	CXCL14	C-X-C motif chemokine ligand 14
1561555_at	0.495	0.00297	2.44498	LINC00970	long intergenic non-protein coding RNA 970
204822_at	0.495	0.002975	-1.82284	TTK	TTK protein kinase
217354_s_at	0.495	0.002995	-2.2592	HPS1	HPS1, biogenesis of lysosomal organelles complex 3 subunit 1
217078_s_at	0.495	0.003011	-4.0286	CD300A	CD300a molecule
235806_at	0.495	0.003017	3.25601	ARAP3	ArfGAP with RhoGAP domain, ankyrin repeat and PH domain 3
237592_at	0.495	0.003019	-3.2748	ZC2HC1B	zinc finger C2HC-type containing 1B
223317_at	0.495	0.00305	2.44627	ALKBH7	alkB homolog 7
218039_at	0.495	0.00306	-1.74564	NUSAP1	nucleolar and spindle associated protein 1
1559917_a_at	0.495	0.003061	-2.49525	CBR3-AS1	CBR3 antisense RNA 1
1568899_at	0.495	0.003086	-2.85165	LOC101929511	uncharacterized LOC101929511
1570044_at	0.495	0.003086	-2.12364	GTF2IP7	general transcription factor IIi pseudogene 7
218002_s_at	0.495	0.003124	-2.50052	CXCL14	C-X-C motif chemokine ligand 14
211221_at	0.495	0.003125	-2.46469	TADA3	transcriptional adaptor 3
204126_s_at	0.495	0.003136	-2.32151	CDC45	cell division cycle 45
219927_at	0.495	0.003156	2.52105	FCF1	FCF1 rRNA-processing protein
1556598_at	0.495	0.003178	3.62612	ARPP21	cAMP regulated phosphoprotein 21
1554725_at	0.495	0.003182	2.63859	RABGAP1L	RAB GTPase activating protein 1 like
229941_at	0.495	0.003196	2.93019	FAM166B	family with sequence similarity 166 member B
206780_at	0.495	0.00321	2.21646	GAD2	glutamate decarboxylase 2
236880_at	0.495	0.003212	-2.13629	RAD52	RAD52 homolog, DNA repair protein
231627_at	0.495	0.003214	2.48601	LINC00919	long intergenic non-protein coding RNA 919
1570541_s_at	0.495	0.003235	-2.28845	GBP1P1	guanylate binding protein 1 pseudogene 1
228794_at	0.495	0.003254	1.79387	XIRP2	xin actin binding repeat containing 2
1563783_a_at	0.495	0.003261	2.46447	ZNF333	zinc finger protein 333
243337_at	0.495	0.003264	-3.61893	FREM3	FRAS1 related extracellular matrix 3
1553449_at	0.495	0.003266	-2.23752	LINC00304	long intergenic non-protein coding RNA 304
1569428_at	0.496	0.003281	-2.2983	PYM1	PYM homolog 1, exon junction complex associated factor
239827_at	0.496	0.003291	2.21534	RGCC	regulator of cell cycle
219775_s_at	0.496	0.003301	-2.51753	CPLX3	complexin 3
234803_at	0.496	0.003319	3.51231	CSTL1	cystatin like 1
216569_at	0.496	0.003328	-3.01639	FABP3P2	fatty acid binding protein 3 pseudogene 2
210318_at	0.496	0.003357	-2.52035	RBP3	retinol binding protein 3
213925_at	0.496	0.003367	1.82693	STUM	stum, mechanosensory transduction mediator homolog
222966_at	0.496	0.003393	-3.38756	TLK1	tousled like kinase 1
227635_at	0.496	0.003399	2.39854	RBBP6	RB binding protein 6, ubiquitin ligase
1557339_at	0.496	0.0034	2.71519	PIK3CD-AS2	PIK3CD antisense RNA 2
214183_s_at	0.496	0.003401	2.24883	TKTL1	transketolase like 1
1552296_at	0.496	0.003405	2.35158	BEST4	bestrophin 4
1561386_at	0.498	0.003436	-2.02638	LOC102723701	uncharacterized LOC102723701
202994_s_at	0.498	0.003476	2.07993	FBLN1	fibulin 1
207447_s_at	0.498	0.003476	2.88188	MGAT4C	MGAT4 family member C
208334_at	0.498	0.003484	2.5673	NDST4	N-deacetylase and N-sulfotransferase 4
223901_at	0.498	0.00352	2.07779	SYT3	synaptotagmin 3
230900_at	0.498	0.003526	3.06312	CCDC110	coiled-coil domain containing 110
235370_at	0.498	0.003539	-3.31581	KREMEN1	kringle containing transmembrane protein 1
234291_s_at	0.498	0.003544	2.56013	SLC6A20	solute carrier family 6 member 20
226936_at	0.498	0.003548	-1.80497	CENPW	centromere protein W
239023_at	0.498	0.003554	-2.54325	CDC42SE1	CDC42 small effector 1
209614_at	0.498	0.003585	-2.73897	ADH1B	alcohol dehydrogenase 1B (class I), beta polypeptide
221302_at	0.498	0.003594	-2.88665	KLF15	Kruppel like factor 15
209800_at	0.498	0.003606	-3.88164	KRT16	keratin 16
205082_s_at	0.498	0.003621	-1.93816	AOX1	aldehyde oxidase 1
238600_at	0.498	0.003625	-2.98274	JAKMIP1	janus kinase and microtubule interacting protein 1
1557609_s_at	0.498	0.003631	1.88711	TBC1D12	TBC1 domain family member 12
244119_at	0.498	0.003641	-3.35954	LINC00551	long intergenic non-protein coding RNA 551
234078_at	0.498	0.003672	3.09561	ADAMTS9-AS2	ADAMTS9 antisense RNA 2
211164_at	0.498	0.003676	-4.05305	EPHA3	EPH receptor A3
236788_at	0.498	0.003687	2.9361	LOC102724323	uncharacterized LOC102724323
204825_at	0.498	0.003695	-2.28735	MELK	maternal embryonic leucine zipper kinase
220268_at	0.498	0.00371	-2.61176	AAMDC	adipogenesis associated Mth938 domain containing
1562818_at	0.498	0.003725	2.12935	NMNAT2	nicotinamide nucleotide adenylyltransferase 2
1553279_at	0.498	0.003743	2.26534	BTNL9	butyrophilin like 9
208525_s_at	0.498	0.003747	-2.61935	OR2F2///OR2F1	olfactory receptor family 2 subfamily F member 2///olfactory receptor family 2 subfamily F member 1 (gene/pseudogene)
218888_s_at	0.498	0.003786	-1.90172	NETO2	neuropilin and tolloid like 2
237905_at	0.498	0.003792	-3.80867	KRT25	keratin 25
1568377_x_at	0.498	0.003807	2.17244	DEFB124	defensin beta 124
232426_at	0.498	0.003808	2.53957	SV2B	synaptic vesicle glycoprotein 2B
1553211_at	0.498	0.003811	2.19372	ANKFN1	ankyrin repeat and fibronectin type III domain containing 1
213060_s_at	0.498	0.003817	-3.22314	CHI3L2	chitinase 3 like 2
1561290_at	0.498	0.003817	-3.70978	LOC339622	uncharacterized LOC339622
1563113_at	0.498	0.003821	-1.74204	UBR4	ubiquitin protein ligase E3 component n-recognin 4
204709_s_at	0.498	0.003833	-2.12525	KIF23	kinesin family member 23
48808_at	0.498	0.003844	-2.10058	DHFR	dihydrofolate reductase
236743_at	0.498	0.003869	-2.05913	GPAT4	glycerol-3-phosphate acyltransferase 4
1552598_at	0.498	0.00387	-1.96123	KCNG4	potassium voltage-gated channel modifier subfamily G member 4
1569855_at	0.498	0.003878	3.44556	LOC101928306	uncharacterized LOC101928306
229306_at	0.498	0.003895	-3.07192	C2CD4B	C2 calcium dependent domain containing 4B
215153_at	0.498	0.003899	2.24296	NOS1AP	nitric oxide synthase 1 adaptor protein
224460_s_at	0.498	0.003911	-2.25002	L2HGDH	L-2-hydroxyglutarate dehydrogenase
1553872_at	0.498	0.003913	-1.91118	NATD1	N-acetyltransferase domain containing 1
1555103_s_at	0.499	0.003957	3.3164	FGF7	fibroblast growth factor 7
209807_s_at	0.499	0.003961	2.88248	NFIX	nuclear factor I X
216312_at	0.499	0.003968	-2.03576	ATP2B3	ATPase plasma membrane Ca2+ transporting 3
214390_s_at	0.501	0.004003	-3.39608	BCAT1	branched chain amino acid transaminase 1
237535_x_at	0.501	0.004009	-2.65355	NRXN1	neurexin 1
229591_at	0.501	0.004031	2.89752	LRP5	LDL receptor related protein 5
220683_at	0.501	0.004043	-2.23992	RDH8	retinol dehydrogenase 8 (all-trans)
213162_at	0.501	0.004048	-3.07167	DYNC1LI2	dynein cytoplasmic 1 light intermediate chain 2
210256_s_at	0.501	0.004049	2.64391	PIP5K1A	phosphatidylinositol-4-phosphate 5-kinase type 1 alpha
236387_at	0.502	0.004087	-2.12021	CCNT2-AS1	CCNT2 antisense RNA 1
204026_s_at	0.502	0.004102	-1.68445	ZWINT	ZW10 interacting kinetochore protein
239472_at	0.502	0.004103	-3.06134	EHD4	EH domain containing 4
1556072_at	0.502	0.004108	-2.40372	LINC00528	long intergenic non-protein coding RNA 528
1562801_at	0.502	0.004119	-3.03737	LOC101927379	uncharacterized LOC101927379
1563822_at	0.503	0.00414	-2.63681	LOC100131763	uncharacterized LOC100131763
220951_s_at	0.505	0.004176	-2.64453	A1CF	APOBEC1 complementation factor
241966_at	0.505	0.004209	-2.35441	MYO5A	myosin VA
213998_s_at	0.505	0.004215	3.25911	DDX17	DEAD-box helicase 17
220524_at	0.506	0.004229	2.57647	EPB41L4B	erythrocyte membrane protein band 4.1 like 4B
1554942_a_at	0.506	0.004237	3.79935	KLHL14	kelch like family member 14
244191_at	0.507	0.004273	1.74141	RPLP1	ribosomal protein lateral stalk subunit P1
1560790_at	0.507	0.004285	2.10604	GOLGA6L2	golgin A6 family-like 2
237450_at	0.507	0.004288	-2.46462	LOC389332	uncharacterized LOC389332
224194_at	0.51	0.004336	2.22047	FCRL2	Fc receptor like 2
1559438_at	0.51	0.004364	2.95686	C21orf58	chromosome 21 open reading frame 58
203554_x_at	0.51	0.00437	-1.75236	PTTG1	pituitary tumor-transforming 1
1569936_a_at	0.51	0.004384	-2.22078	ZNF664	zinc finger protein 664
1553258_at	0.51	0.004389	-1.87559	FLJ30679	uncharacterized protein FLJ30679
222956_at	0.51	0.004389	2.15304	FIGN	fidgetin, microtubule severing factor
206757_at	0.51	0.004394	-2.77359	PDE5A	phosphodiesterase 5A
213566_at	0.511	0.004421	-1.86018	RNASE6	ribonuclease A family member k6
218726_at	0.511	0.004428	-2.50589	HJURP	Holliday junction recognition protein
206858_s_at	0.511	0.004432	-2.75703	HOXC6	homeobox C6
209437_s_at	0.511	0.004437	2.63077	SPON1	spondin 1
1555445_at	0.512	0.004468	1.81229	CA8	carbonic anhydrase 8
1554125_a_at	0.512	0.00447	2.29233	NLGN4Y	neuroligin 4, Y-linked
206676_at	0.516	0.004514	2.59878	CEACAM8	carcinoembryonic antigen related cell adhesion molecule 8
224497_x_at	0.516	0.004524	-1.81044	HSD17B14	hydroxysteroid 17-beta dehydrogenase 14
234944_s_at	0.519	0.004556	-1.63159	MTFR2	mitochondrial fission regulator 2
233905_at	0.52	0.004579	2.13277	SUN5	Sad1 and UNC84 domain containing 5
232845_at	0.521	0.004597	-2.62532	LOC100653137///CDH23	cadherin-23-like///cadherin-related 23
232746_at	0.524	0.00465	1.67887	ACKR3	atypical chemokine receptor 3
242262_x_at	0.524	0.004656	2.23279	LINC01360	long intergenic non-protein coding RNA 1360
1558881_at	0.525	0.004677	-2.06418	LINC00924	long intergenic non-protein coding RNA 924
227799_at	0.526	0.004692	-3.46549	MYO1G	myosin IG
1562541_at	0.526	0.004714	3.08585	LOC101927354	uncharacterized LOC101927354
240583_at	0.526	0.004738	2.08996	RIOK3	RIO kinase 3
208048_at	0.526	0.004738	-1.87187	TACR1	tachykinin receptor 1
1562066_at	0.526	0.00475	2.16433	TRIQK	triple QxxK/R motif containing
217162_at	0.526	0.004762	2.09059	TSPY1	testis specific protein, Y-linked 1
228924_s_at	0.526	0.00477	-2.35	UBE2J1	ubiquitin conjugating enzyme E2 J1
1558121_at	0.526	0.004781	1.91937	CSRNP3	cysteine and serine rich nuclear protein 3
220523_at	0.526	0.004784	1.91324	EFHC2	EF-hand domain containing 2
207331_at	0.526	0.004789	-2.46904	CENPF	centromere protein F
1562249_at	0.526	0.004792	-2.78419	EPHA1-AS1	EPHA1 antisense RNA 1
228323_at	0.527	0.004806	-1.75028	KNL1	kinetochore scaffold 1
240369_at	0.528	0.004842	-1.60825	TTC7A	tetratricopeptide repeat domain 7A
1560370_x_at	0.528	0.004862	-2.92326	ANKH	ANKH inorganic pyrophosphate transport regulator
224396_s_at	0.528	0.004862	2.85731	ASPN	asporin
216907_x_at	0.528	0.004865	-2.60227	KIR3DL2///KIR3DL1	killer cell immunoglobulin like receptor, three Ig domains and long cytoplasmic tail 2///killer cell immunoglobulin like receptor, three Ig domains and long cytoplasmic tail 1
1560992_at	0.528	0.004873	-3.68047	LOC400590	uncharacterized LOC400590
240161_s_at	0.528	0.004874	-1.83781	CDC20B	cell division cycle 20B
232111_at	0.529	0.004902	2.54935	TUNAR	TCL1 upstream neural differentiation-associated RNA
206678_at	0.529	0.004906	3.01045	GABRA1	gamma-aminobutyric acid type A receptor alpha1 subunit
236142_at	0.53	0.004931	1.87806	PPIH	peptidylprolyl isomerase H
215675_at	0.53	0.00494	2.40297	TEF	TEF, PAR bZIP transcription factor
226446_at	0.532	0.004968	-1.88121	HES6	hes family bHLH transcription factor 6
223732_at	0.534	0.005011	2.17296	SLC23A1	solute carrier family 23 member 1
207101_at	0.54	0.005086	2.54568	VAMP1	vesicle associated membrane protein 1
230550_at	0.546	0.005172	-3.32147	MS4A6A	membrane spanning 4-domains A6A
223381_at	0.546	0.005197	-2.19456	NUF2	NUF2, NDC80 kinetochore complex component
1563674_at	0.546	0.005213	-2.54983	FCRL2	Fc receptor like 2
216377_x_at	0.546	0.005214	-1.62091	ALPPL2	alkaline phosphatase, placental like 2
1553682_at	0.546	0.005218	1.98447	FBXL14	F-box and leucine rich repeat protein 14
217201_at	0.546	0.00524	1.85038	RASAL2	RAS protein activator like 2
211331_x_at	0.546	0.005244	-2.70625	HFE	hemochromatosis
216052_x_at	0.548	0.005278	3.0896	ARTN	artemin
228868_x_at	0.549	0.005312	-1.96833	CDT1	chromatin licensing and DNA replication factor 1
215025_at	0.549	0.005313	2.36512	NTRK3	neurotrophic receptor tyrosine kinase 3
204704_s_at	0.549	0.005336	3.90191	ALDOB	aldolase, fructose-bisphosphate B
227687_at	0.553	0.005424	-1.6586	HYLS1	HYLS1, centriolar and ciliogenesis associated
1553166_at	0.557	0.005485	-2.49058	CDH24	cadherin 24
217090_at	0.557	0.005492	2.1479	ADAM3A	ADAM metallopeptidase domain 3A (pseudogene)
1554798_at	0.558	0.005508	1.57471	SNED1	sushi, nidogen and EGF like domains 1
201890_at	0.558	0.005521	-1.81408	RRM2	ribonucleotide reductase regulatory subunit M2
1566505_at	0.558	0.005536	-3.53694	ERVK13-1	endogenous retrovirus group K13 member 1
1565756_a_at	0.561	0.005569	2.98075	METAP1D	methionyl aminopeptidase type 1D (mitochondrial)
224229_s_at	0.562	0.005594	1.95418	AKT3	AKT serine/threonine kinase 3
1563920_at	0.562	0.0056	2.03591	FAM45A	family with sequence similarity 45 member A
239309_at	0.562	0.005615	-2.78097	DLX6	distal-less homeobox 6
208303_s_at	0.562	0.005624	-2.20257	CRLF2	cytokine receptor-like factor 2
1557434_at	0.563	0.005639	-3.68973	LOC100506497	uncharacterized LOC100506497
1560522_at	0.564	0.005706	2.54404	DLGAP1-AS3	DLGAP1 antisense RNA 3
1564151_at	0.564	0.005723	-2.67064	LOC102724718	uncharacterized LOC102724718
205229_s_at	0.564	0.005724	-1.86412	COCH	cochlin
223556_at	0.564	0.005736	-1.75773	HELLS	helicase, lymphoid-specific
220383_at	0.564	0.005737	2.68147	ABCG5	ATP binding cassette subfamily G member 5
1559291_at	0.564	0.00574	-2.76637	LINC00032	long intergenic non-protein coding RNA 32
1560464_at	0.564	0.005745	2.7969	TSPAN10	tetraspanin 10
217254_s_at	0.564	0.005761	-2.71764	EPO	erythropoietin
1570391_at	0.564	0.005768	2.29088	CRAT37	cervical cancer-associated transcript 37
228317_at	0.566	0.005805	1.93579	ZFAND5	zinc finger AN1-type containing 5
1554411_at	0.566	0.005815	2.26455	CTNNB1	catenin beta 1
205924_at	0.568	0.005861	2.95075	RAB3B	RAB3B, member RAS oncogene family
1554301_at	0.569	0.005883	3.40556	LHFPL3-AS1	LHFPL3 antisense RNA 1
201728_s_at	0.569	0.005895	1.90789	KIAA0100	KIAA0100
235057_at	0.571	0.005923	1.51033	ITCH	itchy E3 ubiquitin protein ligase
205244_s_at	0.572	0.005953	2.11173	SLC13A3	solute carrier family 13 member 3
1568851_at	0.572	0.005954	2.46217	LINC01352	long intergenic non-protein coding RNA 1352
1552619_a_at	0.572	0.005973	-2.1887	ANLN	anillin actin binding protein
219733_s_at	0.572	0.005979	2.20235	SLC27A5	solute carrier family 27 member 5
1560977_a_at	0.572	0.005985	-2.50461	BCL2L13	BCL2 like 13
203440_at	0.572	0.005992	2.15756	CDH2	cadherin 2
213621_s_at	0.572	0.006011	-2.45587	GUK1	guanylate kinase 1
240661_at	0.572	0.006021	2.23047	LOC100506459	uncharacterized LOC100506459
1557002_x_at	0.572	0.006038	2.43005	ESPNL	espin-like
234529_at	0.572	0.00605	-2.1652	PCGEM1	PCGEM1, prostate-specific transcript (non-protein coding)
1567357_at	0.572	0.006064	-3.04451	NAV2	neuron navigator 2
238148_s_at	0.572	0.006076	1.76252	ZNF818P	zinc finger protein 818, pseudogene
222137_at	0.572	0.006092	-1.99311	CC2D1A	coiled-coil and C2 domain containing 1A
1563389_at	0.572	0.006095	-2.62182	TH2LCRR	T helper type 2 locus control region associated RNA
219579_at	0.572	0.006102	-1.87283	RAB3IL1	RAB3A interacting protein like 1
207280_at	0.572	0.006116	2.50318	RNF185-AS1	RNF185 antisense RNA 1
229778_at	0.572	0.006123	-3.33226	SPX	spexin hormone
229438_at	0.573	0.006173	2.48416	FAM20C	family with sequence similarity 20 member C
215546_at	0.573	0.006183	2.24494	PSMD5	proteasome 26S subunit, non-ATPase 5
228361_at	0.573	0.006183	-2.34355	E2F2	E2F transcription factor 2
232616_at	0.573	0.006214	-2.73153	LOC100129935	lectin, galactoside binding soluble 14 pseudogene
1561229_at	0.573	0.006218	3.13977	LINC00397	long intergenic non-protein coding RNA 397
1554095_at	0.573	0.006227	-2.07187	RBM33	RNA binding motif protein 33
232421_at	0.573	0.006228	1.67022	SCARB1	scavenger receptor class B member 1
226064_s_at	0.573	0.006232	-1.81596	DGAT2	diacylglycerol O-acyltransferase 2
237749_at	0.573	0.006266	3.01064	TCF4-AS1	TCF4 antisense RNA 1
1560957_at	0.573	0.006269	1.87402	LOC101928626	uncharacterized LOC101928626
1562058_at	0.573	0.006278	-2.34251	LOC101928441	uncharacterized LOC101928441
211046_at	0.573	0.006278	-2.82704	KCNH6	potassium voltage-gated channel subfamily H member 6
201149_s_at	0.573	0.006307	1.62105	TIMP3	TIMP metallopeptidase inhibitor 3
235417_at	0.573	0.006339	-2.72557	SPOCD1	SPOC domain containing 1
236300_at	0.573	0.006348	3.4857	PDE3A	phosphodiesterase 3A
229974_at	0.573	0.006353	-1.51733	EVC2	EvC ciliary complex subunit 2
1561609_at	0.573	0.00636	-3.44365	MIR548XHG	MIR548X host gene
243863_at	0.573	0.006363	-3.42787	ZCWPW2	zinc finger CW-type and PWWP domain containing 2
232692_at	0.573	0.006376	2.79007	TDRD6	tudor domain containing 6
222883_at	0.573	0.006388	-1.50967	COA7	cytochrome c oxidase assembly factor 7 (putative)
1557961_s_at	0.573	0.006396	-2.30025	C8orf88	chromosome 8 open reading frame 88
1569462_x_at	0.573	0.006397	1.6266	KCNT1	potassium sodium-activated channel subfamily T member 1
231172_at	0.576	0.006435	1.78216	CFAP157	cilia and flagella associated protein 157
231470_at	0.577	0.00647	-3.39624	LINC00664	long intergenic non-protein coding RNA 664
205430_at	0.577	0.006473	2.54087	BMP5	bone morphogenetic protein 5
213346_at	0.58	0.006536	-1.44311	TEX30	testis expressed 30
243758_at	0.58	0.006579	1.98405	CFAP100	cilia and flagella associated protein 100
210579_s_at	0.58	0.006583	2.43784	TRIM10	tripartite motif containing 10
1561378_at	0.58	0.006586	2.54653	C12orf42	chromosome 12 open reading frame 42
1555503_a_at	0.58	0.006589	2.0012	TMCC2	transmembrane and coiled-coil domain family 2
233091_at	0.58	0.006593	2.54617	ATAD3B	ATPase family, AAA domain containing 3B
207032_s_at	0.581	0.006611	2.60625	CRISP1	cysteine rich secretory protein 1
214710_s_at	0.583	0.006646	-1.50754	CCNB1	cyclin B1
232278_s_at	0.587	0.006695	-2.16276	DEPDC1	DEP domain containing 1
1558897_at	0.587	0.00671	1.89446	PLK5	polo like kinase 5
231965_at	0.589	0.006745	-2.32103	PCED1A	PC-esterase domain containing 1A
234689_at	0.589	0.006795	-2.37615	PTCHD4	patched domain containing 4
208350_at	0.589	0.006796	-2.9157	CSN1S1	casein alpha s1
231053_at	0.589	0.006797	2.14233	KCNB1	potassium voltage-gated channel subfamily B member 1
1559502_s_at	0.589	0.006813	-1.82896	LRRC25	leucine rich repeat containing 25
239785_at	0.589	0.006832	1.89128	DZIP1L	DAZ interacting zinc finger protein 1 like
210961_s_at	0.59	0.006848	2.4348	ADRA1D	adrenoceptor alpha 1D
1554303_at	0.592	0.006881	2.65034	HNMT	histamine N-methyltransferase
1559680_at	0.593	0.006904	-3.28005	TTL	tubulin tyrosine ligase
214536_at	0.593	0.006923	2.27735	SLURP1	secreted LY6/PLAUR domain containing 1
223600_s_at	0.595	0.006953	2.2628	KIAA1683	KIAA1683
207192_at	0.595	0.006968	3.4305	DNASE1L2	deoxyribonuclease 1 like 2
1553094_at	0.595	0.006972	2.35022	FLJ45513///TAC4	uncharacterized LOC729220///tachykinin 4 (hemokinin)
1555517_at	0.596	0.007023	3.37878	GABRG3	gamma-aminobutyric acid type A receptor gamma3 subunit
221784_at	0.596	0.007049	-2.41288	WIZ	widely interspaced zinc finger motifs
213749_at	0.596	0.007054	2.53625	MASP1	mannan binding lectin serine peptidase 1
203362_s_at	0.596	0.007057	-1.42771	MAD2L1	MAD2 mitotic arrest deficient-like 1 (yeast)
234364_at	0.596	0.007057	3.09267	IGLL5///IGLV@	immunoglobulin lambda like polypeptide 5///immunoglobulin lambda variable cluster
232900_at	0.596	0.007068	-2.35159	HERC2P7	hect domain and RLD 2 pseudogene 7
241691_at	0.596	0.007098	-2.13611	SCARF2	scavenger receptor class F member 2
219918_s_at	0.596	0.00711	-2.65047	ASPM	abnormal spindle microtubule assembly
234752_x_at	0.596	0.007131	2.64165	DMD	dystrophin
237189_at	0.596	0.007141	1.90793	HOXB-AS1	HOXB cluster antisense RNA 1
239874_at	0.596	0.007145	-2.45115	PDE8A	phosphodiesterase 8A
209490_s_at	0.596	0.007147	-1.71865	EGFL8///PPT2	EGF like domain multiple 8///palmitoyl-protein thioesterase 2
235731_at	0.596	0.007175	1.80113	AIPL1	aryl hydrocarbon receptor interacting protein like 1
1564746_at	0.596	0.007178	-2.72938	SLC9B2	solute carrier family 9 member B2
222958_s_at	0.596	0.00722	-1.81296	DEPDC1	DEP domain containing 1
222238_s_at	0.596	0.007227	1.94609	POLM	DNA polymerase mu
210332_at	0.596	0.007228	-2.05685	ACHE	acetylcholinesterase (Cartwright blood group)
234925_at	0.596	0.007254	3.17711	LINC00917	long intergenic non-protein coding RNA 917
230917_at	0.596	0.007283	1.54265	PLCG2	phospholipase C gamma 2
205896_at	0.596	0.007317	1.61183	SLC22A4	solute carrier family 22 member 4
205046_at	0.596	0.007337	-2.69877	CENPE	centromere protein E
205903_s_at	0.596	0.007359	2.86508	KCNN3	potassium calcium-activated channel subfamily N member 3
217048_at	0.596	0.00736	1.83428	SHC1P1	SHC adaptor protein 1 pseudogene 1
237253_at	0.596	0.007372	2.18171	IGSF11-AS1	IGSF11 antisense RNA 1
211198_s_at	0.596	0.007388	-2.0619	ICOSLG	inducible T-cell costimulator ligand
230906_at	0.596	0.007391	-1.75608	GALNT10	polypeptide N-acetylgalactosaminyltransferase 10
230429_at	0.596	0.007394	-2.56173	ASPH	aspartate beta-hydroxylase
214297_at	0.596	0.007399	2.30824	CSPG4	chondroitin sulfate proteoglycan 4
1562236_at	0.596	0.007412	-2.27531	KAT6B	lysine acetyltransferase 6B
1559254_at	0.596	0.007431	-1.95713	PICSAR	P38 inhibited cutaneous squamous cell carcinoma associated lincRNA
220491_at	0.596	0.007457	-1.58203	HAMP	hepcidin antimicrobial peptide
204887_s_at	0.596	0.007471	-1.57263	PLK4	polo like kinase 4
1564301_a_at	0.596	0.007478	-2.40714	RPAIN	RPA interacting protein
1556456_at	0.596	0.00748	2.64546	LINC01138	long intergenic non-protein coding RNA 1138
205069_s_at	0.596	0.007485	-2.48688	ARHGAP26	Rho GTPase activating protein 26
1566276_at	0.596	0.007494	2.1484	OR5E1P	olfactory receptor family 5 subfamily E member 1 pseudogene
1563327_a_at	0.596	0.007506	-1.7782	LINC01545	long intergenic non-protein coding RNA 1545
242883_at	0.596	0.00751	-2.60801	OTOS	otospiralin
235332_at	0.596	0.007511	-1.9854	NUTM2B///NUTM2A	NUT family member 2B///NUT family member 2A
1557113_at	0.596	0.00752	1.77929	LOC283588	uncharacterized LOC283588
207771_at	0.596	0.007527	-2.32641	SLC5A2	solute carrier family 5 member 2
1553138_a_at	0.596	0.007538	-2.64158	ANKLE1	ankyrin repeat and LEM domain containing 1
209803_s_at	0.596	0.007549	-1.60758	PHLDA2	pleckstrin homology like domain family A member 2
206204_at	0.596	0.007578	-2.07821	GRB14	growth factor receptor bound protein 14
221022_s_at	0.598	0.007625	-2.34171	PMFBP1	polyamine modulated factor 1 binding protein 1
237245_at	0.598	0.007631	-2.59087	BUB3	BUB3, mitotic checkpoint protein
229357_at	0.598	0.007642	-1.94885	ADAMTS5	ADAM metallopeptidase with thrombospondin type 1 motif 5
210424_s_at	0.599	0.007681	1.4603	LOC101930583///GOLGA8B///GOLGA8A	uncharacterized LOC101930583///golgin A8 family member B///golgin A8 family member A
213134_x_at	0.599	0.007708	-1.50306	BTG3	BTG anti-proliferation factor 3
1554279_a_at	0.599	0.007716	-2.04801	TRMT2B	tRNA methyltransferase 2 homolog B
209915_s_at	0.601	0.007751	2.09968	NRXN1	neurexin 1
243971_x_at	0.603	0.007802	-2.33281	LINC00202-2	long intergenic non-protein coding RNA 202-2
206292_s_at	0.604	0.007826	2.11453	SULT2A1	sulfotransferase family 2A member 1
235117_at	0.604	0.007837	-1.6217	CHAC2	ChaC cation transport regulator homolog 2
1552507_at	0.604	0.007839	2.80273	KCNE4	potassium voltage-gated channel subfamily E regulatory subunit 4
243727_at	0.606	0.007883	2.45812	CPNE8	copine 8
1559940_s_at	0.606	0.007922	-2.1482	LOC105369167	uncharacterized LOC105369167
231958_at	0.606	0.007927	3.33552	TAMM41	TAM41 mitochondrial translocator assembly and maintenance homolog
235569_at	0.606	0.007928	-2.5734	VPS37D	VPS37D, ESCRT-I subunit
33579_i_at	0.606	0.007945	-2.61924	GALR3	galanin receptor 3
223083_s_at	0.606	0.007981	-1.82222	RAB4B-EGLN2///EGLN2///RAB4B	RAB4B-EGLN2 readthrough (NMD candidate)///egl-9 family hypoxia inducible factor 2///RAB4B, member RAS oncogene family
207752_x_at	0.606	0.007983	1.45303	PRB1	proline rich protein BstNI subfamily 1
206129_s_at	0.606	0.007995	-1.58775	ARSB	arylsulfatase B
1557374_at	0.606	0.008026	2.08151	ABCC9	ATP binding cassette subfamily C member 9
1552458_at	0.606	0.008056	-3.03135	MBD3L1	methyl-CpG binding domain protein 3 like 1
217035_at	0.606	0.008057	-1.55111	SKAP2	src kinase associated phosphoprotein 2
219552_at	0.606	0.008061	-2.19215	SVEP1	sushi, von Willebrand factor type A, EGF and pentraxin domain containing 1
243076_x_at	0.606	0.008074	-1.97502	GLI4	GLI family zinc finger 4
211143_x_at	0.606	0.008081	1.56678	NR4A1	nuclear receptor subfamily 4 group A member 1
231301_at	0.607	0.00812	2.47884	NUP54	nucleoporin 54
233693_at	0.607	0.008125	1.79002	STPG1	sperm tail PG-rich repeat containing 1
230389_at	0.607	0.008146	1.41413	FNBP1	formin binding protein 1
229340_at	0.607	0.008155	-2.70334	NKAPL	NFKB activating protein like
238385_at	0.607	0.008166	-2.39099	C6orf58	chromosome 6 open reading frame 58
237056_at	0.607	0.008205	-3.21031	INSC	inscuteable homolog (Drosophila)
1555680_a_at	0.607	0.008209	-1.70984	SMOX	spermine oxidase
206274_s_at	0.607	0.008209	1.38783	CROCC	ciliary rootlet coiled-coil, rootletin
1562054_at	0.607	0.00821	1.80336	PPP4R3CP	protein phosphatase 4 regulatory subunit 3C, pseudogene
217248_s_at	0.607	0.00821	-2.01152	SLC7A8	solute carrier family 7 member 8
205548_s_at	0.607	0.008224	-1.47878	BTG3	BTG anti-proliferation factor 3
221127_s_at	0.607	0.008231	-3.32072	DKK3	dickkopf WNT signaling pathway inhibitor 3
201884_at	0.608	0.008277	-1.82797	CEACAM5	carcinoembryonic antigen related cell adhesion molecule 5
1554844_at	0.608	0.008293	-1.99307	EYA3	EYA transcriptional coactivator and phosphatase 3
218591_s_at	0.608	0.008303	1.65918	NOL10	nucleolar protein 10
244700_at	0.608	0.008322	2.72926	SEC61B	Sec61 translocon beta subunit
219270_at	0.608	0.008336	-1.69919	CHAC1	ChaC glutathione specific gamma-glutamylcyclotransferase 1
1553225_s_at	0.608	0.008345	2.5023	ZNF75D	zinc finger protein 75D
204641_at	0.608	0.008375	-1.48964	NEK2	NIMA related kinase 2
220358_at	0.609	0.008416	-1.70368	BATF3	basic leucine zipper ATF-like transcription factor 3
214218_s_at	0.609	0.008419	1.48877	XIST	X inactive specific transcript (non-protein coding)
1555341_at	0.609	0.008426	3.49998	UNC5C	unc-5 netrin receptor C
236746_at	0.612	0.008481	-1.57243	GALNT1	polypeptide N-acetylgalactosaminyltransferase 1
243153_at	0.612	0.008505	-2.1983	CDK5RAP2	CDK5 regulatory subunit associated protein 2
214154_s_at	0.612	0.008516	-1.67569	PKP2	plakophilin 2
234008_s_at	0.612	0.008546	-1.67219	CES3	carboxylesterase 3
1554199_at	0.612	0.008549	-3.0152	PTPRO	protein tyrosine phosphatase, receptor type O
240713_s_at	0.612	0.008552	2.7766	LINC00403	long intergenic non-protein coding RNA 403
1562313_at	0.612	0.008584	-2.71355	BCORP1	BCL6 corepressor pseudogene 1
234691_at	0.612	0.008597	2.53153	KRTAP2-1	keratin associated protein 2-1
238452_at	0.612	0.008599	2.81703	FCRLB	Fc receptor like B
210447_at	0.612	0.008613	1.97704	GLUD2	glutamate dehydrogenase 2
205180_s_at	0.612	0.008614	-3.02004	ADAM8	ADAM metallopeptidase domain 8
224215_s_at	0.612	0.008631	1.9124	DLL1	delta like canonical Notch ligand 1
1563254_a_at	0.612	0.008638	3.06554	FAM170B-AS1	FAM170B antisense RNA 1
206432_at	0.612	0.008676	-1.89978	HAS2	hyaluronan synthase 2
217071_s_at	0.612	0.008703	-2.25617	MTHFR	methylenetetrahydrofolate reductase (NAD(P)H)
234664_at	0.613	0.008731	1.94889	LOC101929819///LOC101060494///LINC01001///LINC01347///LOC388572	uncharacterized LOC101929819///uncharacterized LOC101060494///long intergenic non-protein coding RNA 1001///long intergenic non-protein coding RNA 1347///uncharacterized LOC388572
1556163_a_at	0.613	0.008754	2.70508	IGSF3	immunoglobulin superfamily member 3
220685_at	0.613	0.008755	2.06784	FAM120C	family with sequence similarity 120C
210446_at	0.613	0.008779	1.57179	GATA1	GATA binding protein 1
229552_at	0.613	0.008814	2.87347	LOC283454///HRK	uncharacterized LOC283454///harakiri, BCL2 interacting protein
232407_at	0.613	0.008816	-1.9202	MUC17	mucin 17, cell surface associated
241731_x_at	0.613	0.008826	1.48557	ZNF440	zinc finger protein 440
1557089_at	0.613	0.00883	-2.35175	KIF5C	kinesin family member 5C
243358_at	0.613	0.008833	1.90653	IGF1R	insulin like growth factor 1 receptor
1566737_at	0.613	0.008935	-2.77611	LINC01346	long intergenic non-protein coding RNA 1346
1556912_at	0.613	0.008945	-2.78083	GIT2	GIT ArfGAP 2
219947_at	0.613	0.008968	-1.63249	CLEC4A	C-type lectin domain family 4 member A
1553394_a_at	0.613	0.008974	-2.07717	TFAP2B	transcription factor AP-2 beta
230414_s_at	0.613	0.008976	-2.15075	TMEM170A	transmembrane protein 170A
1560225_at	0.613	0.00898	-3.09074	CNR1	cannabinoid receptor 1
227076_at	0.613	0.009005	1.61936	NCAPH2	non-SMC condensin II complex subunit H2
237214_at	0.613	0.009035	2.31047	TFRC	transferrin receptor
237417_at	0.613	0.009057	2.38176	RCBTB1	RCC1 and BTB domain containing protein 1
209663_s_at	0.613	0.009058	-1.9544	ITGA7	integrin subunit alpha 7
240306_at	0.613	0.009066	-1.85823	LINC00312	long intergenic non-protein coding RNA 312
229305_at	0.613	0.009083	-1.56554	CENPU	centromere protein U
208850_s_at	0.613	0.009083	-1.95186	THY1	Thy-1 cell surface antigen
216439_at	0.613	0.009095	1.34165	TNK2	tyrosine kinase non receptor 2
220262_s_at	0.613	0.009097	1.84018	DLK2	delta like non-canonical Notch ligand 2
1554335_at	0.613	0.00911	-2.32095	CYTH4	cytohesin 4
218410_s_at	0.613	0.009122	-2.62981	PGP	phosphoglycolate phosphatase
1555985_at	0.613	0.009126	-2.18414	C17orf64	chromosome 17 open reading frame 64
216898_s_at	0.613	0.009128	-2.21576	COL4A3	collagen type IV alpha 3 chain
232536_at	0.613	0.009132	2.39144	LRRC3///LRRC3DN	leucine rich repeat containing 3///LRRC3 downstream neighbor (non-protein coding)
231455_at	0.613	0.009158	3.43622	LINC00487	long intergenic non-protein coding RNA 487
243711_at	0.613	0.009164	2.47258	DDAH1	dimethylarginine dimethylaminohydrolase 1
1561820_at	0.613	0.009172	-3.02152	SCN8A	sodium voltage-gated channel alpha subunit 8
214344_at	0.613	0.009182	1.56307	LINC00950	long intergenic non-protein coding RNA 950
210450_at	0.613	0.009195	2.55325	IGHV5-78	immunoglobulin heavy variable 5-78 (pseudogene)
240617_at	0.613	0.009198	-2.02408	TONSL-AS1	TONSL antisense RNA 1
1555118_at	0.613	0.009203	-1.79204	ENTPD3	ectonucleoside triphosphate diphosphohydrolase 3
210476_s_at	0.613	0.009204	2.26941	PRLR	prolactin receptor
212657_s_at	0.614	0.009247	-2.36905	IL1RN	interleukin 1 receptor antagonist
226047_at	0.614	0.009251	-1.78321	MRVI1	murine retrovirus integration site 1 homolog
242670_at	0.614	0.009257	2.12591	LGI4	leucine rich repeat LGI family member 4
51226_at	0.614	0.009267	2.58488	RBM12B	RNA binding motif protein 12B
1553045_at	0.614	0.009278	3.17002	WNT9A	Wnt family member 9A
240375_at	0.614	0.00928	2.16248	PIGV	phosphatidylinositol glycan anchor biosynthesis class V
230013_s_at	0.615	0.009318	1.51108	ARHGAP23	Rho GTPase activating protein 23
222860_s_at	0.615	0.009332	-2.42803	PDGFD	platelet derived growth factor D
207113_s_at	0.616	0.009362	-2.55066	TNF	tumor necrosis factor
244677_at	0.616	0.009367	1.68228	MIR6883///PER1	microRNA 6883///period circadian clock 1
210237_at	0.616	0.009382	1.70859	ARTN	artemin
240388_at	0.616	0.009403	-2.89484	KRT27	keratin 27
220462_at	0.616	0.009444	2.37046	CSRNP3	cysteine and serine rich nuclear protein 3
240607_at	0.616	0.009446	1.62511	MIAT	myocardial infarction associated transcript (non-protein coding)
239865_at	0.616	0.009447	-2.10646	USP6NL	USP6 N-terminal like
234424_at	0.616	0.009448	-2.48092	LOC105377776	uncharacterized LOC105377776
204886_at	0.616	0.009474	-1.705	PLK4	polo like kinase 4
207463_x_at	0.616	0.009474	-2.69146	PRSS3	protease, serine 3
220431_at	0.616	0.009506	-3.22012	TMPRSS11E	transmembrane protease, serine 11E
243194_at	0.616	0.009507	-2.61876	ZNF551	zinc finger protein 551
231209_at	0.616	0.009549	1.39963	EXOC3L4	exocyst complex component 3 like 4
220187_at	0.616	0.009559	1.81487	STEAP4	STEAP4 metalloreductase
1561927_at	0.616	0.009578	2.22467	ANKUB1	ankyrin repeat and ubiquitin domain containing 1
211625_s_at	0.616	0.009581	-1.73088	DRD3	dopamine receptor D3
239413_at	0.616	0.009593	-1.42423	CEP152	centrosomal protein 152
210329_s_at	0.616	0.009597	3.03486	SGCD	sarcoglycan delta
1552843_at	0.616	0.009622	1.58151	SLC26A1	solute carrier family 26 member 1
220110_s_at	0.616	0.009641	1.73173	NXF3	nuclear RNA export factor 3
209714_s_at	0.616	0.00965	-3.00887	CDKN3	cyclin dependent kinase inhibitor 3
206479_at	0.616	0.009659	-3.09533	TRPM1	transient receptor potential cation channel subfamily M member 1
238921_at	0.616	0.00967	1.39457	LOC644794	uncharacterized LOC644794
228989_at	0.616	0.009672	-1.65621	TYMSOS	TYMS opposite strand
1563373_at	0.616	0.009677	1.93345	LINC01220	long intergenic non-protein coding RNA 1220
231421_at	0.616	0.009682	2.74889	LINC00710	long intergenic non-protein coding RNA 710
214584_x_at	0.616	0.009682	-1.85884	ACACB	acetyl-CoA carboxylase beta
227173_s_at	0.616	0.009696	-1.80369	BACH2	BTB domain and CNC homolog 2
232589_at	0.616	0.009713	1.50352	LOC102606465	uncharacterized LOC102606465
236426_at	0.619	0.009788	-2.08786	KIF19	kinesin family member 19
206312_at	0.619	0.009799	3.31637	GUCY2C	guanylate cyclase 2C
215495_s_at	0.619	0.009815	1.92847	SAMD4A	sterile alpha motif domain containing 4A
223810_at	0.619	0.009836	2.21042	KLHL1	kelch like family member 1
232804_at	0.619	0.009853	2.67511	LINC01426	long intergenic non-protein coding RNA 1426
229437_at	0.619	0.009854	-1.68622	MIR155///MIR155HG	microRNA 155///MIR155 host gene
236523_at	0.619	0.009884	2.32644	LOC285556	uncharacterized LOC285556
57715_at	0.619	0.009904	-1.7007	CALHM2	calcium homeostasis modulator 2
1565389_s_at	0.619	0.009909	2.42215	GRM5	glutamate metabotropic receptor 5
227857_at	0.619	0.009912	-3.22036	APMAP	adipocyte plasma membrane associated protein
224099_at	0.619	0.009936	-1.93796	KCNH7	potassium voltage-gated channel subfamily H member 7
235845_at	0.619	0.00994	-1.83024	SP5	Sp5 transcription factor
226809_at	0.619	0.009942	1.68084	FAR2P3///FAR2P2	fatty acyl-CoA reductase 2 pseudogene 3///fatty acyl-CoA reductase 2 pseudogene 2
1552667_a_at	0.619	0.010005	-2.10434	SH2D3C	SH2 domain containing 3C
203873_at	0.619	0.010007	2.18754	SMARCA1	SWI/SNF related, matrix associated, actin dependent regulator of chromatin, subfamily a, member 1
215249_at	0.619	0.01001	1.62113	RPL35A	ribosomal protein L35a
206681_x_at	0.619	0.010012	-2.16746	GP2	glycoprotein 2
208004_at	0.619	0.010047	-1.53485	OPRPN	opiorphin prepropeptide
1559678_s_at	0.619	0.010047	2.62136	GS1-24F4.2	uncharacterized LOC100652791
213910_at	0.619	0.010053	1.92493	IGFBP7	insulin like growth factor binding protein 7
231189_at	0.619	0.010054	1.45186	LINC01126	long intergenic non-protein coding RNA 1126
206370_at	0.619	0.010059	-2.14842	PIK3CG	phosphatidylinositol-4,5-bisphosphate 3-kinase catalytic subunit gamma
211298_s_at	0.619	0.01008	1.65952	ALB	albumin
211473_s_at	0.619	0.010095	2.27754	COL4A6	collagen type IV alpha 6 chain
228823_at	0.619	0.010098	2.06056	POLR2J2	RNA polymerase II subunit J2
1569042_at	0.619	0.010113	-3.04779	LRP1	LDL receptor related protein 1
223870_at	0.619	0.010124	1.46015	LOC100996906///CDRT1///FBXW10	F-box/WD repeat-containing protein 10-like///CMT1A duplicated region transcript 1///F-box and WD repeat domain containing 10
1555548_at	0.619	0.010144	-1.73918	NDUFA10	NADH:ubiquinone oxidoreductase subunit A10
234844_at	0.619	0.010183	-2.65395	ZNF407	zinc finger protein 407
239671_at	0.619	0.010198	-2.91468	SYT16	synaptotagmin 16
206699_x_at	0.619	0.010217	3.00466	NPAS1	neuronal PAS domain protein 1
233242_at	0.619	0.010221	2.01395	SCAND2P	SCAN domain containing 2 pseudogene
228527_s_at	0.619	0.010228	-3.9946	SLC25A37	solute carrier family 25 member 37
222943_at	0.621	0.010274	-3.04661	GBA3	glucosylceramidase beta 3 (gene/pseudogene)
231503_at	0.621	0.010286	-2.85202	LOC102546299	uncharacterized LOC102546299
227235_at	0.622	0.010332	-2.45396	GUCY1A3	guanylate cyclase 1 soluble subunit alpha
229576_s_at	0.622	0.01034	1.71713	TBX3	T-box 3
218237_s_at	0.622	0.010356	-1.6272	SLC38A1	solute carrier family 38 member 1
220116_at	0.622	0.010357	1.52969	KCNN2	potassium calcium-activated channel subfamily N member 2
221270_s_at	0.622	0.010375	1.53808	QTRT1	queuine tRNA-ribosyltransferase catalytic subunit 1
220117_at	0.622	0.010378	-2.14049	ZNF385D	zinc finger protein 385D
1569843_at	0.622	0.010395	-2.71329	DYNC1I1	dynein cytoplasmic 1 intermediate chain 1
202497_x_at	0.622	0.010409	-1.77776	SLC2A3	solute carrier family 2 member 3
229062_at	0.622	0.010417	-1.53145	ARL9	ADP ribosylation factor like GTPase 9
211867_s_at	0.623	0.010467	-2.59904	PCDHA10	protocadherin alpha 10
238367_s_at	0.623	0.010472	-1.51692	C1orf228	chromosome 1 open reading frame 228
214432_at	0.623	0.010487	-2.97578	LOC101927137///ATP1A3	uncharacterized LOC101927137///ATPase Na+/K+ transporting subunit alpha 3
214417_s_at	0.623	0.01049	1.76627	FETUB	fetuin B
216224_s_at	0.623	0.010505	-2.51832	HDAC6	histone deacetylase 6
242427_at	0.623	0.010512	1.7244	WAC	WW domain containing adaptor with coiled-coil
223316_at	0.623	0.010524	2.00714	CCDC3	coiled-coil domain containing 3
220997_s_at	0.623	0.010558	1.90894	DIAPH3	diaphanous related formin 3
213438_at	0.625	0.010614	1.66801	NFASC	neurofascin
232606_at	0.626	0.010633	2.03842	ANK2	ankyrin 2, neuronal
225122_at	0.626	0.010656	3.27119	RNF31	ring finger protein 31
222848_at	0.631	0.01075	-1.77359	CENPK	centromere protein K
221113_s_at	0.632	0.010773	1.57827	WNT16	Wnt family member 16
204696_s_at	0.632	0.010808	-2.21087	CDC25A	cell division cycle 25A
221157_s_at	0.632	0.010839	-1.87464	FBXO24	F-box protein 24
211111_at	0.632	0.010846	1.82984	HGC6.3	uncharacterized LOC100128124
237967_at	0.632	0.01086	-1.48271	HAL	histidine ammonia-lyase
205556_at	0.632	0.010888	-2.51113	MSX2	msh homeobox 2
230372_at	0.632	0.010912	-2.36504	HAS2	hyaluronan synthase 2
200853_at	0.632	0.010951	-1.29307	H2AFZ	H2A histone family member Z
237514_at	0.632	0.010952	3.62585	LINC01210	long intergenic non-protein coding RNA 1210
223879_s_at	0.632	0.010959	1.49723	OXR1	oxidation resistance 1
217534_at	0.632	0.010969	-1.68856	FAM49B	family with sequence similarity 49 member B
224290_at	0.632	0.010992	-2.56763	VN1R3	vomeronasal 1 receptor 3 (gene/pseudogene)
209773_s_at	0.632	0.011007	-1.69451	RRM2	ribonucleotide reductase regulatory subunit M2
1570032_at	0.632	0.01102	-1.76549	AP3B2	adaptor related protein complex 3 beta 2 subunit
213075_at	0.632	0.011035	1.48296	OLFML2A	olfactomedin like 2A
1557615_a_at	0.632	0.011035	-2.23089	ARHGAP19	Rho GTPase activating protein 19
1555443_at	0.632	0.011039	1.38974	CCDC172	coiled-coil domain containing 172
205957_at	0.632	0.011074	-1.6425	PLXNB3	plexin B3
210165_at	0.632	0.011076	1.77552	DNASE1	deoxyribonuclease 1
216209_at	0.632	0.01108	1.96489	LINC00939	long intergenic non-protein coding RNA 939
236236_at	0.632	0.011096	1.71617	WNK3	WNK lysine deficient protein kinase 3
231232_at	0.632	0.011097	-2.94246	LOC100506125	uncharacterized LOC100506125
228233_at	0.632	0.011107	2.07466	FREM1	FRAS1 related extracellular matrix 1
210843_s_at	0.632	0.011118	1.87647	MFAP3L	microfibrillar associated protein 3 like
208079_s_at	0.632	0.011121	-1.44203	AURKA	aurora kinase A
235462_at	0.632	0.011122	3.33015	CPEB2	cytoplasmic polyadenylation element binding protein 2
236548_at	0.632	0.011124	1.43669	GIPC2	GIPC PDZ domain containing family member 2
1558803_at	0.632	0.011136	-3.04442	LOC105371401	uncharacterized LOC105371401
209348_s_at	0.632	0.011168	-1.60596	MAF	MAF bZIP transcription factor
242856_at	0.632	0.011171	-3.29698	SNHG24	small nucleolar RNA host gene 24
235572_at	0.632	0.011172	-1.81077	SPC24	SPC24, NDC80 kinetochore complex component
214804_at	0.632	0.01118	-1.31969	CENPI	centromere protein I
236817_at	0.632	0.011192	-2.12459	ADAT2	adenosine deaminase, tRNA specific 2
207592_s_at	0.632	0.011217	1.61338	HCN2	hyperpolarization activated cyclic nucleotide gated potassium channel 2
213911_s_at	0.632	0.01123	-1.2599	H2AFZ	H2A histone family member Z
229774_at	0.632	0.011232	1.36636	CXXC4	CXXC finger protein 4
227137_at	0.632	0.011244	-1.73037	CACUL1	CDK2 associated cullin domain 1
1565837_at	0.632	0.01125	-2.88304	LOC100506411	uncharacterized LOC100506411
237030_at	0.632	0.011265	-1.68522	ACPP	acid phosphatase, prostate
237529_at	0.632	0.011279	-2.97706	LINC00708	long intergenic non-protein coding RNA 708
237536_at	0.633	0.011293	-2.15373	MAPT-AS1	MAPT antisense RNA 1
210141_s_at	0.633	0.011307	-2.5352	INHA	inhibin alpha subunit
244609_at	0.633	0.011346	2.87568	LOC102724487	uncharacterized LOC102724487
235668_at	0.633	0.011355	-1.29317	PRDM1	PR/SET domain 1
1555817_s_at	0.633	0.011374	2.15685	THSD4	thrombospondin type 1 domain containing 4
205625_s_at	0.633	0.01138	-1.78351	CALB1	calbindin 1
240427_at	0.633	0.011386	3.09269	LOC101929050	uncharacterized LOC101929050
220771_at	0.633	0.011401	-2.64973	LINC00328	long intergenic non-protein coding RNA 328
209189_at	0.633	0.011415	2.07232	FOS	Fos proto-oncogene, AP-1 transcription factor subunit
1568604_a_at	0.633	0.011416	1.37017	CADPS	calcium dependent secretion activator
1570454_at	0.634	0.011444	-2.60192	EIF4EBP2	eukaryotic translation initiation factor 4E binding protein 2
217641_at	0.634	0.011462	1.4012	GPR135	G protein-coupled receptor 135
215530_at	0.634	0.011467	-2.55482	FANCA	Fanconi anemia complementation group A
226950_at	0.635	0.011533	-2.3861	ACVRL1	activin A receptor like type 1
219154_at	0.635	0.011542	2.0701	TMEM120B	transmembrane protein 120B
209854_s_at	0.635	0.011583	-3.13855	KLK2	kallikrein related peptidase 2
209960_at	0.635	0.011591	-2.80072	HGF	hepatocyte growth factor
209842_at	0.635	0.011615	-2.59299	SOX10	SRY-box 10
212965_at	0.635	0.011636	-2.13806	HIC2	hypermethylated in cancer 2
206318_at	0.635	0.011636	1.39704	EPPIN-WFDC6///EPPIN	EPPIN-WFDC6 readthrough///epididymal peptidase inhibitor
205598_at	0.635	0.01164	2.44936	TRAIP	TRAF interacting protein
224140_at	0.635	0.011643	1.24412	NPCDR1	nasopharyngeal carcinoma, down-regulated 1
219508_at	0.635	0.011664	-1.36794	GCNT3	glucosaminyl (N-acetyl) transferase 3, mucin type
211521_s_at	0.635	0.011671	-1.40527	CYTH4	cytohesin 4
217700_at	0.635	0.011675	-1.9291	CNPY4	canopy FGF signaling regulator 4
232448_at	0.635	0.011709	2.61243	LINC00543	long intergenic non-protein coding RNA 543
242531_at	0.635	0.011728	1.48022	RRAGC	Ras related GTP binding C
1564272_a_at	0.635	0.011737	3.8672	KLHDC1	kelch domain containing 1
1552751_a_at	0.635	0.011739	-1.9774	CIB3	calcium and integrin binding family member 3
209464_at	0.635	0.011753	-2.77231	AURKB	aurora kinase B
218755_at	0.635	0.011777	-1.38411	KIF20A	kinesin family member 20A
1556316_s_at	0.635	0.011778	-2.85837	MIF-AS1	MIF antisense RNA 1
1561513_at	0.635	0.011778	2.23605	LOC101927310	uncharacterized LOC101927310
201292_at	0.635	0.011782	-1.26506	TOP2A	topoisomerase (DNA) II alpha
208539_x_at	0.635	0.011791	-4.03769	SPRR2B	small proline rich protein 2B
205736_at	0.635	0.011844	-1.2607	PGAM2	phosphoglycerate mutase 2
212022_s_at	0.635	0.011865	-2.3988	MKI67	marker of proliferation Ki-67
209709_s_at	0.635	0.011911	-1.317	HMMR	hyaluronan mediated motility receptor
1556364_at	0.635	0.011912	2.23426	ADAMTS9-AS2	ADAMTS9 antisense RNA 2
220125_at	0.635	0.011912	1.25232	DNAI1	dynein axonemal intermediate chain 1
229275_at	0.635	0.011913	2.93914	IGFN1	immunoglobulin-like and fibronectin type III domain containing 1
205472_s_at	0.635	0.011922	2.49574	DACH1	dachshund family transcription factor 1
207083_s_at	0.635	0.011926	-2.32083	CC2D1A	coiled-coil and C2 domain containing 1A
237294_at	0.635	0.011927	2.41355	RASSF4	Ras association domain family member 4
217022_s_at	0.636	0.011969	-4.44265	IGHA2///IGHA1///IGH	immunoglobulin heavy constant alpha 2 (A2m marker)///immunoglobulin heavy constant alpha 1///immunoglobulin heavy locus
1567179_at	0.636	0.011997	2.14599	LOC105376944	uncharacterized LOC105376944
211808_s_at	0.636	0.012021	-1.68298	CREBBP	CREB binding protein
205296_at	0.636	0.012025	-1.88893	RBL1	RB transcriptional corepressor like 1
1560550_at	0.636	0.012034	-1.35156	LL22NC03-75H12.2	uncharacterized LOC101927722
1563154_at	0.636	0.012035	-1.51487	LOC101927790	uncharacterized LOC101927790
1570188_at	0.636	0.012038	1.96345	NR1I3	nuclear receptor subfamily 1 group I member 3
1554382_at	0.636	0.012057	-1.96795	LINC00656	long intergenic non-protein coding RNA 656
236320_at	0.636	0.01207	1.29497	CCDC17	coiled-coil domain containing 17
1557062_at	0.636	0.012077	3.20221	ZSCAN16-AS1	ZSCAN16 antisense RNA 1
237808_at	0.637	0.012111	-1.82676	ST7-AS2	ST7 antisense RNA 2
216436_at	0.637	0.01212	2.29138	PIK3R4	phosphoinositide-3-kinase regulatory subunit 4
231732_at	0.639	0.012215	1.43366	SMPD3	sphingomyelin phosphodiesterase 3
211891_s_at	0.639	0.012218	1.90954	LOC101930241///ARHGEF4	rho guanine nucleotide exchange factor 4-like///Rho guanine nucleotide exchange factor 4
1557380_at	0.639	0.012245	1.83639	AGAP11	ArfGAP with GTPase domain, ankyrin repeat and PH domain 11
1554349_at	0.639	0.012252	2.93109	ATP23	ATP23 metallopeptidase and ATP synthase assembly factor homolog
211736_at	0.639	0.01227	-2.1801	SP2	Sp2 transcription factor
1559029_at	0.639	0.012277	1.93448	LOC286154	uncharacterized LOC286154
218038_at	0.639	0.012282	-1.78454	ATP5SL	ATP5S like
236057_at	0.639	0.012298	1.8594	KCTD1	potassium channel tetramerization domain containing 1
207454_at	0.639	0.012303	1.95452	GRIK3	glutamate ionotropic receptor kainate type subunit 3
238748_at	0.639	0.012314	-2.26825	RAD18	RAD18, E3 ubiquitin protein ligase
216102_at	0.641	0.012385	1.41807	PHLDB1	pleckstrin homology like domain family B member 1
221521_s_at	0.642	0.01243	-2.28022	GINS2	GINS complex subunit 2
210148_at	0.642	0.012471	1.49295	HIPK3	homeodomain interacting protein kinase 3
1561598_at	0.642	0.012519	-2.10354	LOC105373434	uncharacterized LOC105373434
221668_s_at	0.642	0.01252	1.42788	DNAI2	dynein axonemal intermediate chain 2
210727_at	0.642	0.012529	2.80407	CALCA	calcitonin related polypeptide alpha
232258_at	0.642	0.012534	1.54216	TCTE3	t-complex-associated-testis-expressed 3
225285_at	0.642	0.012536	-3.31714	BCAT1	branched chain amino acid transaminase 1
208273_at	0.642	0.012538	-2.80895	ZNF670-ZNF695///ZNF670///ZNF695	ZNF670-ZNF695 readthrough (NMD candidate)///zinc finger protein 670///zinc finger protein 695
1553027_a_at	0.642	0.012549	2.62024	KLHL4	kelch like family member 4
226355_at	0.645	0.012623	-1.51639	POC1A	POC1 centriolar protein A
230658_at	0.646	0.012657	-2.33904	SLC7A2	solute carrier family 7 member 2
227913_at	0.646	0.012657	-3.20971	EXOSC3	exosome component 3
230277_at	0.647	0.012721	-1.65431	GS1-259H13.2	transmembrane protein 225-like
242077_x_at	0.647	0.012722	-2.5457	MB21D1	Mab-21 domain containing 1
201761_at	0.648	0.012775	-1.24031	MTHFD2	methylenetetrahydrofolate dehydrogenase (NADP+ dependent) 2, methenyltetrahydrofolate cyclohydrolase
212235_at	0.648	0.012784	-1.54864	PLXND1	plexin D1
235948_at	0.648	0.01281	-1.78517	RIMKLA	ribosomal modification protein rimK like family member A
234040_at	0.65	0.012847	-2.94277	HELLS	helicase, lymphoid-specific
1569544_at	0.65	0.01286	2.63715	SAMMSON	survival associated mitochondrial melanoma specific oncogenic non-coding RNA
207165_at	0.653	0.012965	-1.37084	HMMR	hyaluronan mediated motility receptor
230521_at	0.653	0.012975	-2.20245	ARHGEF39	Rho guanine nucleotide exchange factor 39
230152_at	0.653	0.013014	1.28313	CFAP44	cilia and flagella associated protein 44
1569315_s_at	0.653	0.013018	1.99405	LINC00894	long intergenic non-protein coding RNA 894
1568718_at	0.653	0.013029	2.12634	SLC22A23	solute carrier family 22 member 23
205060_at	0.653	0.01303	1.32721	PARG	poly(ADP-ribose) glycohydrolase
219584_at	0.653	0.013078	1.4285	PLA1A	phospholipase A1 member A
214675_at	0.653	0.013085	-1.68292	NUP188	nucleoporin 188
211163_s_at	0.653	0.013112	-2.46716	TNFRSF10C	TNF receptor superfamily member 10c
207828_s_at	0.653	0.013118	-1.30285	CENPF	centromere protein F
234764_x_at	0.653	0.013123	-3.8118	IGLJ3///IGLV1-44///CKAP2///IGLV@///IGLC1	immunoglobulin lambda joining 3///immunoglobulin lambda variable 1-44///cytoskeleton associated protein 2///immunoglobulin lambda variable cluster///immunoglobulin lambda constant 1
202730_s_at	0.653	0.013127	1.25471	MIR4680///PDCD4	microRNA 4680///programmed cell death 4 (neoplastic transformation inhibitor)
1566932_x_at	0.653	0.01316	2.64429	TFB2M	transcription factor B2, mitochondrial
236089_at	0.653	0.013181	2.09884	HECW2	HECT, C2 and WW domain containing E3 ubiquitin protein ligase 2
207873_x_at	0.653	0.013195	-1.45849	SEZ6L	seizure related 6 homolog like
220124_at	0.653	0.013197	-1.42829	GAN	gigaxonin
1553523_at	0.653	0.013206	2.32627	NLRP14	NLR family pyrin domain containing 14
1559403_at	0.653	0.01322	1.52607	HMGN3-AS1	HMGN3 antisense RNA 1
1557218_s_at	0.653	0.013258	-2.16783	FANCB	Fanconi anemia complementation group B
216289_at	0.653	0.013265	2.13368	ADGRD2	adhesion G protein-coupled receptor D2
1553428_at	0.653	0.013274	3.54474	LY86-AS1	LY86 antisense RNA 1
1562034_at	0.653	0.013274	-2.26178	LINC00163	long intergenic non-protein coding RNA 163
207228_at	0.653	0.013275	1.79092	PRKACG	protein kinase cAMP-activated catalytic subunit gamma
214755_at	0.653	0.013281	-1.80673	UAP1L1	UDP-N-acetylglucosamine pyrophosphorylase 1 like 1
204936_at	0.654	0.013315	2.05995	MAP4K2	mitogen-activated protein kinase kinase kinase kinase 2
202235_at	0.655	0.013348	-2.54761	SLC16A1	solute carrier family 16 member 1
241367_at	0.655	0.013377	1.70853	TEX19	testis expressed 19
230489_at	0.655	0.01339	-2.22522	CD5	CD5 molecule
239214_at	0.655	0.013399	2.41864	LOC100130458	uncharacterized LOC100130458
206354_at	0.655	0.013403	-1.83176	SLCO1B3	solute carrier organic anion transporter family member 1B3
224528_s_at	0.655	0.013412	2.24442	KCNIP2	potassium voltage-gated channel interacting protein 2
232830_at	0.655	0.013425	1.35178	RNF32	ring finger protein 32
214182_at	0.655	0.01345	-2.11168	ARF6	ADP ribosylation factor 6
218883_s_at	0.655	0.013475	-1.35125	CENPU	centromere protein U
222268_x_at	0.655	0.013477	3.75557	MUC5B	mucin 5B, oligomeric mucus/gel-forming
228608_at	0.655	0.013507	2.09072	NALCN	sodium leak channel, non-selective
233512_at	0.655	0.013509	1.31084	SH3RF3-AS1	SH3RF3 antisense RNA 1
1556167_at	0.656	0.013565	2.71126	MROH2A	maestro heat like repeat family member 2A
219454_at	0.656	0.013585	-1.33884	EGFL6	EGF like domain multiple 6
1569453_a_at	0.656	0.013601	1.68904	LOC692247	uncharacterized LOC692247
234544_at	0.656	0.013624	3.16026	ARHGEF12	Rho guanine nucleotide exchange factor 12
232924_at	0.656	0.013637	2.60696	LRRC17	leucine rich repeat containing 17
210726_at	0.656	0.013641	-2.7517	CYP3A4	cytochrome P450 family 3 subfamily A member 4
207269_at	0.656	0.013642	1.76569	DEFA4	defensin alpha 4
215904_at	0.656	0.013655	1.67499	AFDN	afadin, adherens junction formation factor
233011_at	0.656	0.013669	2.86201	ANXA1	annexin A1
232578_at	0.656	0.01368	-2.87187	CLDN18	claudin 18
202865_at	0.656	0.013727	-1.30142	DNAJB12	DnaJ heat shock protein family (Hsp40) member B12
1570293_at	0.656	0.013738	2.06645	TBL1X	transducin (beta)-like 1X-linked
236080_at	0.656	0.013751	-2.77963	LOC100507670	uncharacterized LOC100507670
242095_at	0.656	0.013764	-2.39629	LOC100505530	uncharacterized LOC100505530
206140_at	0.656	0.013771	-1.49512	LHX2	LIM homeobox 2
215085_x_at	0.656	0.013814	1.69434	DLEC1	deleted in lung and esophageal cancer 1
230216_at	0.656	0.013821	-2.10183	HECTD4	HECT domain E3 ubiquitin protein ligase 4
1552327_at	0.656	0.013835	1.32655	ARMCX4	armadillo repeat containing, X-linked 4
217008_s_at	0.656	0.01386	1.55031	LOC100996542///GRM7	uncharacterized LOC100996542///glutamate metabotropic receptor 7
238987_at	0.656	0.013861	1.31889	B4GALT1	beta-1,4-galactosyltransferase 1
224590_at	0.656	0.013868	1.86129	XIST	X inactive specific transcript (non-protein coding)
208078_s_at	0.656	0.013888	1.5916	SIK1	salt inducible kinase 1
203540_at	0.656	0.013889	2.28461	GFAP	glial fibrillary acidic protein
215325_x_at	0.656	0.013898	2.22276	CBARP	CACN beta subunit associated regulatory protein
215228_at	0.656	0.013908	-1.46036	NHLH2	nescient helix-loop-helix 2
203477_at	0.656	0.013921	-2.03942	COL15A1	collagen type XV alpha 1 chain
205971_s_at	0.656	0.013937	1.80309	CTRB2///CTRB1	chymotrypsinogen B2///chymotrypsinogen B1
218585_s_at	0.656	0.013989	-1.96542	DTL	denticleless E3 ubiquitin protein ligase homolog
207696_at	0.656	0.013996	1.8916	FUT9	fucosyltransferase 9
210724_at	0.656	0.014005	-2.06098	ADGRE3	adhesion G protein-coupled receptor E3
228759_at	0.656	0.014017	-1.55683	CREB3L2	cAMP responsive element binding protein 3 like 2
228260_at	0.656	0.014066	-1.45057	ELAVL2	ELAV like neuron-specific RNA binding protein 2
244192_x_at	0.656	0.014066	1.50314	LOC102724426///USP4	Sjoegren syndrome nuclear autoantigen 1 homolog///ubiquitin specific peptidase 4
206310_at	0.656	0.014071	2.3831	SPINK2	serine peptidase inhibitor, Kazal type 2
214025_at	0.656	0.014097	1.57759	DDX28	DEAD-box helicase 28
244808_at	0.656	0.014104	1.25316	GRAMD1A	GRAM domain containing 1A
206326_at	0.657	0.014138	2.97382	GRP	gastrin releasing peptide
47553_at	0.657	0.014193	1.33201	WHRN	whirlin
228774_at	0.657	0.014211	-1.29736	CEP78	centrosomal protein 78
216061_x_at	0.657	0.014252	1.4909	PDGFB	platelet derived growth factor subunit B
234859_at	0.657	0.014275	2.6735	PLXNA4	plexin A4
1553389_at	0.657	0.014276	2.34118	NPHP3	nephronophthisis 3 (adolescent)
1562490_at	0.657	0.014291	2.08217	THEM5	thioesterase superfamily member 5
222077_s_at	0.657	0.014293	-1.23405	RACGAP1	Rac GTPase activating protein 1
238444_at	0.657	0.014304	-2.04464	ZNF618	zinc finger protein 618
205599_at	0.657	0.014332	-1.86609	TRAF1	TNF receptor associated factor 1
1561687_a_at	0.657	0.014349	3.08853	ZNF382	zinc finger protein 382
1553994_at	0.657	0.014372	-1.38071	NT5E	5'-nucleotidase ecto
244174_at	0.657	0.014378	1.50551	LOC101926913	uncharacterized LOC101926913
209522_s_at	0.657	0.014398	-1.18805	CRAT	carnitine O-acetyltransferase
1555257_a_at	0.657	0.014399	-1.28995	MYO3B	myosin IIIB
222088_s_at	0.657	0.014404	-1.59538	SLC2A14///SLC2A3	solute carrier family 2 member 14///solute carrier family 2 member 3
216622_at	0.658	0.014434	-2.37784	LAMB4	laminin subunit beta 4
213810_s_at	0.658	0.014453	-2.12656	AKIRIN2	akirin 2
217187_at	0.658	0.014464	2.60179	MUC5AC	mucin 5AC, oligomeric mucus/gel-forming
202498_s_at	0.658	0.014471	-2.53979	SLC2A3	solute carrier family 2 member 3
212693_at	0.659	0.014516	1.3251	MDN1	midasin AAA ATPase 1
221546_at	0.659	0.014522	-3.38849	PRPF18	pre-mRNA processing factor 18
203358_s_at	0.661	0.014583	-1.18194	EZH2	enhancer of zeste 2 polycomb repressive complex 2 subunit
206714_at	0.662	0.01461	2.06908	ALOX15B	arachidonate 15-lipoxygenase, type B
1562447_a_at	0.662	0.014625	1.31086	PPP1R26-AS1	PPP1R26 antisense RNA 1
1559429_a_at	0.662	0.014652	-2.06941	SMCO1	single-pass membrane protein with coiled-coil domains 1
235237_at	0.662	0.014652	-2.325	VMA21	VMA21 vacuolar H+-ATPase homolog (S. cerevisiae)
207022_s_at	0.662	0.014669	-1.94119	LDHC	lactate dehydrogenase C
1564630_at	0.662	0.014678	-2.09746	EDN1	endothelin 1
209070_s_at	0.663	0.014739	1.38577	RGS5	regulator of G-protein signaling 5
236060_at	0.663	0.014758	-1.65604	METTL14	methyltransferase like 14
220807_at	0.663	0.014764	-3.15128	HBQ1	hemoglobin subunit theta 1
223853_at	0.666	0.014863	-2.12548	BVES	blood vessel epicardial substance
237273_at	0.666	0.014899	3.21484	KCNU1	potassium calcium-activated channel subfamily U member 1
1558628_at	0.666	0.014932	1.97452	RBFADN	RBFA downstream neighbor (non-protein coding)
237313_at	0.666	0.014932	-1.84987	C1QTNF1-AS1	C1QTNF1 antisense RNA 1
216004_s_at	0.666	0.014944	-2.45167	PKNOX1	PBX/knotted 1 homeobox 1
207600_at	0.668	0.015003	2.02943	KCNC3	potassium voltage-gated channel subfamily C member 3
205705_at	0.668	0.015008	1.55622	ANKRD26	ankyrin repeat domain 26
222131_x_at	0.668	0.015032	1.9715	RHOT2	ras homolog family member T2
207901_at	0.668	0.015051	-2.82038	IL12B	interleukin 12B
239419_at	0.668	0.015056	-1.85217	PTPRA	protein tyrosine phosphatase, receptor type A
1558762_a_at	0.668	0.015072	2.22379	ZNF789	zinc finger protein 789
1556232_at	0.668	0.015128	1.57269	KIF6	kinesin family member 6
220059_at	0.668	0.015142	1.40198	STAP1	signal transducing adaptor family member 1
1554980_a_at	0.668	0.015188	1.44798	ATF3	activating transcription factor 3
1569374_at	0.668	0.015188	2.018	C3orf62	chromosome 3 open reading frame 62
216227_at	0.668	0.015191	2.53283	LOC105379655	uncharacterized LOC105379655
1561556_at	0.668	0.015194	-2.2927	LOC101929648	uncharacterized LOC101929648
206398_s_at	0.668	0.015197	-2.3395	CD19	CD19 molecule
238582_at	0.669	0.015239	1.77205	C21orf2	chromosome 21 open reading frame 2
215353_at	0.669	0.015256	-2.30154	GIMAP5	GTPase, IMAP family member 5
1555862_s_at	0.67	0.015297	-2.77594	MICALL2	MICAL like 2
218424_s_at	0.67	0.015305	2.0813	STEAP3	STEAP3 metalloreductase
231265_at	0.67	0.015307	-2.52056	COX7B2	cytochrome c oxidase subunit 7B2
211249_at	0.67	0.015318	-2.07908	GPR68	G protein-coupled receptor 68
224753_at	0.671	0.015345	-1.66361	CDCA5	cell division cycle associated 5
209697_at	0.671	0.015371	-1.48055	PPP3CC	protein phosphatase 3 catalytic subunit gamma
206254_at	0.671	0.015381	-1.90548	EGF	epidermal growth factor
217114_at	0.672	0.015441	1.81536	LOC101929240///SNRNP200	U5 small nuclear ribonucleoprotein 200 kDa helicase pseudogene///small nuclear ribonucleoprotein U5 subunit 200
1555275_a_at	0.672	0.015443	1.35067	KLHL6	kelch like family member 6
231947_at	0.672	0.015465	1.65876	MYCT1	myc target 1
1553526_at	0.672	0.015472	2.01642	NLRP8	NLR family pyrin domain containing 8
218990_s_at	0.672	0.01548	-3.32758	SPRR3	small proline rich protein 3
1553890_s_at	0.672	0.015489	1.82482	NTN5	netrin 5
213230_at	0.672	0.015499	-1.62561	CDR2L	cerebellar degeneration related protein 2 like
229839_at	0.672	0.015519	1.71701	SCARA5	scavenger receptor class A member 5
213267_at	0.672	0.01552	1.32267	DOPEY1	dopey family member 1
1556617_a_at	0.672	0.015536	1.84506	LINC00901	long intergenic non-protein coding RNA 901
237182_at	0.672	0.015543	-3.37941	MRPL45P2	mitochondrial ribosomal protein L45 pseudogene 2
210559_s_at	0.672	0.015569	-1.45289	CDK1	cyclin dependent kinase 1
235169_at	0.672	0.015591	2.38299	FBXO27	F-box protein 27
223362_s_at	0.672	0.015607	-1.81351	2021-09-03	septin 3
229875_at	0.672	0.015617	2.05896	ZDHHC22	zinc finger DHHC-type containing 22
233846_at	0.672	0.015618	-2.6542	CCDC85A	coiled-coil domain containing 85A
1562765_at	0.672	0.015654	-1.4477	WWTR1-AS1	WWTR1 antisense RNA 1
243809_at	0.673	0.015684	-2.13581	HELQ	helicase, POLQ-like
207424_at	0.673	0.015696	-2.15049	MYF5	myogenic factor 5
231371_at	0.673	0.015708	2.02103	TDRD10	tudor domain containing 10
209651_at	0.674	0.015778	-2.54357	TGFB1I1	transforming growth factor beta 1 induced transcript 1
232193_at	0.674	0.01579	1.48365	GSTT1	glutathione S-transferase theta 1
217602_at	0.674	0.015793	3.29875	LOC101060363///PPIA	peptidyl-prolyl cis-trans isomerase A pseudogene///peptidylprolyl isomerase A
228477_at	0.674	0.015805	-1.68567	ARGLU1	arginine and glutamate rich 1
234876_at	0.674	0.015815	1.36494	COX6A1P1	cytochrome c oxidase subunit 6A1 pseudogene 1
1562436_at	0.674	0.015815	1.85526	CARS-AS1	CARS antisense RNA 1
206599_at	0.675	0.015843	1.22747	SLC16A5	solute carrier family 16 member 5
226722_at	0.675	0.015845	-2.81905	FAM20C	family with sequence similarity 20 member C
221375_at	0.675	0.015871	-2.11895	OR1G1	olfactory receptor family 1 subfamily G member 1
1562949_at	0.676	0.015895	-1.85003	LINC00358	long intergenic non-protein coding RNA 358
220067_at	0.676	0.015921	1.46095	SPTBN5	spectrin beta, non-erythrocytic 5
1568836_at	0.676	0.015951	1.31795	CLK4	CDC like kinase 4
244598_at	0.676	0.015954	-3.33991	LCP2	lymphocyte cytosolic protein 2
236643_s_at	0.676	0.015967	-1.63697	LOC645321	uncharacterized LOC645321
220197_at	0.678	0.016041	1.39417	ATP6V0A4	ATPase H+ transporting V0 subunit a4
238756_at	0.678	0.016043	-1.84959	GAS2L3	growth arrest specific 2 like 3
217533_x_at	0.679	0.016072	1.47039	PWWP2A	PWWP domain containing 2A
230271_at	0.679	0.0161	-2.72078	ONECUT2	one cut homeobox 2
206644_at	0.679	0.016111	1.19768	NR0B1	nuclear receptor subfamily 0 group B member 1
241834_at	0.679	0.016124	2.86685	LOC101930404///SNORD116-28///SNORD115-26///SNORD115-13///SNORD115-7///SNORD116-22///SNORD116-4///PWARSN///SNORD107///SNRPN///IPW	uncharacterized LOC101930404///small nucleolar RNA, C/D box 116-28///small nucleolar RNA, C/D box 115-26///small nucleolar RNA, C/D box 115-13///small nucleolar RNA, C/D box 115-7///small nucleolar RNA, C/D box 116-22///small nucleolar RNA, C/D box 116-4///Prader Willi/Angelman region RNA, SNRPN neighbor///small nucleolar RNA, C/D box 107///small nuclear ribonucleoprotein polypeptide N///imprinte…
218308_at	0.68	0.016173	-3.1635	TACC3	transforming acidic coiled-coil containing protein 3
1553196_a_at	0.68	0.016193	1.16298	FCRL3	Fc receptor like 3
239613_at	0.68	0.016208	1.27165	TMED3	transmembrane p24 trafficking protein 3
231496_at	0.68	0.016228	-2.10056	FCAMR	Fc fragment of IgA and IgM receptor
208368_s_at	0.681	0.016257	-1.41239	BRCA2	BRCA2, DNA repair associated
241112_at	0.684	0.016369	1.87793	ZNF517	zinc finger protein 517
213837_at	0.684	0.016372	1.6135	L3MBTL1	l(3)mbt-like 1 (Drosophila)
207041_at	0.687	0.016453	-2.22942	MASP2	mannan binding lectin serine peptidase 2
219082_at	0.687	0.016488	-1.92878	CEMP1///AMDHD2	cementum protein 1///amidohydrolase domain containing 2
230080_at	0.687	0.016512	3.09142	HOXA-AS2	HOXA cluster antisense RNA 2
244452_at	0.687	0.016555	-1.2244	ERLEC1	endoplasmic reticulum lectin 1
1564193_at	0.687	0.016559	1.20918	KIAA2012	KIAA2012
237020_at	0.687	0.016563	1.65923	CATSPERD	cation channel sperm associated auxiliary subunit delta
1552791_a_at	0.687	0.016585	2.54061	TRDN	triadin
1553390_at	0.687	0.016591	1.60986	ATG9B	autophagy related 9B
209875_s_at	0.687	0.016594	-3.38065	SPP1	secreted phosphoprotein 1
244467_at	0.687	0.016604	-1.30144	SHISA8	shisa family member 8
1562981_at	0.687	0.016606	-2.31389	HBB	hemoglobin subunit beta
229901_at	0.687	0.016621	2.08926	ZNF488	zinc finger protein 488
207896_s_at	0.687	0.016635	1.61078	DLEC1	deleted in lung and esophageal cancer 1
239425_at	0.688	0.016662	-1.88826	DCUN1D5	defective in cullin neddylation 1 domain containing 5
213520_at	0.688	0.016664	-2.38736	RECQL4	RecQ like helicase 4
206309_at	0.688	0.016688	2.41007	LECT1	leukocyte cell derived chemotaxin 1
238194_at	0.688	0.016723	2.36367	DGKK	diacylglycerol kinase kappa
229497_at	0.69	0.016768	-2.01629	ANKDD1A	ankyrin repeat and death domain containing 1A
1565939_at	0.692	0.016865	-2.03135	C5orf22	chromosome 5 open reading frame 22
226028_at	0.692	0.016877	-2.16999	ROBO4	roundabout guidance receptor 4
239887_at	0.692	0.016893	-2.76453	LOC101928554	uncharacterized LOC101928554
210419_at	0.692	0.016895	2.04202	BARX2	BARX homeobox 2
215094_at	0.692	0.016915	2.21681	SPICE1	spindle and centriole associated protein 1
214085_x_at	0.692	0.01693	-1.43344	GLIPR1	GLI pathogenesis related 1
1557826_at	0.692	0.016941	1.83428	LINC01252	long intergenic non-protein coding RNA 1252
1565339_at	0.692	0.016952	1.88613	DNAH10	dynein axonemal heavy chain 10
1562934_at	0.692	0.01696	-1.23804	LOC101927460	uncharacterized LOC101927460
1564736_a_at	0.692	0.016964	-1.34534	CASP12	caspase 12 (gene/pseudogene)
206598_at	0.692	0.01698	2.22564	INS	insulin
236223_s_at	0.692	0.016994	-1.86082	RIT1	Ras like without CAAX 1
227902_at	0.692	0.016996	1.36216	ZFP41	ZFP41 zinc finger protein
1554233_at	0.693	0.017034	-2.16191	C1QTNF9B///C1QTNF9	C1q and tumor necrosis factor related protein 9B///C1q and tumor necrosis factor related protein 9
1557443_s_at	0.693	0.017074	2.50776	HNCAT21	head and neck cancer-associated transcript 21
235905_at	0.693	0.017077	1.84713	ZNF704	zinc finger protein 704
222961_at	0.693	0.017087	-2.43589	SERINC2	serine incorporator 2
242753_x_at	0.693	0.017093	1.4029	AP1AR	adaptor related protein complex 1 associated regulatory protein
1554804_a_at	0.693	0.017113	1.71487	CLDN19	claudin 19
216327_s_at	0.693	0.017116	-1.78663	SIGLEC8	sialic acid binding Ig like lectin 8
220369_at	0.693	0.017119	1.87783	PPP4R3A	protein phosphatase 4 regulatory subunit 3A
1554524_a_at	0.693	0.017162	1.58531	OLFM3	olfactomedin 3
1567591_at	0.693	0.017169	-2.5723	METTL15	methyltransferase like 15
244858_at	0.693	0.017174	-2.32895	TGIF1	TGFB induced factor homeobox 1
226018_at	0.693	0.01718	1.29491	MTURN	maturin, neural progenitor differentiation regulator homolog (Xenopus)
1556959_at	0.694	0.017241	1.48785	ANHX	anomalous homeobox
230468_s_at	0.694	0.017261	2.62905	C1orf56	chromosome 1 open reading frame 56
235919_at	0.694	0.017262	-1.24157	CEP78	centrosomal protein 78
208701_at	0.694	0.017275	-2.54294	APLP2	amyloid beta precursor like protein 2
216909_at	0.694	0.017277	-1.95392	RRP12	ribosomal RNA processing 12 homolog
231859_at	0.694	0.017325	2.18274	C14orf132	chromosome 14 open reading frame 132
31835_at	0.694	0.017332	-1.88624	HRG	histidine rich glycoprotein
224028_at	0.694	0.017334	1.71727	CPA6	carboxypeptidase A6
232056_at	0.696	0.017397	-2.20719	SCEL	sciellin
1560458_s_at	0.696	0.017422	1.53942	CAPS2	calcyphosine 2
1552732_at	0.696	0.017422	-3.20979	ABRA	actin binding Rho activating protein
211223_at	0.697	0.017468	-1.85584	PROP1	PROP paired-like homeobox 1
1559393_at	0.697	0.017468	-2.97506	ALDH1L2	aldehyde dehydrogenase 1 family member L2
227596_at	0.697	0.01747	-2.73067	FLJ37453	uncharacterized LOC729614
1559077_at	0.697	0.017498	-1.87463	ABI3BP	ABI family member 3 binding protein
206146_s_at	0.697	0.017508	2.44786	RHAG	Rh-associated glycoprotein
215275_at	0.697	0.01754	-2.53794	TRAF3IP3	TRAF3 interacting protein 3
1568906_at	0.697	0.017541	1.36349	LOC728196	uncharacterized LOC728196
223865_at	0.697	0.017549	-2.76452	SOX6	SRY-box 6
240553_at	0.697	0.017556	1.45872	TESC	tescalcin
210393_at	0.698	0.017661	2.03024	LGR5	leucine rich repeat containing G protein-coupled receptor 5
1053_at	0.698	0.017685	-1.44602	RFC2	replication factor C subunit 2
219915_s_at	0.698	0.01769	-2.56019	SLC16A10	solute carrier family 16 member 10
1555321_at	0.698	0.0177	1.61486	ACOT11	acyl-CoA thioesterase 11
236459_at	0.698	0.017713	-2.2133	PRKCE	protein kinase C epsilon
219569_s_at	0.698	0.017723	-1.42283	SLC35G2	solute carrier family 35 member G2
216279_at	0.698	0.017758	1.55936	ZNF460	zinc finger protein 460
205123_s_at	0.698	0.017759	-2.42181	MSANTD3-TMEFF1///TMEFF1	MSANTD3-TMEFF1 readthrough///transmembrane protein with EGF like and two follistatin like domains 1
236034_at	0.698	0.01777	-1.34815	ANGPT2	angiopoietin 2
205099_s_at	0.699	0.017846	-1.70467	CCR1	C-C motif chemokine receptor 1
227727_at	0.699	0.017865	2.19338	MRGPRF	MAS related GPR family member F
230195_at	0.699	0.017876	-1.88745	LINC01405	long intergenic non-protein coding RNA 1405
213734_at	0.699	0.017877	-1.64131	RFC5	replication factor C subunit 5
206171_at	0.699	0.017907	-3.14354	ADORA3	adenosine A3 receptor
205513_at	0.699	0.017936	-1.46161	TCN1	transcobalamin 1
232042_at	0.699	0.017944	-1.34495	TTYH2	tweety family member 2
233997_at	0.699	0.017947	-1.31502	LOC101930064///LOC100287166	collagen alpha-1(I) chain-like///uncharacterized LOC100287166
215654_at	0.699	0.017957	-2.60394	BCAT2	branched chain amino acid transaminase 2
223992_x_at	0.699	0.017977	1.12925	ZCWPW1	zinc finger CW-type and PWWP domain containing 1
221470_s_at	0.699	0.018013	1.95887	IL37	interleukin 37
234589_at	0.699	0.018023	-1.50467	TMEM106A	transmembrane protein 106A
214125_s_at	0.699	0.018027	-1.6161	NENF	neudesin neurotrophic factor
208792_s_at	0.699	0.018037	1.32108	CLU	clusterin
1570163_at	0.699	0.018042	3.24188	EGFLAM-AS4	EGFLAM antisense RNA 4
220578_at	0.699	0.018046	1.28364	ADAMTSL4	ADAMTS like 4
228685_at	0.699	0.018088	-1.16749	IL17RA	interleukin 17 receptor A
215141_at	0.699	0.018104	-2.76868	NOP14-AS1	NOP14 antisense RNA 1
211413_s_at	0.699	0.018118	-2.07498	PADI4	peptidyl arginine deiminase 4
206923_at	0.699	0.018153	1.68227	PRKCA	protein kinase C alpha
227355_at	0.699	0.018158	1.91745	RBM26	RNA binding motif protein 26
209850_s_at	0.699	0.018172	-1.34981	CDC42EP2	CDC42 effector protein 2
227505_at	0.699	0.018178	1.24531	MED28	mediator complex subunit 28
227941_at	0.699	0.01818	-1.2277	LOC339803	uncharacterized LOC339803
48030_i_at	0.699	0.018182	1.67859	FAXDC2	fatty acid hydroxylase domain containing 2
1569178_at	0.699	0.018195	2.01122	GRIA4	glutamate ionotropic receptor AMPA type subunit 4
1564449_at	0.7	0.018243	1.28773	USP2-AS1	USP2 antisense RNA 1 (head to head)
214070_s_at	0.701	0.018281	-1.23643	ATP10B	ATPase phospholipid transporting 10B (putative)
208076_at	0.701	0.018321	-1.18258	HIST1H4D	histone cluster 1, H4d
219534_x_at	0.701	0.018335	-1.41096	CDKN1C	cyclin dependent kinase inhibitor 1C
219861_at	0.701	0.018337	1.30862	DNAJC17	DnaJ heat shock protein family (Hsp40) member C17
1560806_at	0.701	0.018347	-1.48154	LOC646743///TISP43	uncharacterized LOC646743///uncharacterized LOC150527
207472_at	0.701	0.018369	-2.04945	RARS2	arginyl-tRNA synthetase 2, mitochondrial
236717_at	0.701	0.018373	1.64461	FAM179A	family with sequence similarity 179 member A
1570395_a_at	0.701	0.018382	2.46914	LOC101928910///FAM66C	uncharacterized LOC101928910///family with sequence similarity 66 member C
222267_at	0.701	0.018412	1.3958	TMEM209	transmembrane protein 209
213736_at	0.701	0.018417	-4.07008	COX5B	cytochrome c oxidase subunit 5B
207951_at	0.701	0.018418	2.73917	CSN2	casein beta
218368_s_at	0.701	0.018432	-1.34486	TNFRSF12A	TNF receptor superfamily member 12A
1562761_at	0.701	0.018437	1.61984	NMRK1	nicotinamide riboside kinase 1
218457_s_at	0.701	0.018456	2.28676	DNMT3A	DNA methyltransferase 3 alpha
220639_at	0.701	0.018482	-1.3773	TM4SF20	transmembrane 4 L six family member 20
233498_at	0.701	0.018501	2.14479	ERBB4	erb-b2 receptor tyrosine kinase 4
1552280_at	0.702	0.01855	-2.40133	TIMD4	T-cell immunoglobulin and mucin domain containing 4
208345_s_at	0.703	0.018571	-2.00931	POU3F1	POU class 3 homeobox 1
214657_s_at	0.703	0.018581	2.08965	MIR612///NEAT1	microRNA 612///nuclear paraspeckle assembly transcript 1 (non-protein coding)
1559925_s_at	0.703	0.018597	1.68556	LOC102723757	uncharacterized LOC102723757
213176_s_at	0.703	0.018615	-1.94724	LTBP4	latent transforming growth factor beta binding protein 4
209547_s_at	0.703	0.018653	-2.27058	SUGP1	SURP and G-patch domain containing 1
239343_at	0.703	0.018708	1.31234	LOC728705///TMEM263	uncharacterized LOC728705///transmembrane protein 263
232629_at	0.703	0.018709	-3.4122	PROK2	prokineticin 2
221427_s_at	0.703	0.018757	1.35635	CCNL2	cyclin L2
201664_at	0.703	0.018769	-1.15618	SMC4	structural maintenance of chromosomes 4
223967_at	0.703	0.018779	-2.44618	ANGPTL6	angiopoietin like 6
241904_at	0.703	0.018791	-1.15999	LOC101930071///LIPE-AS1	uncharacterized LOC101930071///LIPE antisense RNA 1
1554550_at	0.703	0.018798	1.77748	CFAP97	cilia and flagella associated protein 97
229234_at	0.703	0.018805	-2.74531	ZC3H12B	zinc finger CCCH-type containing 12B
211245_x_at	0.703	0.018807	-1.62802	KIR2DL4	killer cell immunoglobulin like receptor, two Ig domains and long cytoplasmic tail 4
214358_at	0.703	0.018843	-2.16607	ACACA	acetyl-CoA carboxylase alpha
227340_s_at	0.703	0.018845	1.10513	RGMB	repulsive guidance molecule family member b
230359_at	0.703	0.018858	1.34552	KNDC1	kinase non-catalytic C-lobe domain containing 1
205844_at	0.703	0.018891	1.24476	VNN1	vanin 1
240181_at	0.703	0.018897	-1.20621	ZSCAN12	zinc finger and SCAN domain containing 12
208032_s_at	0.703	0.018916	-2.55545	GRIA3	glutamate ionotropic receptor AMPA type subunit 3
229095_s_at	0.703	0.018916	1.23567	LOC100507334///LOC100288570///LIMS3-LOC440895///LOC440895	two pore channel 3 pseudogene///glycosylphosphatidylinositol anchor attachment protein 1 homolog (yeast) pseudogene///LIMS3-LOC440895 readthrough///two pore channel 3 pseudogene
204092_s_at	0.703	0.018933	-1.19112	AURKA	aurora kinase A
220675_s_at	0.703	0.018963	-1.95957	PNPLA3	patatin like phospholipase domain containing 3
214535_s_at	0.703	0.018965	-2.27736	ADAMTS2	ADAM metallopeptidase with thrombospondin type 1 motif 2
228111_s_at	0.703	0.018996	1.22899	DNAH1	dynein axonemal heavy chain 1
241049_at	0.703	0.019035	1.34394	LOC100996542	uncharacterized LOC100996542
232449_at	0.703	0.019043	1.58576	BCO2	beta-carotene oxygenase 2
202503_s_at	0.703	0.019054	-1.20861	KIAA0101	KIAA0101
242996_at	0.703	0.019061	-1.09269	MTRF1	mitochondrial translational release factor 1
221149_at	0.703	0.019065	1.63129	C5AR2	complement component 5a receptor 2
205384_at	0.703	0.019066	1.61648	FXYD1	FXYD domain containing ion transport regulator 1
229518_at	0.703	0.019093	-2.51443	FAM46B	family with sequence similarity 46 member B
230447_at	0.703	0.019096	-2.23893	FAXC	failed axon connections homolog
228482_at	0.703	0.019133	1.25572	TVP23C-CDRT4///CDRT4///TVP23C	TVP23C-CDRT4 readthrough///CMT1A duplicated region transcript 4///trans-golgi network vesicle protein 23 homolog C (S. cerevisiae)
239028_at	0.703	0.019148	2.08262	LYPD6	LY6/PLAUR domain containing 6
1559293_x_at	0.703	0.019165	1.74801	LINC00032	long intergenic non-protein coding RNA 32
238809_at	0.704	0.019199	-2.62451	C5orf51	chromosome 5 open reading frame 51
225072_at	0.704	0.019199	-1.94836	ZCCHC3	zinc finger CCHC-type containing 3
1567054_at	0.706	0.019285	-1.91488	OR1C1	olfactory receptor family 1 subfamily C member 1
222044_at	0.706	0.0193	-1.21765	LOC643549///PCIF1	uncharacterized LOC643549///PDX1 C-terminal inhibiting factor 1
227788_at	0.706	0.019336	-1.1203	USP13	ubiquitin specific peptidase 13 (isopeptidase T-3)
1559748_at	0.706	0.019342	1.47919	ADAMTSL3	ADAMTS like 3
228227_at	0.707	0.019388	-2.93615	ITGB1BP1	integrin subunit beta 1 binding protein 1
205475_at	0.707	0.019404	1.50897	SCRG1	stimulator of chondrogenesis 1
230188_at	0.707	0.019451	-2.27227	NIPAL4	NIPA like domain containing 4
1553702_at	0.707	0.019481	1.45965	ZNF697	zinc finger protein 697
1558147_a_at	0.707	0.01949	1.28238	BAIAP2-AS1	BAIAP2 antisense RNA 1 (head to head)
209870_s_at	0.707	0.019505	-1.53649	APBA2	amyloid beta precursor protein binding family A member 2
240591_at	0.707	0.019519	3.57202	LOC102723645	uncharacterized LOC102723645
230466_s_at	0.707	0.019519	-2.00511	RASSF3	Ras association domain family member 3
206383_s_at	0.707	0.019525	1.42394	G3BP2	G3BP stress granule assembly factor 2
230971_x_at	0.707	0.019528	1.62764	GLTPD2	glycolipid transfer protein domain containing 2
1554242_a_at	0.708	0.019563	-1.12176	COCH	cochlin
215343_at	0.708	0.019604	-1.27441	CCDC88C	coiled-coil domain containing 88C
231787_at	0.708	0.019605	2.99257	SLC25A27	solute carrier family 25 member 27
207095_at	0.708	0.01961	1.10053	SLC10A2	solute carrier family 10 member 2
238956_at	0.708	0.019741	-2.84772	EFNA2	ephrin A2
205909_at	0.708	0.01975	-1.31092	POLE2	DNA polymerase epsilon 2, accessory subunit
1554830_a_at	0.708	0.019751	1.22103	STEAP3	STEAP3 metalloreductase
1552258_at	0.708	0.019766	1.57773	LOC101930489///LINC00152	uncharacterized LOC101930489///long intergenic non-protein coding RNA 152
219865_at	0.708	0.019767	1.79496	LINC00339	long intergenic non-protein coding RNA 339
225906_at	0.708	0.019795	-1.45592	GATSL2	GATS protein like 2
209504_s_at	0.708	0.019804	1.53992	PLEKHB1	pleckstrin homology domain containing B1
1564536_at	0.708	0.019827	2.98536	ASB10	ankyrin repeat and SOCS box containing 10
230505_at	0.708	0.019837	1.48924	LOC145474	uncharacterized LOC145474
1554768_a_at	0.708	0.019848	-1.18762	MAD2L1	MAD2 mitotic arrest deficient-like 1 (yeast)
220887_at	0.708	0.019855	2.85212	CCDC177	coiled-coil domain containing 177
209243_s_at	0.708	0.01986	3.16084	PEG3	paternally expressed 3
1552594_at	0.708	0.01986	1.65131	TMEM190	transmembrane protein 190
1569784_at	0.708	0.019862	-3.11535	LOC101930449///LOC101930028	uncharacterized LOC101930449///uncharacterized LOC101930028
204538_x_at	0.708	0.019883	1.12812	NPIPA1	nuclear pore complex interacting protein family member A1
232518_at	0.708	0.019896	-1.97938	HELZ2	helicase with zinc finger 2
203930_s_at	0.708	0.019927	-2.24319	MAPT	microtubule associated protein tau
214748_at	0.708	0.019937	1.18326	N4BP2L2	NEDD4 binding protein 2 like 2
219466_s_at	0.708	0.019951	-1.2084	APOA2	apolipoprotein A2
229097_at	0.708	0.019974	-1.34499	DIAPH3	diaphanous related formin 3
1563376_at	0.708	0.020001	-3.19652	LOC101929174	uncharacterized LOC101929174
1561355_at	0.708	0.020011	3.29246	LOC692247	uncharacterized LOC692247
206925_at	0.708	0.020012	1.33618	ST8SIA4	ST8 alpha-N-acetyl-neuraminide alpha-2,8-sialyltransferase 4
230936_at	0.708	0.020038	1.32918	DNAJB13	DnaJ heat shock protein family (Hsp40) member B13
222764_at	0.708	0.020046	-1.20956	ASRGL1	asparaginase like 1
214147_at	0.708	0.020059	2.33501	MROH7	maestro heat like repeat family member 7
219727_at	0.708	0.020071	-1.2941	DUOX2	dual oxidase 2
210941_at	0.709	0.020095	-2.29008	PCDH7	protocadherin 7
1564287_at	0.709	0.020099	-1.37922	LINC00410	long intergenic non-protein coding RNA 410
237612_at	0.709	0.020145	-2.58173	SLC14A2-AS1	SLC14A2 antisense RNA 1
1563708_at	0.709	0.020162	2.32967	SFXN5	sideroflexin 5
1554277_s_at	0.71	0.020192	-1.51106	FANCM	Fanconi anemia complementation group M
212466_at	0.71	0.020212	-2.30495	SPRED2	sprouty related EVH1 domain containing 2
228748_at	0.71	0.02024	1.21026	CD59	CD59 molecule
1559877_at	0.71	0.020241	-2.24731	LOC100289094	uncharacterized LOC100289094
210634_at	0.71	0.020255	-2.2714	KLHL20	kelch like family member 20
1568126_at	0.71	0.020295	-2.55502	ANXA2	annexin A2
207775_at	0.71	0.020298	-1.35723	MGC4859	uncharacterized LOC79150
223597_at	0.711	0.020326	2.24347	ITLN1	intelectin 1
243092_at	0.711	0.020339	1.11531	PAN3-AS1	PAN3 antisense RNA 1
1560109_s_at	0.711	0.020357	2.82657	LOC401433///NUB1	uncharacterized LOC401433///negative regulator of ubiquitin like proteins 1
1568840_at	0.711	0.02038	-2.40142	DCAF13	DDB1 and CUL4 associated factor 13
236988_x_at	0.711	0.0204	-2.13243	ITGB2	integrin subunit beta 2
1553507_a_at	0.711	0.020419	2.13406	GPR6	G protein-coupled receptor 6
237909_at	0.711	0.020435	-1.81195	ADAM6	ADAM metallopeptidase domain 6 (pseudogene)
1562922_at	0.711	0.020441	1.81815	LOC101929133	uncharacterized LOC101929133
229683_s_at	0.711	0.020443	-2.18273	KCTD15	potassium channel tetramerization domain containing 15
1553261_x_at	0.711	0.020446	-3.24371	ALS2CR11	amyotrophic lateral sclerosis 2 chromosome region candidate 11
208524_at	0.711	0.020464	2.39172	GPR15	G protein-coupled receptor 15
206930_at	0.711	0.020472	-2.5418	GLYAT	glycine-N-acyltransferase
1555914_a_at	0.711	0.020484	1.98747	EXD3	exonuclease 3'-5' domain containing 3
238258_at	0.711	0.020499	2.48066	WBSCR28	Williams-Beuren syndrome chromosome region 28
213791_at	0.711	0.020509	1.24181	PENK	proenkephalin
229825_at	0.711	0.02051	2.08606	PLK3	polo like kinase 3
229671_s_at	0.711	0.020536	-2.23148	MIS18A	MIS18 kinetochore protein A
1562966_at	0.712	0.020577	1.1334	KIAA1217	KIAA1217
243565_at	0.712	0.020596	-1.44826	CCDC150	coiled-coil domain containing 150
239011_at	0.713	0.020632	1.87824	LOC102724965	collagen alpha-2(I) chain-like
1566515_at	0.713	0.020651	-2.58073	CWF19L2	CWF19-like 2, cell cycle control (S. pombe)
1570470_at	0.713	0.020678	1.46392	CATSPERB	cation channel sperm associated auxiliary subunit beta
241437_s_at	0.713	0.020682	-2.64857	EP400NL	EP400 N-terminal like
236745_at	0.715	0.020733	1.36656	CCDC78	coiled-coil domain containing 78
208455_at	0.715	0.020769	2.19625	NECTIN1	nectin cell adhesion molecule 1
1559580_at	0.715	0.020788	-2.77378	LRRC39	leucine rich repeat containing 39
236036_at	0.715	0.0208	1.3952	FAM212B-AS1	FAM212B antisense RNA 1
1552852_a_at	0.715	0.020808	2.7893	ZSCAN4	zinc finger and SCAN domain containing 4
1554696_s_at	0.715	0.020812	-1.52757	TYMS	thymidylate synthetase
213368_x_at	0.715	0.020829	-1.9646	PPFIA3	PTPRF interacting protein alpha 3
207814_at	0.715	0.020835	-2.27282	DEFA6	defensin alpha 6
211884_s_at	0.715	0.020854	-3.02029	CIITA	class II major histocompatibility complex transactivator
229605_at	0.715	0.020865	1.68341	CYB5RL	cytochrome b5 reductase like
226674_at	0.715	0.02091	-1.57468	SHISA4	shisa family member 4
221923_s_at	0.715	0.020928	-1.13364	NPM1	nucleophosmin
228661_s_at	0.715	0.020933	1.11059	LOC102606465	uncharacterized LOC102606465
1552599_at	0.715	0.020971	2.19104	PXT1	peroxisomal, testis specific 1
213348_at	0.715	0.020975	-1.20292	CDKN1C	cyclin dependent kinase inhibitor 1C
202499_s_at	0.715	0.020977	-1.85503	SLC2A3	solute carrier family 2 member 3
1562896_at	0.715	0.020998	2.2698	TNRC18	trinucleotide repeat containing 18
208223_s_at	0.715	0.021	2.03591	ACVR1B	activin A receptor type 1B
211481_at	0.715	0.021005	2.86571	SLCO1A2	solute carrier organic anion transporter family member 1A2
204315_s_at	0.715	0.021006	-2.80624	GTSE1	G2 and S-phase expressed 1
1557474_at	0.715	0.021007	2.56437	LOC284578	uncharacterized LOC284578
238365_s_at	0.715	0.021017	1.39987	C1orf228	chromosome 1 open reading frame 228
1562051_at	0.716	0.021085	-2.70597	LOC729296///MIR646HG	uncharacterized LOC729296///MIR646 host gene
243804_at	0.716	0.021116	1.17568	MTMR7	myotubularin related protein 7
202977_s_at	0.716	0.021144	2.98021	CREBZF	CREB/ATF bZIP transcription factor
216482_x_at	0.716	0.021164	-2.25264	ZNF79	zinc finger protein 79
1563088_a_at	0.716	0.021184	-1.58648	AATBC	apoptosis associated transcript in bladder cancer
227211_at	0.716	0.021185	-1.88937	PHF19	PHD finger protein 19
217303_s_at	0.716	0.021188	-1.67164	ADRB3	adrenoceptor beta 3
215433_at	0.716	0.021201	-1.50121	DPY19L1	dpy-19 like 1
220539_at	0.716	0.021201	1.08282	CFAP46	cilia and flagella associated protein 46
220658_s_at	0.716	0.021216	-1.58769	ARNTL2	aryl hydrocarbon receptor nuclear translocator like 2
213472_at	0.716	0.021226	1.46271	HNRNPH1	heterogeneous nuclear ribonucleoprotein H1 (H)
238253_at	0.716	0.021229	-1.78519	WDR72	WD repeat domain 72
224566_at	0.716	0.021259	1.56946	MIR612///NEAT1	microRNA 612///nuclear paraspeckle assembly transcript 1 (non-protein coding)
228641_at	0.716	0.021289	-1.36078	CARD8	caspase recruitment domain family member 8
1563219_at	0.716	0.021291	-3.00639	NADK2-AS1	NADK2 antisense RNA 1
230165_at	0.716	0.021305	-1.12516	SGO2	shugoshin 2
228430_at	0.716	0.021314	2.27721	BOLA3-AS1	BOLA3 antisense RNA 1 (head to head)
214738_s_at	0.717	0.021343	1.49093	NEK9	NIMA related kinase 9
1557836_at	0.719	0.021416	-1.82967	ELMOD2	ELMO domain containing 2
226877_at	0.719	0.021437	1.48506	RPL32P3	ribosomal protein L32 pseudogene 3
220749_at	0.719	0.021441	2.36556	CCDC7	coiled-coil domain containing 7
234367_x_at	0.72	0.021501	1.45908	TMPRSS6	transmembrane protease, serine 6
218369_s_at	0.72	0.021541	2.47836	EXOSC1	exosome component 1
225968_at	0.72	0.021565	1.55396	PRICKLE2	prickle planar cell polarity protein 2
206143_at	0.721	0.021604	2.52663	SLC26A3	solute carrier family 26 member 3
213630_at	0.721	0.021614	-2.19344	NACAD	NAC alpha domain containing
206214_at	0.721	0.021643	-2.09168	PLA2G7	phospholipase A2 group VII
224193_s_at	0.721	0.021654	1.2167	FCRL2	Fc receptor like 2
216853_x_at	0.721	0.021692	1.91768	IGLJ3	immunoglobulin lambda joining 3
240440_at	0.721	0.021702	-1.0898	NPL	N-acetylneuraminate pyruvate lyase
217138_x_at	0.721	0.021736	2.43611	IGLC1	immunoglobulin lambda constant 1
1554875_at	0.721	0.021756	-2.27966	CAMKMT	calmodulin-lysine N-methyltransferase
1556206_at	0.721	0.021763	-1.2248	LINC00408	long intergenic non-protein coding RNA 408
225626_at	0.721	0.021763	-1.15976	PAG1	phosphoprotein membrane anchor with glycosphingolipid microdomains 1
226417_at	0.721	0.021783	1.15658	RHOB	ras homolog family member B
1557866_at	0.721	0.021805	1.08005	CFAP157	cilia and flagella associated protein 157
215302_at	0.721	0.021814	1.14532	LOC257152	uncharacterized LOC257152
210610_at	0.721	0.02182	-2.13312	CEACAM1	carcinoembryonic antigen related cell adhesion molecule 1
1553741_at	0.721	0.02184	-2.02773	LINC00337	long intergenic non-protein coding RNA 337
218792_s_at	0.721	0.021843	-1.37427	BSPRY	B-box and SPRY domain containing
217377_x_at	0.721	0.021866	-1.36025	NTRK3	neurotrophic receptor tyrosine kinase 3
235001_at	0.721	0.021902	-2.19636	DNAJC21	DnaJ heat shock protein family (Hsp40) member C21
223933_at	0.721	0.021911	-2.29493	KIF5A	kinesin family member 5A
1561760_s_at	0.721	0.021911	1.51342	LOC645513	septin 7 pseudogene
206541_at	0.721	0.021947	1.19148	KLKB1	kallikrein B1
221136_at	0.721	0.021953	-1.54821	GDF2	growth differentiation factor 2
1562301_at	0.721	0.021954	1.67205	C8orf34	chromosome 8 open reading frame 34
226147_s_at	0.721	0.021961	1.69419	PIGR	polymeric immunoglobulin receptor
1555215_a_at	0.721	0.02197	-2.07924	HRH3	histamine receptor H3
208608_s_at	0.721	0.021985	1.57107	SNTB1	syntrophin beta 1
1554290_at	0.721	0.022022	-1.45117	LOC101929134///HERC3	uncharacterized LOC101929134///HECT and RLD domain containing E3 ubiquitin protein ligase 3
211856_x_at	0.721	0.022023	-1.74215	CD28	CD28 molecule
234027_at	0.722	0.022047	1.75831	CCDC129	coiled-coil domain containing 129
233952_s_at	0.725	0.022166	-1.46341	ZBTB21	zinc finger and BTB domain containing 21
221628_s_at	0.725	0.022187	1.42095	GLYR1	glyoxylate reductase 1 homolog
215167_at	0.725	0.022188	-2.00494	MED14	mediator complex subunit 14
1564805_a_at	0.725	0.022213	3.30084	OFCC1	orofacial cleft 1 candidate 1
222089_s_at	0.725	0.022224	1.24404	C16orf71	chromosome 16 open reading frame 71
216677_at	0.726	0.022278	-1.68321	ZNF154	zinc finger protein 154
207346_at	0.727	0.022328	1.30558	STX2	syntaxin 2
1560070_at	0.727	0.022329	1.69483	LOC101928191	uncharacterized LOC101928191
223588_at	0.728	0.022411	1.10566	THAP2	THAP domain containing 2
202979_s_at	0.728	0.022426	1.14271	CREBZF	CREB/ATF bZIP transcription factor
230474_at	0.728	0.022432	-1.61612	UBIAD1	UbiA prenyltransferase domain containing 1
224911_s_at	0.728	0.022459	1.18157	DCBLD2	discoidin, CUB and LCCL domain containing 2
230848_s_at	0.728	0.022462	-1.3064	MGA	MGA, MAX dimerization protein
1554921_a_at	0.728	0.022469	-2.68676	SCEL	sciellin
212307_s_at	0.728	0.022488	1.48604	OGT	O-linked N-acetylglucosamine (GlcNAc) transferase
232345_at	0.728	0.022507	-2.28464	C18orf8	chromosome 18 open reading frame 8
231398_at	0.728	0.02251	2.39564	SLC22A7	solute carrier family 22 member 7
229564_at	0.728	0.022536	-2.10822	RRP7A	ribosomal RNA processing 7 homolog A
241360_at	0.728	0.022545	-1.18619	CCDC15	coiled-coil domain containing 15
216352_x_at	0.728	0.022642	2.31015	PCDHGA3	protocadherin gamma subfamily A, 3
222091_at	0.728	0.022642	-1.14119	HPCAL4	hippocalcin like 4
226220_at	0.728	0.022662	-2.22509	METTL9	methyltransferase like 9
1557657_a_at	0.728	0.022677	-2.4889	LINC00642	long intergenic non-protein coding RNA 642
239530_at	0.728	0.022686	-1.82848	ADD2	adducin 2
1569722_s_at	0.728	0.022699	2.11256	PROSER2-AS1	PROSER2 antisense RNA 1
202809_s_at	0.728	0.022703	1.07749	INTS3	integrator complex subunit 3
207635_s_at	0.728	0.022712	1.73358	KCNH1	potassium voltage-gated channel subfamily H member 1
227699_at	0.728	0.022717	1.14991	L3HYPDH	trans-L-3-hydroxyproline dehydratase
236965_at	0.728	0.02282	1.56846	UBQLNL	ubiquilin-like
1557345_at	0.728	0.022834	1.11663	LOC283516	uncharacterized LOC283516
230384_at	0.728	0.022834	1.2784	ANKRD23	ankyrin repeat domain 23
220723_s_at	0.728	0.022865	1.48316	CWH43	cell wall biogenesis 43 C-terminal homolog
1555688_s_at	0.728	0.022866	-1.75989	SLA2	Src like adaptor 2
239095_at	0.728	0.022871	1.96995	GRIN2B	glutamate ionotropic receptor NMDA type subunit 2B
1568817_at	0.728	0.022875	1.22362	LOC105372840	uncharacterized LOC105372840
1554375_a_at	0.728	0.022885	-2.36776	NR1H4	nuclear receptor subfamily 1 group H member 4
232373_at	0.728	0.022896	-1.05559	NOXA1	NADPH oxidase activator 1
241694_at	0.728	0.022928	-1.69545	PKHD1	polycystic kidney and hepatic disease 1 (autosomal recessive)
227136_s_at	0.728	0.022943	-2.34674	CACUL1	CDK2 associated cullin domain 1
241328_at	0.728	0.02295	-2.29631	ZMAT1	zinc finger matrin-type 1
202589_at	0.728	0.022959	-1.54459	TYMS	thymidylate synthetase
227764_at	0.728	0.022964	-2.3704	LYPD6	LY6/PLAUR domain containing 6
227556_at	0.728	0.02298	-2.12401	NME7	NME/NM23 family member 7
230409_at	0.728	0.023002	1.13912	MAGI3	membrane associated guanylate kinase, WW and PDZ domain containing 3
244723_at	0.728	0.023009	-2.15836	ACSM2A	acyl-CoA synthetase medium-chain family member 2A
228069_at	0.728	0.023015	-1.42162	MTFR2	mitochondrial fission regulator 2
208568_at	0.728	0.023037	2.23486	MC2R	melanocortin 2 receptor
210345_s_at	0.729	0.023098	1.38662	DNAH9	dynein axonemal heavy chain 9
1562720_at	0.729	0.023099	-1.94407	LOC101927286	uncharacterized LOC101927286
207247_s_at	0.729	0.0231	1.49283	ZFY///ZFX	zinc finger protein, Y-linked///zinc finger protein, X-linked
235182_at	0.729	0.02314	-2.02206	ISM1	isthmin 1, angiogenesis inhibitor
238096_at	0.729	0.023144	1.07916	LOC284023	uncharacterized LOC284023
232781_at	0.729	0.023171	-1.95534	LHX4	LIM homeobox 4
214947_at	0.729	0.023186	-1.54869	FAM105A	family with sequence similarity 105 member A
235397_at	0.729	0.023192	1.55656	LINC00174	long intergenic non-protein coding RNA 174
211194_s_at	0.729	0.023207	1.17424	TP63	tumor protein p63
221351_at	0.729	0.023228	2.39278	HTR1A	5-hydroxytryptamine receptor 1A
202672_s_at	0.729	0.023236	1.45738	ATF3	activating transcription factor 3
1567031_at	0.729	0.023255	1.57767	ZNF160	zinc finger protein 160
1559862_at	0.729	0.023258	1.40346	COPA	coatomer protein complex subunit alpha
214650_x_at	0.729	0.023264	3.2231	MOG	myelin oligodendrocyte glycoprotein
223303_at	0.729	0.023319	-2.32612	FERMT3	fermitin family member 3
206633_at	0.729	0.023325	-1.49785	CHRNA1	cholinergic receptor nicotinic alpha 1 subunit
213524_s_at	0.729	0.023326	-1.29543	G0S2	G0/G1 switch 2
237540_at	0.729	0.023343	3.10456	LINC00644	long intergenic non-protein coding RNA 644
1565585_at	0.729	0.023381	2.6506	LOC101928968	uncharacterized LOC101928968
231632_at	0.729	0.023398	1.54997	ERICH4	glutamate rich 4
209616_s_at	0.729	0.023399	2.24446	LOC100653057///CES1	liver carboxylesterase 1-like///carboxylesterase 1
231977_at	0.729	0.023405	3.45825	GRID1	glutamate ionotropic receptor delta type subunit 1
216493_s_at	0.729	0.023427	2.47943	IGF2BP3	insulin like growth factor 2 mRNA binding protein 3
228461_at	0.729	0.023438	2.1955	SH3RF3	SH3 domain containing ring finger 3
239558_at	0.729	0.02345	-2.44376	LOC100996404	uncharacterized LOC100996404
210325_at	0.729	0.023456	2.07886	CD1A	CD1a molecule
217207_s_at	0.73	0.023493	-1.8821	BTNL3	butyrophilin like 3
211510_s_at	0.73	0.023519	3.22425	CRHR2	corticotropin releasing hormone receptor 2
220563_s_at	0.731	0.023566	1.98371	SHANK1	SH3 and multiple ankyrin repeat domains 1
1556474_a_at	0.731	0.023573	-2.68132	LOC285097	uncharacterized FLJ38379
221919_at	0.731	0.023603	1.32869	HNRNPA1	heterogeneous nuclear ribonucleoprotein A1
214571_at	0.731	0.02362	-1.46163	FGF3	fibroblast growth factor 3
201041_s_at	0.731	0.023637	1.34398	DUSP1	dual specificity phosphatase 1
201287_s_at	0.731	0.023652	-1.19387	SDC1	syndecan 1
1564674_a_at	0.731	0.023657	-1.35264	CDC20B	cell division cycle 20B
203755_at	0.731	0.023687	-1.12259	BUB1B	BUB1 mitotic checkpoint serine/threonine kinase B
227287_at	0.731	0.023709	-1.27277	CITED2	Cbp/p300 interacting transactivator with Glu/Asp rich carboxy-terminal domain 2
1568711_a_at	0.731	0.023722	-3.64871	LOC105369860	uncharacterized LOC105369860
220619_at	0.731	0.023748	2.17814	CHD7	chromodomain helicase DNA binding protein 7
237152_at	0.731	0.023771	2.9835	CFAP221	cilia and flagella associated protein 221
212021_s_at	0.731	0.023782	-1.3894	MKI67	marker of proliferation Ki-67
241078_at	0.731	0.023795	-1.38998	SLC35E4	solute carrier family 35 member E4
201764_at	0.731	0.023819	-1.30889	TMEM106C	transmembrane protein 106C
234341_x_at	0.731	0.023845	1.09791	LOC91548	uncharacterized LOC91548
234607_at	0.731	0.023863	1.64021	ARRDC1	arrestin domain containing 1
209051_s_at	0.731	0.023867	1.08854	RALGDS	ral guanine nucleotide dissociation stimulator
1556283_s_at	0.731	0.02388	-1.18896	FGFR1OP2	FGFR1 oncogene partner 2
235120_at	0.731	0.023881	-1.90891	SEC22C	SEC22 homolog C, vesicle trafficking protein
203432_at	0.732	0.023926	-1.03153	TMPO	thymopoietin
206167_s_at	0.732	0.023955	1.20213	ARHGAP6	Rho GTPase activating protein 6
206177_s_at	0.732	0.024007	2.05273	ARG1	arginase 1
207223_s_at	0.732	0.024008	1.09358	PTBP3	polypyrimidine tract binding protein 3
234310_s_at	0.732	0.024013	-2.69212	SUSD2	sushi domain containing 2
228033_at	0.732	0.02402	-1.32461	E2F7	E2F transcription factor 7
1560846_at	0.732	0.024031	-2.44601	CACUL1	CDK2 associated cullin domain 1
206798_x_at	0.732	0.024044	1.75147	DLEC1	deleted in lung and esophageal cancer 1
206023_at	0.732	0.024069	-1.3976	NMU	neuromedin U
205867_at	0.732	0.024075	-1.2277	PTPN11	protein tyrosine phosphatase, non-receptor type 11
244704_at	0.732	0.024084	-1.12679	NFYB	nuclear transcription factor Y subunit beta
1566323_at	0.733	0.024138	2.6392	MAF	MAF bZIP transcription factor
210764_s_at	0.733	0.024158	2.29981	CYR61	cysteine rich angiogenic inducer 61
237270_at	0.733	0.024174	2.39417	LOC100505710	uncharacterized LOC100505710
231754_at	0.734	0.024223	-2.44773	PCDHGC4	protocadherin gamma subfamily C, 4
238906_s_at	0.734	0.024258	3.26996	RHOJ	ras homolog family member J
207191_s_at	0.734	0.024299	1.90278	ISLR	immunoglobulin superfamily containing leucine rich repeat
204962_s_at	0.734	0.024301	-1.18371	SLC35F6///CENPA	solute carrier family 35 member F6///centromere protein A
237759_at	0.734	0.02432	-1.20653	CD48	CD48 molecule
234472_at	0.734	0.024324	2.93984	GALNT13	polypeptide N-acetylgalactosaminyltransferase 13
1553842_at	0.734	0.024349	1.93625	BEND2	BEN domain containing 2
1554044_a_at	0.734	0.024354	2.10825	MRAP	melanocortin 2 receptor accessory protein
215661_at	0.735	0.024414	1.63123	MAST2	microtubule associated serine/threonine kinase 2
233237_at	0.736	0.024448	3.20699	CTB-12O2.1	uncharacterized LOC101927115
229020_x_at	0.736	0.024474	1.04303	EPS8L2	EPS8 like 2
226057_at	0.736	0.024515	-2.44726	ARHGAP31	Rho GTPase activating protein 31
1558330_x_at	0.736	0.024526	2.63554	TONSL	tonsoku-like, DNA repair protein
208338_at	0.736	0.024596	-2.14026	P2RX3	purinergic receptor P2X 3
203185_at	0.736	0.024619	-1.40868	RASSF2	Ras association domain family member 2
216607_s_at	0.737	0.024647	1.81855	LRRD1///CYP51A1	leucine rich repeats and death domain containing 1///cytochrome P450 family 51 subfamily A member 1
219151_s_at	0.737	0.024676	1.04489	RABL2A///RABL2B	RAB, member of RAS oncogene family-like 2A///RAB, member of RAS oncogene family-like 2B
237375_at	0.737	0.024677	2.92275	LOC105373764	uncharacterized LOC105373764
238940_at	0.737	0.024697	2.37784	KLF12	Kruppel like factor 12
215298_at	0.737	0.024701	1.79929	LOC105377443	uncharacterized LOC105377443
201714_at	0.737	0.02471	-1.29924	TUBG1	tubulin gamma 1
208653_s_at	0.737	0.024771	1.11919	CD164	CD164 molecule
205899_at	0.737	0.02478	-1.6411	CCNA1	cyclin A1
214534_at	0.737	0.024851	-1.71697	HIST1H1B	histone cluster 1, H1b
205013_s_at	0.737	0.024861	-1.14788	SPECC1L-ADORA2A///ADORA2A	SPECC1L-ADORA2A readthrough (NMD candidate)///adenosine A2a receptor
1552605_s_at	0.737	0.024862	1.76594	LINC00308	long intergenic non-protein coding RNA 308
218944_at	0.737	0.02488	-2.54095	PYCRL	pyrroline-5-carboxylate reductase-like
208791_at	0.737	0.024907	1.11235	CLU	clusterin
1553750_a_at	0.737	0.024911	1.40861	FAM76B	family with sequence similarity 76 member B
232941_at	0.737	0.024913	-1.10279	TMPRSS6	transmembrane protease, serine 6
1553422_s_at	0.737	0.024914	1.83131	RBFOX1	RNA binding protein, fox-1 homolog 1
232357_at	0.737	0.024953	1.53063	TTLL9	tubulin tyrosine ligase like 9
229183_at	0.737	0.024957	1.21909	KCTD1	potassium channel tetramerization domain containing 1
1561578_s_at	0.737	0.024964	2.96036	SLC25A53	solute carrier family 25 member 53
1558893_a_at	0.737	0.024976	-1.25012	DEUP1	deuterosome assembly protein 1
1553635_s_at	0.737	0.024977	1.20474	TCTEX1D1	Tctex1 domain containing 1
239043_at	0.737	0.025044	1.28898	ZNF404	zinc finger protein 404
221542_s_at	0.737	0.02506	1.04084	ERLIN2	ER lipid raft associated 2
1557642_at	0.737	0.025062	1.67246	IQCA1	IQ motif containing with AAA domain 1
205365_at	0.737	0.025085	-2.46828	HOXB6	homeobox B6
203133_at	0.737	0.025103	-1.14656	SEC61B	Sec61 translocon beta subunit
233797_s_at	0.737	0.025111	-1.47067	CST11	cystatin 11
238012_at	0.737	0.025119	1.16932	DPP7	dipeptidyl peptidase 7
214338_at	0.737	0.025149	-1.94649	DNAJB12	DnaJ heat shock protein family (Hsp40) member B12
213599_at	0.737	0.02515	-1.23374	OIP5	Opa interacting protein 5
208353_x_at	0.737	0.025158	-2.89327	ANK1	ankyrin 1
239422_at	0.737	0.025195	-1.4561	GPC2	glypican 2
1560770_at	0.737	0.025221	-1.74706	PABPC1	poly(A) binding protein cytoplasmic 1
201205_at	0.737	0.025223	-1.58351	RRBP1	ribosome binding protein 1
237316_at	0.737	0.025224	-2.01231	ANKDD1A	ankyrin repeat and death domain containing 1A
210067_at	0.737	0.025229	2.91583	AQP4	aquaporin 4
229587_at	0.737	0.025234	-1.18747	UBA2	ubiquitin like modifier activating enzyme 2
205356_at	0.737	0.025254	-1.37816	USP13	ubiquitin specific peptidase 13 (isopeptidase T-3)
238110_at	0.737	0.025269	1.51563	PPP6R2	protein phosphatase 6 regulatory subunit 2
1559930_at	0.737	0.025279	1.89143	LOC101928211	uncharacterized LOC101928211
219730_at	0.737	0.025298	-1.54483	LOC100996782///MED18	mediator of RNA polymerase II transcription subunit 18-like///mediator complex subunit 18
226071_at	0.737	0.025302	-1.37608	ADAMTSL4	ADAMTS like 4
241252_at	0.737	0.02531	-2.93648	ESCO2	establishment of sister chromatid cohesion N-acetyltransferase 2
214347_s_at	0.737	0.025342	1.80873	DDC	dopa decarboxylase
213898_at	0.738	0.025396	-1.82992	RBFOX2	RNA binding protein, fox-1 homolog 2
233525_s_at	0.738	0.025405	-1.52527	LINC00475	long intergenic non-protein coding RNA 475
206743_s_at	0.738	0.025407	1.99581	ASGR1	asialoglycoprotein receptor 1
205079_s_at	0.738	0.025414	1.36492	MPDZ	multiple PDZ domain crumbs cell polarity complex component
1560469_at	0.739	0.02548	-1.16982	NR5A2	nuclear receptor subfamily 5 group A member 2
214939_x_at	0.739	0.025487	1.1876	AFDN	afadin, adherens junction formation factor
204396_s_at	0.74	0.025656	-2.31306	GRK5	G protein-coupled receptor kinase 5
219045_at	0.74	0.025666	-1.27294	RHOF	ras homolog family member F, filopodia associated
236783_at	0.74	0.025668	-2.25303	KCNIP4	potassium voltage-gated channel interacting protein 4
244321_at	0.74	0.025685	1.35276	PGAP1	post-GPI attachment to proteins 1
1555469_a_at	0.74	0.025699	1.21046	CLASP2	cytoplasmic linker associated protein 2
1552425_a_at	0.74	0.0257	1.31399	KLHL10	kelch like family member 10
60794_f_at	0.74	0.025712	-1.47618	ZNF814	zinc finger protein 814
223237_x_at	0.74	0.025726	-1.73792	AP2A1	adaptor related protein complex 2 alpha 1 subunit
205715_at	0.74	0.02574	-1.14343	BST1	bone marrow stromal cell antigen 1
204649_at	0.74	0.025751	-1.08821	TROAP	trophinin associated protein
221103_s_at	0.74	0.025776	1.17449	CFAP44	cilia and flagella associated protein 44
207647_at	0.74	0.025794	1.85123	CDY1	chromodomain Y-linked 1
233344_x_at	0.74	0.025796	2.13625	WDR97	WD repeat domain 97
214597_at	0.74	0.025801	-1.64762	SSTR2	somatostatin receptor 2
230470_at	0.74	0.025802	1.17671	DSCR9	Down syndrome critical region 9 (non-protein coding)
1563031_at	0.74	0.025803	2.07395	LOC101929680	uncharacterized LOC101929680
205839_s_at	0.74	0.025806	1.29107	TSPOAP1	TSPO associated protein 1
210055_at	0.74	0.025839	2.53361	TSHR	thyroid stimulating hormone receptor
229076_s_at	0.74	0.025851	-1.87002	TOMM22	translocase of outer mitochondrial membrane 22
232073_at	0.741	0.025886	2.57836	PPFIA2	PTPRF interacting protein alpha 2
225016_at	0.741	0.02594	1.08143	APCDD1	APC down-regulated 1
1554286_at	0.741	0.025942	2.64362	FLJ25758	microtubule affinity regulating kinase 1 pseudogene
206891_at	0.741	0.025945	-1.88277	ACTN3	actinin alpha 3 (gene/pseudogene)
219268_at	0.741	0.025961	-1.84199	ETNK2	ethanolamine kinase 2
232621_at	0.741	0.026003	1.28991	USP48	ubiquitin specific peptidase 48
214870_x_at	0.741	0.026004	1.0457	LOC102724993///LOC101930075///NPIPA8///NPIPA7///NPIPA5///NPIPA2///NPIPA3///PKD1P1///NPIPA1	nuclear pore complex-interacting protein family member A7-like///polycystin-1-like///nuclear pore complex interacting protein family member A8///nuclear pore complex interacting protein family member A7///nuclear pore complex interacting protein family member A5///nuclear pore complex interacting protein family member A2///nuclear pore complex interacting protein family member A3///polycystin 1, …
219093_at	0.741	0.026022	1.04235	PID1	phosphotyrosine interaction domain containing 1
206749_at	0.741	0.026023	2.59575	CD1B	CD1b molecule
207764_s_at	0.741	0.026044	1.69358	HIPK3	homeodomain interacting protein kinase 3
216293_at	0.741	0.026047	-1.51502	CLTA	clathrin light chain A
234198_at	0.743	0.026134	-1.20167	PROM2	prominin 2
211907_s_at	0.743	0.026164	1.77185	PARD6B	par-6 family cell polarity regulator beta
234498_at	0.743	0.026198	-2.84247	M1AP	meiosis 1 associated protein
1568896_at	0.743	0.026201	2.36104	STXBP5L	syntaxin binding protein 5 like
233145_at	0.745	0.026309	1.60644	CSMD2	CUB and Sushi multiple domains 2
243296_at	0.745	0.02631	-1.67214	NAMPT	nicotinamide phosphoribosyltransferase
1553425_at	0.746	0.02633	1.41395	CFAP57	cilia and flagella associated protein 57
336_at	0.746	0.026359	1.39	TBXA2R	thromboxane A2 receptor
1569713_at	0.746	0.026369	1.1131	SEC24B-AS1	SEC24B antisense RNA 1
209228_x_at	0.746	0.026404	1.09503	TUSC3	tumor suppressor candidate 3
218656_s_at	0.747	0.026439	-2.17424	LHFP	lipoma HMGIC fusion partner
217714_x_at	0.747	0.026445	-1.00812	MIR3917///STMN1	microRNA 3917///stathmin 1
203862_s_at	0.747	0.026448	2.34084	ACTN2	actinin alpha 2
1553179_at	0.748	0.02651	2.02271	ADAMTS19	ADAM metallopeptidase with thrombospondin type 1 motif 19
237795_s_at	0.748	0.026521	-1.43359	SP2	Sp2 transcription factor
229582_at	0.748	0.026543	1.00561	INO80C	INO80 complex subunit C
1559275_x_at	0.748	0.026599	2.70781	ZNF732	zinc finger protein 732
213166_x_at	0.748	0.0266	-1.2321	MIR4784///MZT2A///MZT2B	microRNA 4784///mitotic spindle organizing protein 2A///mitotic spindle organizing protein 2B
1567912_s_at	0.748	0.026623	2.24953	CT45A8///CT45A9///CT45A10///CT45A7///CT45A2///CT45A1///CT45A6///CT45A5///CT45A3	cancer/testis antigen family 45, member A8///cancer/testis antigen family 45, member A9///cancer/testis antigen family 45, member A10///cancer/testis antigen family 45, member A7///cancer/testis antigen family 45, member A2///cancer/testis antigen family 45, member A1///cancer/testis antigen family 45, member A6///cancer/testis antigen family 45, member A5///cancer/testis antigen family 45, membe…
205640_at	0.748	0.026637	1.54477	ALDH3B1	aldehyde dehydrogenase 3 family member B1
235281_x_at	0.748	0.026638	3.40196	AHNAK	AHNAK nucleoprotein
219934_s_at	0.748	0.02666	1.88394	SULT1E1	sulfotransferase family 1E member 1
227814_at	0.748	0.02669	-1.01174	WDR53	WD repeat domain 53
215503_at	0.748	0.02671	1.74492	SPINT3	serine peptidase inhibitor, Kunitz type 3
233511_at	0.748	0.026744	-1.67752	LOC100653233///DKFZp434L192	uncharacterized LOC100653233///uncharacterized protein DKFZp434L192
224157_at	0.748	0.026745	-2.10018	KAAG1	kidney associated antigen 1
1552473_at	0.748	0.026754	-1.64813	GAMT	guanidinoacetate N-methyltransferase
227362_at	0.748	0.02676	-2.77628	SLC2A4RG	SLC2A4 regulator
1566722_a_at	0.748	0.02677	1.13375	SVEP1	sushi, von Willebrand factor type A, EGF and pentraxin domain containing 1
240377_at	0.748	0.026817	-1.44102	LOC101930075///LOC101930013///NPIPA8///NPIPA7///NPIPA5///NPIPA2///NPIPA3///PKD1P1///NPIPA1///PKD1	polycystin-1-like///polycystin-1-like///nuclear pore complex interacting protein family member A8///nuclear pore complex interacting protein family member A7///nuclear pore complex interacting protein family member A5///nuclear pore complex interacting protein family member A2///nuclear pore complex interacting protein family member A3///polycystin 1, transient receptor potential channel interact…
230458_at	0.748	0.026822	-1.6803	SLC45A1	solute carrier family 45 member 1
227386_s_at	0.748	0.02683	-1.1886	TMEM200B	transmembrane protein 200B
1560396_at	0.748	0.026832	2.00744	KLHL6	kelch like family member 6
1561257_at	0.748	0.026837	2.24642	LOC286083	uncharacterized LOC286083
237390_at	0.748	0.026847	-3.27249	ADRA1A	adrenoceptor alpha 1A
238912_x_at	0.748	0.026851	-1.23508	C9orf85	chromosome 9 open reading frame 85
215860_at	0.748	0.026867	-2.18322	SYT12	synaptotagmin 12
243051_at	0.748	0.026906	-1.3177	CNIH4	cornichon family AMPA receptor auxiliary protein 4
205798_at	0.748	0.026926	-1.59464	IL7R	interleukin 7 receptor
221887_s_at	0.748	0.026938	1.0843	WHRN	whirlin
1553706_at	0.748	0.026955	-2.14969	HTRA4	HtrA serine peptidase 4
237791_at	0.748	0.026995	1.63674	LOC105370178	uncharacterized LOC105370178
233959_at	0.748	0.027032	2.65003	ADCY10P1	adenylate cyclase 10, soluble pseudogene 1
1556990_at	0.748	0.027039	2.02765	PERP	PERP, TP53 apoptosis effector
230500_at	0.748	0.027039	-1.8468	PDE7A	phosphodiesterase 7A
1569040_s_at	0.748	0.027054	-1.19332	ANKRD36BP2	ankyrin repeat domain 36B pseudogene 2
230844_at	0.748	0.027062	-1.84246	LOC440934	uncharacterized LOC440934
204244_s_at	0.748	0.027069	-1.05751	DBF4	DBF4 zinc finger
1554161_at	0.748	0.02707	1.45399	SLC25A27	solute carrier family 25 member 27
1566896_at	0.748	0.027075	1.55204	SPPL3	signal peptide peptidase like 3
1554293_at	0.748	0.027109	1.90003	TTBK2	tau tubulin kinase 2
1554828_at	0.748	0.02711	-2.27102	PDGFRA	platelet derived growth factor receptor alpha
205665_at	0.748	0.02712	-1.43576	TSPAN9	tetraspanin 9
211139_s_at	0.749	0.027158	1.05548	NAB1	NGFI-A binding protein 1
232938_at	0.749	0.027192	1.10136	SFMBT2	Scm-like with four mbt domains 2
1553311_at	0.749	0.0272	-1.08496	C20orf197	chromosome 20 open reading frame 197
213666_at	0.749	0.027229	-1.99039	2021-09-06	septin 6
208534_s_at	0.75	0.027268	-1.728	RASA4B///RASA4CP///RASA4	RAS p21 protein activator 4B///RAS p21 protein activator 4C, pseudogene///RAS p21 protein activator 4
208512_s_at	0.75	0.027285	2.9787	AFDN	afadin, adherens junction formation factor
243957_at	0.75	0.027318	1.80445	LOC100128108	putative ubiquitin-conjugating enzyme E2Q2-like protein
224565_at	0.75	0.02733	1.14269	MIR612///NEAT1	microRNA 612///nuclear paraspeckle assembly transcript 1 (non-protein coding)
203817_at	0.75	0.02736	-1.12645	GUCY1B3	guanylate cyclase 1 soluble subunit beta
206176_at	0.75	0.027361	-2.79732	BMP6	bone morphogenetic protein 6
201043_s_at	0.75	0.027368	1.21393	ANP32A	acidic nuclear phosphoprotein 32 family member A
221974_at	0.75	0.027368	1.1176	LOC101930404///SNORD116-28///SNORD115-26///SNORD115-13///SNORD115-7///SNORD116-22///SNORD116-4///PWARSN///SNORD107///SNRPN///IPW	uncharacterized LOC101930404///small nucleolar RNA, C/D box 116-28///small nucleolar RNA, C/D box 115-26///small nucleolar RNA, C/D box 115-13///small nucleolar RNA, C/D box 115-7///small nucleolar RNA, C/D box 116-22///small nucleolar RNA, C/D box 116-4///Prader Willi/Angelman region RNA, SNRPN neighbor///small nucleolar RNA, C/D box 107///small nuclear ribonucleoprotein polypeptide N///imprinte…
207316_at	0.75	0.027411	-1.63321	HAS1	hyaluronan synthase 1
221667_s_at	0.75	0.02742	-1.22873	HSPB8	heat shock protein family B (small) member 8
222009_at	0.75	0.027443	-2.18988	CEMP1	cementum protein 1
231751_at	0.75	0.027457	-1.96908	ABCG8	ATP binding cassette subfamily G member 8
228474_s_at	0.75	0.027472	2.05646	KLF9	Kruppel like factor 9
214127_s_at	0.75	0.027494	1.4282	SRRT	serrate, RNA effector molecule
203888_at	0.75	0.027537	-1.04229	THBD	thrombomodulin
206657_s_at	0.75	0.027551	1.14846	MYOD1	myogenic differentiation 1
1555497_a_at	0.75	0.027571	1.32241	CYP4B1	cytochrome P450 family 4 subfamily B member 1
238763_at	0.75	0.027574	1.8322	RBM20	RNA binding motif protein 20
222110_at	0.75	0.027608	-1.20534	SENP5	SUMO1/sentrin specific peptidase 5
213470_s_at	0.75	0.027627	1.56006	HNRNPH1	heterogeneous nuclear ribonucleoprotein H1 (H)
215239_x_at	0.75	0.027661	1.18217	ZNF273	zinc finger protein 273
209732_at	0.75	0.027667	-1.32004	CLEC2B	C-type lectin domain family 2 member B
228908_s_at	0.75	0.027694	1.17899	LOC642852	uncharacterized LOC642852
209754_s_at	0.75	0.027703	1.16974	TMPO	thymopoietin
53912_at	0.75	0.027719	-1.05353	SNX11	sorting nexin 11
205220_at	0.75	0.027725	-1.40395	HCAR3	hydroxycarboxylic acid receptor 3
241703_at	0.75	0.027739	-1.64162	RUNDC3B	RUN domain containing 3B
1561537_at	0.75	0.027802	-1.51261	OGFRP1	opioid growth factor receptor pseudogene 1
205539_at	0.75	0.027844	1.11124	AVIL	advillin
242640_at	0.75	0.027859	1.10348	PROSER3	proline and serine rich 3
64899_at	0.75	0.027861	1.57506	PLPPR2	phospholipid phosphatase related 2
222491_at	0.75	0.027918	-1.81937	HGSNAT	heparan-alpha-glucosaminide N-acetyltransferase
243833_at	0.75	0.027938	-1.62821	UNC5A	unc-5 netrin receptor A
218252_at	0.75	0.027944	-1.05124	CKAP2	cytoskeleton associated protein 2
226452_at	0.75	0.027949	-1.1229	PDK1	pyruvate dehydrogenase kinase 1
229404_at	0.75	0.027997	-1.49547	TWIST2	twist family bHLH transcription factor 2
232539_at	0.75	0.028008	-2.01172	SOCS2	suppressor of cytokine signaling 2
240966_at	0.75	0.028009	-2.09964	SH3TC2	SH3 domain and tetratricopeptide repeats 2
213965_s_at	0.75	0.028012	-2.09996	CHD5	chromodomain helicase DNA binding protein 5
244575_at	0.75	0.028019	1.34539	POLA2	DNA polymerase alpha 2, accessory subunit
1556309_s_at	0.75	0.028058	1.52809	FAAP20	Fanconi anemia core complex associated protein 20
238149_at	0.75	0.02807	1.15028	ZNF818P	zinc finger protein 818, pseudogene
1563235_at	0.75	0.028073	-2.21347	LOC105372953	uncharacterized LOC105372953
234309_at	0.75	0.028077	-1.94615	TTTY7B///TTTY7	testis-specific transcript, Y-linked 7B (non-protein coding)///testis-specific transcript, Y-linked 7 (non-protein coding)
211360_s_at	0.75	0.028119	-1.89291	ITPR2	inositol 1,4,5-trisphosphate receptor type 2
214970_s_at	0.75	0.028135	-2.29184	ST6GAL1	ST6 beta-galactoside alpha-2,6-sialyltransferase 1
1552774_a_at	0.75	0.028151	2.8155	SLC25A27	solute carrier family 25 member 27
215151_at	0.75	0.028158	-2.93655	DOCK10	dedicator of cytokinesis 10
226766_at	0.75	0.028165	3.0728	ROBO2	roundabout guidance receptor 2
220528_at	0.75	0.028169	1.10147	VNN3	vanin 3
204614_at	0.75	0.028202	-1.50577	SERPINB2	serpin family B member 2
207564_x_at	0.75	0.02821	1.82065	OGT	O-linked N-acetylglucosamine (GlcNAc) transferase
233591_at	0.75	0.028215	-3.7611	LOC101930164	uncharacterized LOC101930164
1558667_at	0.75	0.02823	-1.32122	SPATA22	spermatogenesis associated 22
223239_at	0.751	0.028313	-1.14548	GSKIP	GSK3B interacting protein
202827_s_at	0.751	0.028333	1.46393	MMP14	matrix metallopeptidase 14
233785_at	0.751	0.028333	-1.68195	ADAMTS9	ADAM metallopeptidase with thrombospondin type 1 motif 9
1561454_at	0.751	0.028348	1.07013	LOC101929123	uncharacterized LOC101929123
210586_x_at	0.751	0.028367	1.83445	RHD	Rh blood group D antigen
235884_at	0.751	0.028374	1.04413	LOC644794	uncharacterized LOC644794
209742_s_at	0.752	0.028458	-2.09343	MYL2	myosin light chain 2
206313_at	0.752	0.028458	-2.36528	HLA-DOA	major histocompatibility complex, class II, DO alpha
201615_x_at	0.753	0.028513	-1.15068	CALD1	caldesmon 1
1557539_at	0.753	0.028517	1.19862	FBRSL1	fibrosin like 1
237032_x_at	0.753	0.028569	-1.06942	SIPA1L1	signal induced proliferation associated 1 like 1
214705_at	0.753	0.028575	1.05302	PATJ	PATJ, crumbs cell polarity complex component
1555198_x_at	0.753	0.028594	1.08671	C21orf58	chromosome 21 open reading frame 58
211597_s_at	0.753	0.028618	-1.49911	HOPX	HOP homeobox
224503_s_at	0.753	0.028623	-2.11611	ZCCHC2	zinc finger CCHC-type containing 2
244063_at	0.753	0.028623	-2.28016	BTN2A1	butyrophilin subfamily 2 member A1
244224_x_at	0.753	0.028639	2.39411	LYNX1	Ly6/neurotoxin 1
1568930_at	0.753	0.028643	1.09063	EFCAB1	EF-hand calcium binding domain 1
1553565_s_at	0.754	0.028717	1.52727	DDAH1	dimethylarginine dimethylaminohydrolase 1
1561532_at	0.754	0.028735	1.29298	DACT3-AS1	DACT3 antisense RNA 1
236609_at	0.754	0.028779	-1.2908	PMS1	PMS1 homolog 1, mismatch repair system component
204213_at	0.754	0.028795	2.96091	PIGR	polymeric immunoglobulin receptor
210596_at	0.754	0.028805	-1.9608	MAGT1	magnesium transporter 1
238627_at	0.754	0.028814	-1.25974	TRAPPC2L	trafficking protein particle complex 2 like
213210_at	0.754	0.028826	-1.64785	TAF6L	TATA-box binding protein associated factor 6 like
232332_at	0.754	0.028826	2.55351	KIAA1210	KIAA1210
215442_s_at	0.755	0.028882	-1.60809	TSHR	thyroid stimulating hormone receptor
226459_at	0.755	0.028916	-1.68582	PIK3AP1	phosphoinositide-3-kinase adaptor protein 1
1556487_a_at	0.755	0.028919	1.30197	MAATS1	MYCBP associated and testis expressed 1
223813_at	0.755	0.028925	1.70199	PRND	prion protein 2 (dublet)
214887_at	0.755	0.028977	2.2087	N4BP2L1	NEDD4 binding protein 2 like 1
244138_at	0.755	0.028978	-2.12016	LOC101929154	uncharacterized LOC101929154
1555387_at	0.755	0.02898	-1.91005	UBA1	ubiquitin like modifier activating enzyme 1
229302_at	0.755	0.029006	2.60716	TMEM178A	transmembrane protein 178A
210042_s_at	0.755	0.02905	-1.21346	CTSZ	cathepsin Z
1561420_a_at	0.755	0.029065	1.83897	LOC101927051	uncharacterized LOC101927051
231671_at	0.755	0.029091	-1.88684	FGA	fibrinogen alpha chain
202806_at	0.755	0.029096	-1.77021	DBN1	drebrin 1
1553317_s_at	0.755	0.029098	-1.99787	GPR82	G protein-coupled receptor 82
206241_at	0.755	0.0291	1.35878	KPNA5	karyopherin subunit alpha 5
238931_at	0.755	0.029106	-1.07625	LOC284009///METTL16	uncharacterized LOC284009///methyltransferase like 16
213888_s_at	0.755	0.029123	-1.974	TRAF3IP3	TRAF3 interacting protein 3
217739_s_at	0.755	0.029125	-1.24906	NAMPT	nicotinamide phosphoribosyltransferase
1552902_a_at	0.755	0.029144	1.16522	FOXP2	forkhead box P2
241736_at	0.755	0.029145	1.19472	FBXW2	F-box and WD repeat domain containing 2
203213_at	0.755	0.029152	-1.09919	CDK1	cyclin dependent kinase 1
222508_s_at	0.755	0.029154	2.68803	ARGLU1	arginine and glutamate rich 1
242855_at	0.755	0.029177	1.64684	KCP	kielin/chordin-like protein
212743_at	0.755	0.029192	1.05746	RCHY1	ring finger and CHY zinc finger domain containing 1
229738_at	0.755	0.029208	1.39946	DNAH10	dynein axonemal heavy chain 10
233803_s_at	0.755	0.029237	2.883	MYBBP1A	MYB binding protein 1a
222747_s_at	0.755	0.02924	1.61483	SCML1	sex comb on midleg-like 1 (Drosophila)
205532_s_at	0.755	0.029245	-1.14652	CDH6	cadherin 6
211715_s_at	0.755	0.029307	1.18698	BDH1	3-hydroxybutyrate dehydrogenase, type 1
218113_at	0.755	0.029319	1.00591	TMEM2	transmembrane protein 2
218294_s_at	0.755	0.029331	1.75141	NUP50	nucleoporin 50
203591_s_at	0.755	0.029345	-1.29183	CSF3R	colony stimulating factor 3 receptor
218542_at	0.755	0.029363	-1.82639	CEP55	centrosomal protein 55
242644_at	0.756	0.029386	2.41779	TMC8	transmembrane channel like 8
204932_at	0.756	0.029406	-2.00859	TNFRSF11B	TNF receptor superfamily member 11b
235298_at	0.756	0.029432	1.16316	WDR27	WD repeat domain 27
243128_at	0.757	0.029483	3.19837	ZNF175	zinc finger protein 175
206258_at	0.757	0.029502	2.51766	ST8SIA5	ST8 alpha-N-acetyl-neuraminide alpha-2,8-sialyltransferase 5
225671_at	0.757	0.029518	-2.27175	SPNS2	sphingolipid transporter 2
203504_s_at	0.757	0.02955	-1.25125	ABCA1	ATP binding cassette subfamily A member 1
206720_at	0.757	0.029552	2.24818	MGAT5	mannosyl (alpha-1,6-)-glycoprotein beta-1,6-N-acetyl-glucosaminyltransferase
215266_at	0.757	0.029556	1.36699	DNAH3	dynein axonemal heavy chain 3
211004_s_at	0.757	0.029568	1.34893	ALDH3B1	aldehyde dehydrogenase 3 family member B1
1561531_at	0.757	0.02961	-2.62029	PLCH1-AS1	PLCH1 antisense RNA 1
232184_at	0.757	0.029623	-1.47058	ALS2	ALS2, alsin Rho guanine nucleotide exchange factor
206992_s_at	0.757	0.029628	-1.02751	ATP5S	ATP synthase, H+ transporting, mitochondrial Fo complex subunit s (factor B)
230941_at	0.757	0.029631	1.49236	LINC01125	long intergenic non-protein coding RNA 1125
1554604_at	0.757	0.029658	-1.67459	MBTPS2	membrane bound transcription factor peptidase, site 2
207751_at	0.757	0.029661	-1.94119	PRO2949	uncharacterized protein PRO2949
220326_s_at	0.757	0.02969	-1.46478	ARHGEF40	Rho guanine nucleotide exchange factor 40
244385_at	0.757	0.029763	-1.29492	KDM4C	lysine demethylase 4C
207417_s_at	0.757	0.02977	1.1914	ZNF559-ZNF177///ZNF177	ZNF559-ZNF177 readthrough///zinc finger protein 177
1554022_at	0.757	0.029788	1.50362	CCDC13	coiled-coil domain containing 13
1556770_a_at	0.757	0.029798	-1.33371	FBXL13	F-box and leucine rich repeat protein 13
228352_at	0.757	0.029823	-1.55304	UNC13D	unc-13 homolog D
231092_s_at	0.757	0.029828	-2.05496	ZNRF1	zinc and ring finger 1, E3 ubiquitin protein ligase
213181_s_at	0.757	0.029852	-1.86326	MOCS1	molybdenum cofactor synthesis 1
222031_at	0.757	0.029867	1.46672	LOC389906	zinc finger protein 839 pseudogene
202768_at	0.757	0.02987	2.77773	FOSB	FosB proto-oncogene, AP-1 transcription factor subunit
242720_at	0.757	0.029884	-1.72207	ITIH4	inter-alpha-trypsin inhibitor heavy chain family member 4
217004_s_at	0.757	0.029931	2.48604	MCF2	MCF.2 cell line derived transforming sequence
1561305_at	0.757	0.029938	-1.61532	LOC101927849	uncharacterized LOC101927849
1561226_at	0.757	0.029942	-1.55683	XCR1	X-C motif chemokine receptor 1
230087_at	0.757	0.029944	1.04633	PRIMA1	proline rich membrane anchor 1
243115_at	0.757	0.029946	-2.18273	THCAT158	thyroid cancer-associated transcript 158
231018_at	0.757	0.029989	1.48989	PALM3	paralemmin 3
241846_at	0.757	0.029993	-3.32344	HCG18	HLA complex group 18 (non-protein coding)
205861_at	0.757	0.029993	2.17626	SPIB	Spi-B transcription factor
230142_s_at	0.757	0.029993	1.64485	CIRBP	cold inducible RNA binding protein
1556499_s_at	0.757	0.030012	-1.39989	COL1A1	collagen type I alpha 1 chain
207597_at	0.757	0.030042	-1.77135	ADAM18	ADAM metallopeptidase domain 18
33322_i_at	0.757	0.030044	-1.2478	SFN	stratifin
210119_at	0.757	0.030048	-1.35344	KCNJ15	potassium voltage-gated channel subfamily J member 15
231982_at	0.757	0.030059	-1.9791	SMIM24	small integral membrane protein 24
227610_at	0.757	0.030072	1.32293	TSPAN11	tetraspanin 11
229359_at	0.757	0.030077	-1.16828	ASXL2	additional sex combs like 2, transcriptional regulator
221990_at	0.757	0.030081	2.80831	PAX8	paired box 8
202648_at	0.757	0.030111	-3.25781	TCF3	transcription factor 3
220580_at	0.759	0.030232	1.31572	BICC1	BicC family RNA binding protein 1
235854_x_at	0.759	0.030252	1.81772	ROCK1	Rho associated coiled-coil containing protein kinase 1
236471_at	0.76	0.030327	-1.31584	NFE2L3	nuclear factor, erythroid 2 like 3
235307_at	0.76	0.030352	-1.159	LMTK2	lemur tyrosine kinase 2
236939_at	0.76	0.030382	2.91452	HACD4	3-hydroxyacyl-CoA dehydratase 4
213156_at	0.76	0.030386	1.47985	ZBTB20	zinc finger and BTB domain containing 20
1553965_x_at	0.76	0.030388	1.63724	RHOB	ras homolog family member B
1569906_s_at	0.76	0.030396	1.08299	PHF20	PHD finger protein 20
224916_at	0.76	0.030448	1.17643	TMEM173	transmembrane protein 173
1554918_a_at	0.76	0.030461	1.17302	ABCC4	ATP binding cassette subfamily C member 4
208853_s_at	0.76	0.030465	1.16561	CANX	calnexin
231183_s_at	0.76	0.03047	-1.72976	JAG1	jagged 1
208322_s_at	0.76	0.03049	1.24415	ST3GAL1	ST3 beta-galactoside alpha-2,3-sialyltransferase 1
201130_s_at	0.76	0.030538	1.62632	CDH1	cadherin 1
213796_at	0.76	0.030545	-4.41558	SPRR1A	small proline rich protein 1A
1553701_a_at	0.76	0.030571	1.08717	DUSP18	dual specificity phosphatase 18
1556257_at	0.76	0.030614	2.90395	LOC645513	septin 7 pseudogene
235330_at	0.76	0.030645	1.30888	CCDC117	coiled-coil domain containing 117
206850_at	0.76	0.030646	-1.33499	RASL10A	RAS like family 10 member A
233409_at	0.76	0.03065	1.13377	RHBDL3	rhomboid like 3
204775_at	0.76	0.030654	-1.19662	CHAF1B	chromatin assembly factor 1 subunit B
212745_s_at	0.76	0.030676	1.028	BBS4	Bardet-Biedl syndrome 4
1559587_at	0.76	0.030692	3.01217	SYMPK	symplekin
201905_s_at	0.76	0.030693	-1.12825	CTDSPL	CTD small phosphatase like
232323_s_at	0.76	0.030708	0.973331	TTC17	tetratricopeptide repeat domain 17
1559069_at	0.76	0.030718	1.59357	ST20-MTHFS///MTHFS	ST20-MTHFS readthrough///5,10-methenyltetrahydrofolate synthetase (5-formyltetrahydrofolate cyclo-ligase)
242497_at	0.76	0.030743	-1.92714	TRAFD1	TRAF-type zinc finger domain containing 1
241978_at	0.76	0.030751	-0.97322	AKR1A1	aldo-keto reductase family 1 member A1
205858_at	0.76	0.030763	-2.1192	NGFR	nerve growth factor receptor
214370_at	0.761	0.030811	-2.99906	S100A8	S100 calcium binding protein A8
204521_at	0.761	0.030859	-1.02201	FAM216A	family with sequence similarity 216 member A
1555444_a_at	0.761	0.030877	1.72772	PPP1R12B	protein phosphatase 1 regulatory subunit 12B
239685_at	0.761	0.030881	-2.8559	LINC00900	long intergenic non-protein coding RNA 900
232646_at	0.761	0.030899	1.01513	TTC17	tetratricopeptide repeat domain 17
214209_s_at	0.761	0.030907	-1.95945	ABCB9	ATP binding cassette subfamily B member 9
208283_at	0.761	0.030919	-2.35823	GAGE1	G antigen 1
227867_at	0.761	0.030924	-1.85276	TRABD2A	TraB domain containing 2A
220047_at	0.761	0.030975	-2.05068	SIRT4	sirtuin 4
236724_at	0.761	0.030984	1.69536	CFC1	cripto, FRL-1, cryptic family 1
235928_at	0.761	0.030999	-1.62735	ZNF503-AS2	ZNF503 antisense RNA 2
205804_s_at	0.761	0.031026	-2.71875	TRAF3IP3	TRAF3 interacting protein 3
207646_s_at	0.761	0.031051	-1.73816	CDY1B///CDY2B///CDY2A///CDY1	chromodomain Y-linked 1B///chromodomain Y-linked 2B///chromodomain Y-linked 2A///chromodomain Y-linked 1
209606_at	0.761	0.031061	-1.35133	CYTIP	cytohesin 1 interacting protein
207139_at	0.761	0.031074	2.06668	ATP4A	ATPase H+/K+ transporting alpha subunit
220150_s_at	0.761	0.031112	1.20364	FAM184A	family with sequence similarity 184 member A
220636_at	0.761	0.031145	1.01536	DNAI2	dynein axonemal intermediate chain 2
1558844_at	0.761	0.03115	-1.38308	LOC100506127	putative uncharacterized protein FLJ37770-like
229649_at	0.761	0.031153	1.07783	NRXN3	neurexin 3
204062_s_at	0.761	0.031155	1.11203	ULK2	unc-51 like autophagy activating kinase 2
225619_at	0.761	0.031163	-1.32506	SLAIN1	SLAIN motif family member 1
206064_s_at	0.761	0.031186	2.14232	PPIL2	peptidylprolyl isomerase like 2
235639_at	0.761	0.031188	2.25789	CDH19	cadherin 19
208506_at	0.761	0.031253	-3.36281	HIST1H3F	histone cluster 1, H3f
217292_at	0.761	0.031264	-2.05503	MTMR7	myotubularin related protein 7
208138_at	0.761	0.031284	2.47234	GAST	gastrin
237889_s_at	0.761	0.031294	1.99441	LOC100422737	uncharacterized LOC100422737
227318_at	0.761	0.031302	-1.19639	TMEM178B	transmembrane protein 178B
238488_at	0.761	0.031316	1.47494	LRRC70///IPO11	leucine rich repeat containing 70///importin 11
214364_at	0.761	0.031324	-1.03037	MTERF4	mitochondrial transcription termination factor 4
1555963_x_at	0.761	0.031328	1.19687	B3GNT7	UDP-GlcNAc:betaGal beta-1,3-N-acetylglucosaminyltransferase 7
220266_s_at	0.761	0.031359	1.00565	KLF4	Kruppel like factor 4
242393_x_at	0.762	0.031409	1.37021	AGAP6	ArfGAP with GTPase domain, ankyrin repeat and PH domain 6
230207_s_at	0.762	0.031425	-1.44672	DOCK5	dedicator of cytokinesis 5
209891_at	0.762	0.031482	-2.23628	SPC25	SPC25, NDC80 kinetochore complex component
204712_at	0.762	0.031485	1.25596	WIF1	WNT inhibitory factor 1
239275_at	0.762	0.031603	1.56278	LOC101930006///FRMPD2B///FRMPD2	putative protein FRMPD2-like///FERM and PDZ domain containing 2B, pseudogene///FERM and PDZ domain containing 2
228350_at	0.762	0.031635	-1.85246	UNC13D	unc-13 homolog D
236641_at	0.762	0.031649	-1.32873	KIF14	kinesin family member 14
240884_at	0.762	0.031653	-1.31136	CCDC14	coiled-coil domain containing 14
222346_at	0.762	0.031666	-1.43518	LAMA1	laminin subunit alpha 1
1554472_a_at	0.762	0.03167	-1.3059	PHF20L1	PHD finger protein 20-like 1
1558508_a_at	0.762	0.031671	-1.09535	C1orf53	chromosome 1 open reading frame 53
226698_at	0.762	0.031689	2.06702	FCHSD1	FCH and double SH3 domains 1
215308_at	0.762	0.031689	-2.1492	XRCC6	X-ray repair cross complementing 6
222853_at	0.762	0.031695	1.38583	FLRT3	fibronectin leucine rich transmembrane protein 3
210065_s_at	0.762	0.03172	-1.2956	UPK1B	uroplakin 1B
233183_at	0.762	0.031723	1.19656	SLC4A9	solute carrier family 4 member 9
234082_at	0.762	0.03174	-1.50578	LOC100505874	uncharacterized LOC100505874
216226_at	0.762	0.031745	1.08558	TAF4B	TATA-box binding protein associated factor 4b
243243_at	0.762	0.031751	2.27183	GPC3	glypican 3
218044_x_at	0.762	0.031754	-1.60943	PTMS	parathymosin
210743_s_at	0.762	0.031765	1.91484	CDC14A	cell division cycle 14A
207892_at	0.762	0.031768	-1.35067	CD40LG	CD40 ligand
1562546_at	0.762	0.031802	1.22349	LOC101930657	uncharacterized LOC101930657
205493_s_at	0.762	0.031829	-2.28353	DPYSL4	dihydropyrimidinase like 4
207259_at	0.762	0.03183	1.85152	LINC00483	long intergenic non-protein coding RNA 483
206406_at	0.762	0.031861	1.06704	SMCP	sperm mitochondria associated cysteine rich protein
205258_at	0.762	0.031861	1.29301	INHBB	inhibin beta B subunit
223204_at	0.762	0.031879	-1.69666	FAM198B	family with sequence similarity 198 member B
40093_at	0.762	0.031886	1.15364	BCAM	basal cell adhesion molecule (Lutheran blood group)
223918_at	0.762	0.031892	2.85033	ACSL6	acyl-CoA synthetase long-chain family member 6
1563489_at	0.762	0.031902	-1.88602	LOC285638	uncharacterized LOC285638
219375_at	0.763	0.031982	1.16694	CEPT1	choline/ethanolamine phosphotransferase 1
1570140_at	0.763	0.032026	-1.96769	LOC102725207///LOC100996760///ANXA8L1///ANXA8	annexin A8-like///uncharacterized LOC100996760///annexin A8-like 1///annexin A8
1559021_at	0.763	0.032027	1.09967	C3orf52	chromosome 3 open reading frame 52
206072_at	0.763	0.032029	1.05032	UCN	urocortin
244434_at	0.763	0.032031	-1.86646	GPR82	G protein-coupled receptor 82
1558537_x_at	0.764	0.032067	2.15374	ZNF844	zinc finger protein 844
225815_at	0.764	0.032132	-1.6517	CPLX2	complexin 2
203786_s_at	0.764	0.032157	-1.03897	TPD52L1	tumor protein D52-like 1
223503_at	0.765	0.0322	-2.59465	TMEM163	transmembrane protein 163
220100_at	0.765	0.032207	2.19835	SLC22A11	solute carrier family 22 member 11
1569980_x_at	0.765	0.032216	2.08345	HKR1	HKR1, GLI-Kruppel zinc finger family member
1552318_at	0.765	0.032235	-1.28498	GIMAP1	GTPase, IMAP family member 1
203767_s_at	0.765	0.032246	-1.23447	STS	steroid sulfatase (microsomal), isozyme S
227392_at	0.765	0.032284	-1.60924	NISCH	nischarin
225237_s_at	0.766	0.032349	1.46272	MSI2	musashi RNA binding protein 2
1559352_a_at	0.766	0.032394	2.13142	MAFG-AS1	MAFG antisense RNA 1 (head to head)
239687_at	0.766	0.032405	-1.10267	SLX4	SLX4 structure-specific endonuclease subunit
206053_at	0.766	0.032407	1.00653	ZNF510	zinc finger protein 510
1555895_at	0.766	0.032459	-2.62606	DNM2	dynamin 2
229787_s_at	0.766	0.03246	-1.70868	OGT	O-linked N-acetylglucosamine (GlcNAc) transferase
229215_at	0.766	0.032486	-1.93516	ASCL2	achaete-scute family bHLH transcription factor 2
222529_at	0.766	0.03249	-1.21926	SLC25A37	solute carrier family 25 member 37
211846_s_at	0.766	0.032497	-1.57888	NECTIN1	nectin cell adhesion molecule 1
242583_at	0.767	0.03254	2.94784	STON2	stonin 2
232972_at	0.767	0.032555	1.41743	PRR29	proline rich 29
229631_at	0.767	0.032591	1.05413	DNHD1	dynein heavy chain domain 1
244046_at	0.767	0.032595	1.16557	URGCP	upregulator of cell proliferation
1564906_at	0.767	0.032664	2.47585	SNHG4///MATR3	small nucleolar RNA host gene 4///matrin 3
235885_at	0.767	0.032668	-1.06227	P2RY12	purinergic receptor P2Y12
209965_s_at	0.767	0.032712	-1.04498	RAD51D	RAD51 paralog D
215851_at	0.767	0.032715	1.24668	MECOM	MDS1 and EVI1 complex locus
214452_at	0.767	0.032756	-3.54849	BCAT1	branched chain amino acid transaminase 1
1557026_at	0.767	0.032762	-2.12236	LOC101927787	uncharacterized LOC101927787
1556477_a_at	0.767	0.032765	0.973999	LOC283485	uncharacterized LOC283485
228903_at	0.768	0.032845	1.36238	CES4A	carboxylesterase 4A
1559249_at	0.768	0.032855	1.3591	ATXN1	ataxin 1
210333_at	0.768	0.032888	-1.16412	NR5A1	nuclear receptor subfamily 5 group A member 1
1569206_at	0.768	0.032896	1.7653	TCP11L2	t-complex 11 like 2
235249_at	0.768	0.032916	1.89144	RDH13	retinol dehydrogenase 13
33323_r_at	0.768	0.032918	-1.27016	SFN	stratifin
221650_s_at	0.768	0.032924	1.20979	LOC100996782///MED18	mediator of RNA polymerase II transcription subunit 18-like///mediator complex subunit 18
202744_at	0.768	0.032975	1.28623	SLC20A2	solute carrier family 20 member 2
1553080_at	0.768	0.033001	-1.49409	CSN1S2AP	casein alpha s2-like A, pseudogene
216003_at	0.768	0.033016	-2.4203	CDRT1	CMT1A duplicated region transcript 1
235590_at	0.768	0.033045	1.35923	SLF2	SMC5-SMC6 complex localization factor 2
1555605_x_at	0.768	0.03305	1.54734	BAGE	B melanoma antigen
212161_at	0.768	0.033055	-1.95373	AP2A2	adaptor related protein complex 2 alpha 2 subunit
229817_at	0.768	0.033072	1.45654	ZNF608	zinc finger protein 608
244649_at	0.768	0.033079	-1.28799	LOC646484	uncharacterized LOC646484
222511_x_at	0.768	0.033088	1.24048	FAF1	Fas associated factor 1
1561252_at	0.768	0.033092	2.20758	LL22NC03-63E9.3	uncharacterized LOC648691
215321_at	0.768	0.033112	-1.18696	RUNDC3B	RUN domain containing 3B
228150_at	0.768	0.033116	0.96397	SEC16B	SEC16 homolog B, endoplasmic reticulum export factor
221608_at	0.768	0.033166	-1.42248	WNT6	Wnt family member 6
206736_x_at	0.768	0.033188	2.21041	CHRNA4	cholinergic receptor nicotinic alpha 4 subunit
1564471_at	0.768	0.033207	1.36648	LOC100130815	uncharacterized LOC100130815
235748_s_at	0.769	0.033244	-2.3022	MTHFD2L	methylenetetrahydrofolate dehydrogenase (NADP+ dependent) 2-like
229196_at	0.769	0.033262	2.23608	FAM111A	family with sequence similarity 111 member A
1552568_at	0.77	0.033302	-2.00492	RTP3	receptor transporter protein 3
204757_s_at	0.77	0.033331	1.06652	C2CD2L	C2CD2 like
207804_s_at	0.77	0.033364	-2.10906	FCN2	ficolin 2
211095_at	0.77	0.033384	-2.63101	NF1	neurofibromin 1
217176_s_at	0.77	0.03339	1.36485	ZFX	zinc finger protein, X-linked
204294_at	0.77	0.033416	1.04878	AMT	aminomethyltransferase
236911_at	0.77	0.033435	1.86321	RIMKLB	ribosomal modification protein rimK like family member B
1569257_at	0.77	0.033442	-1.16365	FMNL1	formin like 1
213833_x_at	0.77	0.033457	-2.3679	NOP16	NOP16 nucleolar protein
244889_at	0.77	0.033488	1.62001	LOC400499///LOC388210	vitellogenin///uncharacterized LOC388210
230427_s_at	0.77	0.033489	1.15228	BAG5	BCL2 associated athanogene 5
216662_at	0.77	0.03352	1.28954	MYO7B	myosin VIIB
205216_s_at	0.77	0.033535	1.71537	APOH	apolipoprotein H
234870_at	0.77	0.033541	1.15398	TANC1	tetratricopeptide repeat, ankyrin repeat and coiled-coil containing 1
237364_at	0.77	0.03355	2.02245	ZNF529-AS1	ZNF529 antisense RNA 1
209573_s_at	0.771	0.033624	1.71738	LDLRAD4	low density lipoprotein receptor class A domain containing 4
1554478_a_at	0.772	0.033677	-1.33729	HEATR3	HEAT repeat containing 3
208726_s_at	0.772	0.033712	-0.99996	EIF2S2	eukaryotic translation initiation factor 2 subunit beta
232931_at	0.772	0.033729	1.36881	SNRNP200	small nuclear ribonucleoprotein U5 subunit 200
226422_at	0.772	0.033746	-1.17978	ERGIC2	ERGIC and golgi 2
1555142_at	0.772	0.033761	-1.11238	LOC101929373///SLC9B1	uncharacterized LOC101929373///solute carrier family 9 member B1
224527_at	0.772	0.033777	1.53397	LOC100653137///CDH23	cadherin-23-like///cadherin-related 23
230021_at	0.773	0.03385	-2.62759	TICRR	TOPBP1 interacting checkpoint and replication regulator
215898_at	0.773	0.033852	1.17613	TTLL5	tubulin tyrosine ligase like 5
206054_at	0.773	0.033853	-2.90679	KNG1	kininogen 1
1555671_at	0.773	0.033931	1.31215	ICA1L	islet cell autoantigen 1 like
242979_at	0.773	0.03394	-1.61518	IRS1	insulin receptor substrate 1
235922_at	0.773	0.033946	1.81159	TPM4	tropomyosin 4
231396_s_at	0.774	0.033985	-2.16412	FAM126A	family with sequence similarity 126 member A
1563655_at	0.775	0.03408	2.02852	TNNT2	troponin T2, cardiac type
215008_at	0.775	0.034084	1.26385	TLL2	tolloid like 2
202966_at	0.776	0.034139	1.13221	CAPN6	calpain 6
222528_s_at	0.776	0.034172	-1.41372	SLC25A37	solute carrier family 25 member 37
208551_at	0.776	0.034179	-1.1196	HIST1H4G	histone cluster 1, H4g
213884_s_at	0.777	0.034245	2.17338	TRIM3	tripartite motif containing 3
221154_at	0.777	0.034261	2.67465	TRIM49C///TRIM49	tripartite motif containing 49C///tripartite motif containing 49
235834_at	0.777	0.034285	1.65654	CALD1	caldesmon 1
205685_at	0.777	0.034314	-2.25896	CD86	CD86 molecule
211195_s_at	0.777	0.03432	2.87569	TP63	tumor protein p63
244170_at	0.777	0.034342	2.80366	RAB3C	RAB3C, member RAS oncogene family
211613_s_at	0.777	0.034363	2.0402	GPD2	glycerol-3-phosphate dehydrogenase 2
205309_at	0.777	0.034382	-1.87043	SMPDL3B	sphingomyelin phosphodiesterase acid like 3B
221233_s_at	0.777	0.034422	2.91504	FAM135A	family with sequence similarity 135 member A
231610_at	0.777	0.034456	-2.53649	TTBK2	tau tubulin kinase 2
216673_at	0.777	0.034458	1.58854	TTTY1B///TTTY1	testis-specific transcript, Y-linked 1B (non-protein coding)///testis-specific transcript, Y-linked 1 (non-protein coding)
211220_s_at	0.777	0.034482	1.20034	HSF2	heat shock transcription factor 2
208501_at	0.777	0.034489	-1.94197	GFI1B	growth factor independent 1B transcriptional repressor
210375_at	0.777	0.034492	2.89614	PTGER3	prostaglandin E receptor 3
1558020_at	0.777	0.034499	-2.16313	ERGIC3	ERGIC and golgi 3
240763_at	0.777	0.034511	1.15498	LINC00841	long intergenic non-protein coding RNA 841
231696_x_at	0.777	0.034524	-1.52834	TMEM50B	transmembrane protein 50B
233184_at	0.777	0.034529	-2.67336	EPHA6	EPH receptor A6
203843_at	0.777	0.03456	-0.97739	RPS6KA3	ribosomal protein S6 kinase A3
229327_s_at	0.777	0.03462	-3.20853	MAF	MAF bZIP transcription factor
1569638_at	0.777	0.034624	-2.99635	SOX5	SRY-box 5
1555301_a_at	0.777	0.034627	-1.15724	DIP2A	disco interacting protein 2 homolog A
1563335_at	0.777	0.034636	1.18436	IRGM	immunity related GTPase M
211116_at	0.777	0.034647	-2.20968	SLC9A2	solute carrier family 9 member A2
225454_at	0.777	0.034651	-1.28739	CCDC124	coiled-coil domain containing 124
203240_at	0.777	0.034667	1.52689	FCGBP	Fc fragment of IgG binding protein
223866_at	0.777	0.034701	1.20585	ARMC2	armadillo repeat containing 2
205038_at	0.777	0.034727	-2.37286	IKZF1	IKAROS family zinc finger 1
234308_at	0.777	0.03476	-1.41376	TUBGCP6	tubulin gamma complex associated protein 6
202068_s_at	0.777	0.034778	0.941842	LDLR	low density lipoprotein receptor
217889_s_at	0.777	0.034788	-2.67884	CYBRD1	cytochrome b reductase 1
1556511_a_at	0.777	0.034809	-1.86654	NFIA-AS2	NFIA antisense RNA 2
223691_at	0.777	0.034815	1.02943	RGS22	regulator of G-protein signaling 22
202587_s_at	0.777	0.034825	1.17916	AK1	adenylate kinase 1
204115_at	0.777	0.034836	-1.86047	GNG11	G protein subunit gamma 11
207677_s_at	0.777	0.03486	-1.16976	NCF4	neutrophil cytosolic factor 4
244616_x_at	0.777	0.034881	-1.02001	MDM2	MDM2 proto-oncogene
204330_s_at	0.777	0.034902	2.41707	MRPS12	mitochondrial ribosomal protein S12
213692_s_at	0.777	0.034903	-1.9934	VDR	vitamin D (1,25- dihydroxyvitamin D3) receptor
44790_s_at	0.777	0.034932	-1.46192	KIAA0226L	KIAA0226 like
231291_at	0.777	0.034954	1.01976	GIPR	gastric inhibitory polypeptide receptor
1554179_s_at	0.777	0.03497	-1.64269	LYNX1	Ly6/neurotoxin 1
203398_s_at	0.777	0.034975	-1.71723	GALNT3	polypeptide N-acetylgalactosaminyltransferase 3
1555430_at	0.777	0.034976	-2.83588	TSTD2	thiosulfate sulfurtransferase like domain containing 2
231182_at	0.777	0.035034	-2.14341	WIPF1	WAS/WASL interacting protein family member 1
1569675_at	0.777	0.035036	1.63396	POU2AF1	POU class 2 associating factor 1
233584_at	0.777	0.03505	-2.39809	LINC01620	long intergenic non-protein coding RNA 1620
234493_at	0.777	0.035052	-1.05497	LOC101929974///LINC01257	uncharacterized LOC101929974///long intergenic non-protein coding RNA 1257
206250_x_at	0.777	0.035118	1.85761	AVPR1A	arginine vasopressin receptor 1A
227646_at	0.777	0.035135	-1.76351	EBF1	early B-cell factor 1
1565699_at	0.777	0.035137	2.42462	HECTD2	HECT domain E3 ubiquitin protein ligase 2
208682_s_at	0.777	0.035156	0.979877	MAGED2	MAGE family member D2
203467_at	0.777	0.035157	1.01675	PMM1	phosphomannomutase 1
[truncated: 822 more rows]

## Sheet: Healthy-Nonsmoker-COPD
ID	adj.P.Val	P.Value	logFC	Gene.symbol	Gene.title
202436_s_at	7.15e-23	1.31e-27	6.1	CYP1B1	cytochrome P450 family 1 subfamily B member 1
202437_s_at	2.25e-22	8.76e-27	5.97	CYP1B1	cytochrome P450 family 1 subfamily B member 1
202831_at	2.25e-22	1.23e-26	2.99	GPX2	glutathione peroxidase 2
204059_s_at	6.06e-22	4.43e-26	2.13	ME1	malic enzyme 1
201468_s_at	7.24e-21	6.62e-25	2.13	NQO1	NAD(P)H quinone dehydrogenase 1
202435_s_at	1e-20	1.1e-24	5.45	CYP1B1	cytochrome P450 family 1 subfamily B member 1
1553602_at	2.55e-18	3.27e-22	3.11	MUCL1	mucin like 1
217678_at	8.32e-18	1.3e-21	3.57	SLC7A11	solute carrier family 7 member 11
209699_x_at	8.32e-18	1.37e-21	2.07	LOC101930400///AKR1C2	aldo-keto reductase family 1 member C2-like///aldo-keto reductase family 1, member C2
206561_s_at	9.07e-18	1.66e-21	4.93	AKR1B10	aldo-keto reductase family 1 member B10
237351_at	1.04e-17	2.1e-21	2.85	LOC284825	uncharacterized LOC284825
210505_at	1.47e-17	3.22e-21	2.6	ADH7	alcohol dehydrogenase 7 (class IV), mu or sigma polypeptide
209160_at	1.9e-17	4.72e-21	1.76	AKR1C3	aldo-keto reductase family 1, member C3
217997_at	1.9e-17	4.86e-21	1.82	PHLDA1	pleckstrin homology like domain family A member 1
205749_at	4.8e-17	1.32e-20	5.78	CYP1A1	cytochrome P450 family 1 subfamily A member 1
219928_s_at	1.51e-16	4.41e-20	2.73	CABYR	calcium binding tyrosine phosphorylation regulated
205623_at	2.24e-16	6.95e-20	2.83	ALDH3A1	aldehyde dehydrogenase 3 family member A1
210519_s_at	6.63e-16	2.18e-19	1.57	NQO1	NAD(P)H quinone dehydrogenase 1
211653_x_at	1.54e-15	5.35e-19	1.76	LOC101930400///AKR1C2	aldo-keto reductase family 1 member C2-like///aldo-keto reductase family 1, member C2
207469_s_at	1.73e-15	6.32e-19	1.55	PIR	pirin
204058_at	3.47e-15	1.33e-18	1.95	ME1	malic enzyme 1
201467_s_at	4.93e-15	1.99e-18	1.8	NQO1	NAD(P)H quinone dehydrogenase 1
239229_at	6.81e-15	2.86e-18	2.07	PHEX	phosphate regulating endopeptidase homolog, X-linked
204151_x_at	7.2e-15	3.16e-18	1.49	AKR1C1	aldo-keto reductase family 1 member C1
201387_s_at	7.96e-15	3.64e-18	4.53	UCHL1	ubiquitin C-terminal hydrolase L1
203939_at	1.21e-14	5.77e-18	-1.62	NT5E	5'-nucleotidase ecto
205328_at	1.52e-14	7.49e-18	1.66	CLDN10	claudin 10
201266_at	1.56e-14	7.99e-18	1.22	TXNRD1	thioredoxin reductase 1
224279_s_at	2.26e-14	1.2e-17	2.88	CABYR	calcium binding tyrosine phosphorylation regulated
225252_at	3.46e-14	1.9e-17	1.37	SRXN1	sulfiredoxin 1
229281_at	3.93e-14	2.23e-17	-1.77	NPAS3	neuronal PAS domain protein 3
226425_at	7.98e-14	4.78e-17	1.37	CLIP4	CAP-Gly domain containing linker protein family member 4
207126_x_at	7.98e-14	4.81e-17	1.96	UGT1A1///UGT1A4///UGT1A9///UGT1A6///UGT1A8///UGT1A10	UDP glucuronosyltransferase family 1 member A1///UDP glucuronosyltransferase family 1 member A4///UDP glucuronosyltransferase family 1 member A9///UDP glucuronosyltransferase family 1 member A6///UDP glucuronosyltransferase family 1 member A8///UDP glucuronosyltransferase family 1 member A10
201463_s_at	9.48e-14	5.9e-17	1.04	TALDO1	transaldolase 1
228850_s_at	9.63e-14	6.3e-17	-1.39	SLIT2	slit guidance ligand 2
216594_x_at	9.63e-14	6.34e-17	1.71	AKR1C1	aldo-keto reductase family 1 member C1
209921_at	1.01e-13	6.81e-17	2.93	SLC7A11	solute carrier family 7 member 11
204532_x_at	1.34e-13	9.3e-17	1.85	UGT1A1///UGT1A4///UGT1A9///UGT1A6///UGT1A8///UGT1A10	UDP glucuronosyltransferase family 1 member A1///UDP glucuronosyltransferase family 1 member A4///UDP glucuronosyltransferase family 1 member A9///UDP glucuronosyltransferase family 1 member A6///UDP glucuronosyltransferase family 1 member A8///UDP glucuronosyltransferase family 1 member A10
1555854_at	2.09e-13	1.49e-16	2.16	LOC101930400///AKR1C2///AKR1C1	aldo-keto reductase family 1 member C2-like///aldo-keto reductase family 1, member C2///aldo-keto reductase family 1 member C1
239061_at	2.18e-13	1.6e-16	3.18	TPRXL	tetrapeptide repeat homeobox like
231126_at	2.4e-13	1.8e-16	1.19	C2orf70	chromosome 2 open reading frame 70
235976_at	4.41e-13	3.39e-16	-1.63	SLITRK6	SLIT and NTRK like family member 6
215125_s_at	9.36e-13	7.36e-16	2.13	UGT1A3///UGT1A1///UGT1A4///UGT1A9///UGT1A5///UGT1A6///UGT1A7///UGT1A8///UGT1A10	UDP glucuronosyltransferase family 1 member A3///UDP glucuronosyltransferase family 1 member A1///UDP glucuronosyltransferase family 1 member A4///UDP glucuronosyltransferase family 1 member A9///UDP glucuronosyltransferase family 1 member A5///UDP glucuronosyltransferase family 1 member A6///UDP glucuronosyltransferase family 1 member A7///UDP glucuronosyltransferase family 1 member A8///UDP glu…
227376_at	1.02e-12	8.2e-16	-0.882	GLI3	GLI family zinc finger 3
230412_at	1.06e-12	8.73e-16	-1.8	NPAS3	neuronal PAS domain protein 3
202434_s_at	1.32e-12	1.11e-15	3.44	CYP1B1	cytochrome P450 family 1 subfamily B member 1
212326_at	1.34e-12	1.15e-15	0.979	VPS13D	vacuolar protein sorting 13 homolog D
201884_at	1.87e-12	1.64e-15	3.76	CEACAM5	carcinoembryonic antigen related cell adhesion molecule 5
223121_s_at	2.06e-12	1.85e-15	2.81	SFRP2	secreted frizzled related protein 2
209448_at	3.31e-12	3.03e-15	1.18	HTATIP2	HIV-1 Tat interactive protein 2
202018_s_at	4.06e-12	3.86e-15	-2.95	LTF	lactotransferrin
203680_at	4.06e-12	3.86e-15	-1.19	PRKAR2B	protein kinase cAMP-dependent type II regulatory subunit beta
214920_at	4.08e-12	3.95e-15	-1.79	THSD7A	thrombospondin type 1 domain containing 7A
208596_s_at	4.41e-12	4.35e-15	2.22	UGT1A3///UGT1A1///UGT1A4///UGT1A9///UGT1A5///UGT1A6///UGT1A7///UGT1A8///UGT1A10	UDP glucuronosyltransferase family 1 member A3///UDP glucuronosyltransferase family 1 member A1///UDP glucuronosyltransferase family 1 member A4///UDP glucuronosyltransferase family 1 member A9///UDP glucuronosyltransferase family 1 member A5///UDP glucuronosyltransferase family 1 member A6///UDP glucuronosyltransferase family 1 member A7///UDP glucuronosyltransferase family 1 member A8///UDP glu…
205278_at	4.57e-12	4.59e-15	3.93	GAD1	glutamate decarboxylase 1
206094_x_at	6.88e-12	7.05e-15	1.87	UGT1A3///UGT1A1///UGT1A4///UGT1A9///UGT1A5///UGT1A6///UGT1A7///UGT1A8///UGT1A10	UDP glucuronosyltransferase family 1 member A3///UDP glucuronosyltransferase family 1 member A1///UDP glucuronosyltransferase family 1 member A4///UDP glucuronosyltransferase family 1 member A9///UDP glucuronosyltransferase family 1 member A5///UDP glucuronosyltransferase family 1 member A6///UDP glucuronosyltransferase family 1 member A7///UDP glucuronosyltransferase family 1 member A8///UDP glu…
201272_at	1.6e-11	1.67e-14	1.09	AKR1B1	aldo-keto reductase family 1 member B
209897_s_at	1.88e-11	2e-14	-1.46	SLIT2	slit guidance ligand 2
230130_at	2.07e-11	2.27e-14	-1.85	SLIT2	slit guidance ligand 2
226747_at	2.08e-11	2.33e-14	-0.866	TXNDC16	thioredoxin domain containing 16
205499_at	2.15e-11	2.46e-14	2.27	SRPX2	sushi repeat containing protein, X-linked 2
224772_at	2.15e-11	2.47e-14	1.23	NAV1	neuron navigator 1
217996_at	2.28e-11	2.71e-14	1.54	PHLDA1	pleckstrin homology like domain family A member 1
209875_s_at	3.06e-11	3.69e-14	3.08	SPP1	secreted phosphoprotein 1
210253_at	3.83e-11	4.69e-14	0.856	HTATIP2	HIV-1 Tat interactive protein 2
227084_at	5.79e-11	7.2e-14	2.35	DTNA	dystrobrevin alpha
204041_at	6.14e-11	7.78e-14	-1.45	MAOB	monoamine oxidase B
227194_at	6.14e-11	7.86e-14	1.31	FAM3B	family with sequence similarity 3 member B
207808_s_at	6.54e-11	8.53e-14	-1.48	PROS1	protein S (alpha)
236261_at	6.54e-11	8.61e-14	-1.1	OSBPL6	oxysterol binding protein like 6
219944_at	6.85e-11	9.14e-14	0.947	CLIP4	CAP-Gly domain containing linker protein family member 4
202804_at	7.84e-11	1.06e-13	0.853	ABCC1	ATP binding cassette subfamily C member 1
227526_at	9.41e-11	1.29e-13	-0.848	CDON	cell adhesion associated, oncogene regulated
229354_at	9.66e-11	1.34e-13	2.24	AHRR	aryl-hydrocarbon receptor repressor
228754_at	1.05e-10	1.48e-13	0.832	SLC6A6	solute carrier family 6 member 6
232481_s_at	1.09e-10	1.57e-13	-1.12	SLITRK6	SLIT and NTRK like family member 6
203757_s_at	1.09e-10	1.58e-13	1.28	CEACAM6	carcinoembryonic antigen related cell adhesion molecule 6
228490_at	1.18e-10	1.73e-13	0.942	ABHD2	abhydrolase domain containing 2
1559072_a_at	1.22e-10	1.81e-13	2.15	ELFN2	extracellular leucine rich repeat and fibronectin type III domain containing 2
230323_s_at	1.34e-10	2.03e-13	1.05	TMEM45B	transmembrane protein 45B
33323_r_at	1.34e-10	2.04e-13	1.24	SFN	stratifin
240699_at	1.34e-10	2.06e-13	-2.45	SEC14L3	SEC14 like lipid binding 3
222908_at	1.46e-10	2.26e-13	-2.08	PIEZO2	piezo type mechanosensitive ion channel component 2
201250_s_at	1.83e-10	2.88e-13	0.813	SLC2A1	solute carrier family 2 member 1
227702_at	2.14e-10	3.4e-13	-1.2	CYP4X1	cytochrome P450 family 4 subfamily X member 1
41577_at	2.29e-10	3.68e-13	-1.55	PPP1R16B	protein phosphatase 1 regulatory subunit 16B
216346_at	3.15e-10	5.13e-13	-2.81	SEC14L3	SEC14 like lipid binding 3
220187_at	3.17e-10	5.22e-13	-1.79	STEAP4	STEAP4 metalloreductase
228969_at	3.28e-10	5.5e-13	1.32	AGR2	anterior gradient 2, protein disulphide isomerase family member
228268_at	3.28e-10	5.51e-13	-1.17	FMO2	flavin containing monooxygenase 2
33322_i_at	3.74e-10	6.39e-13	1.14	SFN	stratifin
208864_s_at	3.74e-10	6.44e-13	0.74	TXN	thioredoxin
206000_at	3.79e-10	6.59e-13	2.45	MEP1A	meprin A subunit alpha
205513_at	4.35e-10	7.65e-13	2.62	TCN1	transcobalamin 1
219117_s_at	5.77e-10	1.02e-12	1.06	FKBP11	FK506 binding protein 11
230121_at	6.85e-10	1.23e-12	-0.882	SERTAD4-AS1	SERTAD4 antisense RNA 1
238575_at	7.05e-10	1.28e-12	-0.905	OSBPL6	oxysterol binding protein like 6
217767_at	7.28e-10	1.33e-12	-1.93	C3	complement component 3
203221_at	9.03e-10	1.67e-12	0.959	TLE1	transducin like enhancer of split 1
227925_at	9.06e-10	1.69e-12	2.48	ST3GAL4-AS1	ST3GAL4 antisense RNA 1 (head to head)
220316_at	9.08e-10	1.71e-12	-1.21	NPAS3	neuronal PAS domain protein 3
228303_at	9.21e-10	1.75e-12	1.29	GALNT6	polypeptide N-acetylgalactosaminyltransferase 6
221908_at	9.46e-10	1.83e-12	1.08	RNFT2	ring finger protein, transmembrane 2
229004_at	9.46e-10	1.83e-12	-1.19	ADAMTS15	ADAM metallopeptidase with thrombospondin type 1 motif 15
239595_at	1.13e-09	2.23e-12	2.06	GPX2	glutathione peroxidase 2
212750_at	1.13e-09	2.24e-12	-2.13	PPP1R16B	protein phosphatase 1 regulatory subunit 16B
229158_at	1.18e-09	2.37e-12	-1.75	WNK4	WNK lysine deficient protein kinase 4
228863_at	1.18e-09	2.37e-12	-2.04	PCDH17	protocadherin 17
217755_at	1.33e-09	2.7e-12	0.945	HN1	hematological and neurological expressed 1
226649_at	1.36e-09	2.78e-12	-1.1	PANK1	pantothenate kinase 1
225202_at	1.56e-09	3.23e-12	-1.01	RHOBTB3	Rho related BTB domain containing 3
210397_at	1.59e-09	3.31e-12	1.61	DEFB1	defensin beta 1
206254_at	2.1e-09	4.41e-12	2.06	EGF	epidermal growth factor
222396_at	2.43e-09	5.17e-12	0.742	HN1	hematological and neurological expressed 1
203192_at	2.62e-09	5.62e-12	1.2	ABCB6	ATP binding cassette subfamily B member 6 (Langereis blood group)
214303_x_at	2.62e-09	5.66e-12	2.49	MUC5AC	mucin 5AC, oligomeric mucus/gel-forming
213273_at	2.66e-09	5.79e-12	0.848	TENM4	teneurin transmembrane protein 4
201939_at	3.01e-09	6.6e-12	-1.24	PLK2	polo like kinase 2
204823_at	3.33e-09	7.37e-12	-2.62	NAV3	neuron navigator 3
219410_at	3.47e-09	7.75e-12	-1.86	TMEM45A	transmembrane protein 45A
211657_at	3.86e-09	8.69e-12	1.07	CEACAM6	carcinoembryonic antigen related cell adhesion molecule 6
214385_s_at	4.01e-09	9.1e-12	2.2	MUC5AC	mucin 5AC, oligomeric mucus/gel-forming
209213_at	4.19e-09	9.58e-12	1.8	CBR1	carbonyl reductase 1
218990_s_at	4.32e-09	1e-11	3.21	SPRR3	small proline rich protein 3
225987_at	4.71e-09	1.1e-11	-0.957	STEAP4	STEAP4 metalloreductase
226863_at	5e-09	1.18e-11	0.998	FAM110C	family with sequence similarity 110 member C
241342_at	5e-09	1.19e-11	-0.942	TMEM65	transmembrane protein 65
214106_s_at	5.59e-09	1.34e-11	0.819	GMDS	GDP-mannose 4,6-dehydratase
221249_s_at	6.04e-09	1.47e-11	-0.573	FAM117A	family with sequence similarity 117 member A
206515_at	6.83e-09	1.67e-11	1.69	CYP4F3	cytochrome P450 family 4 subfamily F member 3
1558290_a_at	6.96e-09	1.72e-11	1.11	MIR1204///PVT1	microRNA 1204///Pvt1 oncogene (non-protein coding)
224771_at	8.05e-09	2e-11	2.09	NAV1	neuron navigator 1
229523_at	8.72e-09	2.18e-11	0.897	TMEM200C	transmembrane protein 200C
223593_at	9.47e-09	2.39e-11	-0.849	AADAT	aminoadipate aminotransferase
1569675_at	9.76e-09	2.49e-11	-1.13	POU2AF1	POU class 2 associating factor 1
1552834_at	9.76e-09	2.5e-11	2.82	B3GNT6	UDP-GlcNAc:betaGal beta-1,3-N-acetylglucosaminyltransferase 6
209737_at	1.15e-08	2.98e-11	-0.768	MAGI2	membrane associated guanylate kinase, WW and PDZ domain containing 2
242098_at	1.36e-08	3.53e-11	-1.3	ARFGEF3	ARFGEF family member 3
204076_at	1.37e-08	3.59e-11	0.606	ENTPD4	ectonucleoside triphosphate diphosphohydrolase 4
201801_s_at	1.4e-08	3.67e-11	-1.52	SLC29A1	solute carrier family 29 member 1 (Augustine blood group)
222484_s_at	1.5e-08	3.97e-11	3.55	CXCL14	C-X-C motif chemokine ligand 14
227399_at	1.55e-08	4.15e-11	-2.03	VGLL3	vestigial like family member 3
212206_s_at	1.6e-08	4.31e-11	-0.57	H2AFV	H2A histone family member V
214598_at	2.04e-08	5.53e-11	-1.25	CLDN8	claudin 8
238755_at	2.07e-08	5.64e-11	-0.901	RASSF10	Ras association domain family member 10
223122_s_at	2.09e-08	5.73e-11	2.54	SFRP2	secreted frizzled related protein 2
201761_at	2.16e-08	5.97e-11	1.16	MTHFD2	methylenetetrahydrofolate dehydrogenase (NADP+ dependent) 2, methenyltetrahydrofolate cyclohydrolase
1552396_at	2.19e-08	6.08e-11	-1.19	WFDC6	WAP four-disulfide core domain 6
232176_at	2.51e-08	7.07e-11	-1.2	SLITRK6	SLIT and NTRK like family member 6
204793_at	2.51e-08	7.08e-11	-0.73	GPRASP1	G protein-coupled receptor associated sorting protein 1
229356_x_at	2.61e-08	7.41e-11	-0.461	INO80	INO80 complex subunit
229230_at	2.62e-08	7.49e-11	1.07	SLC51A	solute carrier family 51 alpha subunit
212876_at	2.74e-08	7.86e-11	0.895	B4GALT4	beta-1,4-galactosyltransferase 4
1554470_s_at	3.16e-08	9.13e-11	-0.71	ZBTB44	zinc finger and BTB domain containing 44
203925_at	3.34e-08	9.71e-11	0.623	GCLM	glutamate-cysteine ligase modifier subunit
229302_at	3.34e-08	9.78e-11	-1.09	TMEM178A	transmembrane protein 178A
224046_s_at	3.51e-08	1.03e-10	-1.11	PDE7A	phosphodiesterase 7A
220197_at	3.66e-08	1.08e-10	1.23	ATP6V0A4	ATPase H+ transporting V0 subunit a4
202746_at	3.77e-08	1.12e-10	-1.68	ITM2A	integral membrane protein 2A
215294_s_at	3.83e-08	1.15e-10	-0.974	SMARCA1	SWI/SNF related, matrix associated, actin dependent regulator of chromatin, subfamily a, member 1
207414_s_at	3.83e-08	1.15e-10	-0.865	LOC100507472///PCSK6	uncharacterized LOC100507472///proprotein convertase subtilisin/kexin type 6
228963_at	3.87e-08	1.17e-10	-0.763	RSBN1L	round spermatid basic protein 1 like
227692_at	3.91e-08	1.2e-10	-0.726	GNAI1	G protein subunit alpha i1
218684_at	3.94e-08	1.21e-10	0.56	LRRC8D	leucine rich repeat containing 8 family member D
226955_at	3.99e-08	1.24e-10	-1.36	AFAP1L1	actin filament associated protein 1 like 1
1557207_s_at	3.99e-08	1.24e-10	-1.43	LOC283177	uncharacterized LOC283177
205771_s_at	4.13e-08	1.29e-10	-0.699	AKAP7	A-kinase anchoring protein 7
205960_at	4.42e-08	1.39e-10	-1.08	PDK4	pyruvate dehydrogenase kinase 4
219602_s_at	4.73e-08	1.5e-10	-1.51	PIEZO2	piezo type mechanosensitive ion channel component 2
225301_s_at	4.8e-08	1.53e-10	0.538	MYO5B	myosin VB
224570_s_at	5.15e-08	1.65e-10	-0.592	IRF2BP2	interferon regulatory factor 2 binding protein 2
238112_at	5.15e-08	1.66e-10	-2.1	LOC283177	uncharacterized LOC283177
233565_s_at	5.44e-08	1.76e-10	0.988	FKBP1A-SDCBP2///SDCBP2	FKBP1A-SDCBP2 readthrough (NMD candidate)///syndecan binding protein 2
202177_at	5.44e-08	1.78e-10	-1.12	GAS6	growth arrest specific 6
217977_at	5.44e-08	1.78e-10	0.934	MSRB1	methionine sulfoxide reductase B1
225842_at	5.61e-08	1.85e-10	1.68	PHLDA1	pleckstrin homology like domain family A member 1
205379_at	5.66e-08	1.87e-10	1.29	CBR3	carbonyl reductase 3
242648_at	5.84e-08	1.94e-10	-0.566	KLHL8	kelch like family member 8
202275_at	5.89e-08	1.97e-10	1.36	G6PD	glucose-6-phosphate dehydrogenase
226150_at	5.94e-08	2e-10	0.538	PLPP5	phospholipid phosphatase 5
228051_at	6.2e-08	2.1e-10	-0.669	ARFGEF3	ARFGEF family member 3
219956_at	6.72e-08	2.28e-10	1.32	GALNT6	polypeptide N-acetylgalactosaminyltransferase 6
212323_s_at	6.83e-08	2.34e-10	0.764	VPS13D	vacuolar protein sorting 13 homolog D
210166_at	6.83e-08	2.35e-10	-0.602	TLR5	toll like receptor 5
225922_at	7.34e-08	2.54e-10	-0.696	FNIP2	folliculin interacting protein 2
59625_at	7.77e-08	2.7e-10	0.69	NOL3	nucleolar protein 3
223168_at	7.77e-08	2.71e-10	-0.728	RHOU	ras homolog family member U
200872_at	7.93e-08	2.79e-10	1.2	S100A10	S100 calcium binding protein A10
212061_at	7.93e-08	2.8e-10	-0.641	U2SURP	U2 snRNP associated SURP domain containing
223212_at	8.15e-08	2.89e-10	0.42	ZDHHC16	zinc finger DHHC-type containing 16
227197_at	8.48e-08	3.03e-10	-0.628	ARHGEF26	Rho guanine nucleotide exchange factor 26
226432_at	8.8e-08	3.16e-10	-0.823	ETNK1	ethanolamine kinase 1
225207_at	8.82e-08	3.18e-10	-0.751	PDK4	pyruvate dehydrogenase kinase 4
222662_at	9.07e-08	3.28e-10	-0.665	PPP1R3B	protein phosphatase 1 regulatory subunit 3B
231186_at	9.45e-08	3.45e-10	0.905	LINC00643	long intergenic non-protein coding RNA 643
205609_at	9.45e-08	3.46e-10	-1.5	ANGPT1	angiopoietin 1
227289_at	9.46e-08	3.48e-10	-1.48	PCDH17	protocadherin 17
218344_s_at	9.85e-08	3.64e-10	-0.626	RCOR3	REST corepressor 3
224571_at	9.87e-08	3.66e-10	-0.701	IRF2BP2	interferon regulatory factor 2 binding protein 2
209681_at	9.96e-08	3.72e-10	-0.693	SLC19A2	solute carrier family 19 member 2
224997_x_at	1.01e-07	3.77e-10	1.82	MIR675///H19	microRNA 675///H19, imprinted maternally expressed transcript (non-protein coding)
63825_at	1.02e-07	3.85e-10	1	ABHD2	abhydrolase domain containing 2
1557985_s_at	1.07e-07	4.07e-10	-0.658	CEP78	centrosomal protein 78
201842_s_at	1.08e-07	4.1e-10	-0.682	EFEMP1	EGF containing fibulin like extracellular matrix protein 1
201121_s_at	1.08e-07	4.14e-10	-0.504	PGRMC1	progesterone receptor membrane component 1
205632_s_at	1.09e-07	4.17e-10	-0.746	PIP5K1B	phosphatidylinositol-4-phosphate 5-kinase type 1 beta
226084_at	1.1e-07	4.26e-10	1.02	MAP1B	microtubule associated protein 1B
243010_at	1.12e-07	4.36e-10	0.546	MSI2	musashi RNA binding protein 2
201719_s_at	1.27e-07	4.96e-10	-0.99	EPB41L2	erythrocyte membrane protein band 4.1 like 2
241221_at	1.31e-07	5.13e-10	-2.29	SEC14L3	SEC14 like lipid binding 3
225609_at	1.32e-07	5.18e-10	0.918	GSR	glutathione-disulfide reductase
203385_at	1.34e-07	5.3e-10	0.844	DGKA	diacylglycerol kinase alpha
205009_at	1.41e-07	5.6e-10	1.87	TFF1	trefoil factor 1
218140_x_at	1.46e-07	5.81e-10	0.553	SRPRB	SRP receptor beta subunit
202528_at	1.46e-07	5.85e-10	0.902	GALE	UDP-galactose-4-epimerase
201666_at	1.47e-07	5.91e-10	1.12	TIMP1	TIMP metallopeptidase inhibitor 1
212805_at	1.49e-07	6e-10	0.885	PRUNE2	prune homolog 2
222071_s_at	1.56e-07	6.34e-10	-0.892	SLCO4C1	solute carrier organic anion transporter family member 4C1
206670_s_at	1.57e-07	6.4e-10	2.06	GAD1	glutamate decarboxylase 1
226654_at	1.61e-07	6.59e-10	2.71	MUC12	mucin 12, cell surface associated
201651_s_at	1.66e-07	6.82e-10	0.547	PACSIN2	protein kinase C and casein kinase substrate in neurons 2
217272_s_at	1.71e-07	7.06e-10	1.16	SERPINB13	serpin family B member 13
1555408_at	1.72e-07	7.17e-10	-1.21	BAGE2///BAGE4	B melanoma antigen family member 2///B melanoma antigen family member 4
207160_at	1.84e-07	7.75e-10	-0.88	IL12A	interleukin 12A
201718_s_at	1.87e-07	7.88e-10	-1.57	EPB41L2	erythrocyte membrane protein band 4.1 like 2
209794_at	1.92e-07	8.15e-10	-0.55	SRGAP3	SLIT-ROBO Rho GTPase activating protein 3
232122_s_at	1.97e-07	8.41e-10	-1.25	VEPH1	ventricular zone expressed PH domain containing 1
229623_at	2e-07	8.57e-10	-0.892	TMEM150C	transmembrane protein 150C
231930_at	2.09e-07	8.98e-10	2.23	LOC643923///ELMOD1	uncharacterized LOC643923///ELMO domain containing 1
220389_at	2.15e-07	9.3e-10	-0.892	CCDC81	coiled-coil domain containing 81
1555793_a_at	2.15e-07	9.31e-10	-0.728	ZFP82	ZFP82 zinc finger protein
225163_at	2.17e-07	9.47e-10	-0.977	FRMD4A	FERM domain containing 4A
204971_at	2.18e-07	9.55e-10	1.12	CSTA	cystatin A
218313_s_at	2.37e-07	1.04e-09	0.723	GALNT7	polypeptide N-acetylgalactosaminyltransferase 7
210769_at	2.61e-07	1.16e-09	1.93	CNGB1	cyclic nucleotide gated channel beta 1
212195_at	2.61e-07	1.16e-09	-0.572	IL6ST	interleukin 6 signal transducer
205656_at	2.61e-07	1.16e-09	-1.29	PCDH17	protocadherin 17
214211_at	2.63e-07	1.18e-09	0.791	FTH1	ferritin heavy chain 1
217197_x_at	2.63e-07	1.18e-09	-0.756	N4BP2L1	NEDD4 binding protein 2 like 1
224882_at	2.72e-07	1.22e-09	-0.566	ACSS1	acyl-CoA synthetase short-chain family member 1
209068_at	2.72e-07	1.23e-09	-0.617	HNRNPDL	heterogeneous nuclear ribonucleoprotein D like
228442_at	2.72e-07	1.24e-09	-0.569	NFATC2	nuclear factor of activated T-cells 2
203476_at	2.72e-07	1.24e-09	0.639	TPBG	trophoblast glycoprotein
241418_at	2.74e-07	1.25e-09	2.01	NMRAL1P1	NmrA like redox sensor 1 pseudogene 1
208654_s_at	2.79e-07	1.28e-09	-0.606	CD164	CD164 molecule
225845_at	2.8e-07	1.29e-09	-0.476	ZBTB44	zinc finger and BTB domain containing 44
216218_s_at	2.91e-07	1.35e-09	-0.665	PLCL2	phospholipase C like 2
231445_at	2.95e-07	1.37e-09	-1.92	PAX1	paired box 1
207528_s_at	2.98e-07	1.39e-09	2.28	SLC7A11	solute carrier family 7 member 11
228427_at	2.99e-07	1.4e-09	0.467	FBXO16	F-box protein 16
230192_at	3.14e-07	1.48e-09	-0.53	TRIM13	tripartite motif containing 13
214462_at	3.14e-07	1.48e-09	-0.806	SOCS6	suppressor of cytokine signaling 6
203066_at	3.43e-07	1.62e-09	0.557	CHST15	carbohydrate (N-acetylgalactosamine 4-sulfate 6-O) sulfotransferase 15
201843_s_at	3.47e-07	1.65e-09	-0.825	EFEMP1	EGF containing fibulin like extracellular matrix protein 1
224348_s_at	3.61e-07	1.72e-09	2.72	HOTS	H19 opposite tumor suppressor
1557136_at	3.72e-07	1.78e-09	-0.954	ATP13A4	ATPase 13A4
1558604_a_at	3.78e-07	1.82e-09	-0.868	SSBP2	single stranded DNA binding protein 2
219288_at	3.8e-07	1.84e-09	0.824	C3orf14	chromosome 3 open reading frame 14
227725_at	3.85e-07	1.87e-09	0.574	ST6GALNAC1	ST6 N-acetylgalactosaminide alpha-2,6-sialyltransferase 1
219727_at	3.89e-07	1.91e-09	2.12	DUOX2	dual oxidase 2
209561_at	3.89e-07	1.91e-09	-0.839	THBS3	thrombospondin 3
230620_at	3.89e-07	1.91e-09	-0.787	USP27X	ubiquitin specific peptidase 27, X-linked
224839_s_at	4.1e-07	2.02e-09	1.13	GPT2	glutamic--pyruvic transaminase 2
226455_at	4.15e-07	2.05e-09	0.562	CREB3L4	cAMP responsive element binding protein 3 like 4
221729_at	4.17e-07	2.07e-09	-0.777	COL5A2	collagen type V alpha 2 chain
219517_at	4.2e-07	2.09e-09	0.753	ELL3	elongation factor for RNA polymerase II 3
209369_at	4.52e-07	2.26e-09	0.909	ANXA3	annexin A3
214088_s_at	4.66e-07	2.34e-09	1.13	FUT3	fucosyltransferase 3 (Lewis blood group)
223214_s_at	4.75e-07	2.39e-09	-0.829	ZHX1	zinc fingers and homeoboxes 1
1556619_at	4.79e-07	2.42e-09	-1.85	SHISA9	shisa family member 9
202936_s_at	4.79e-07	2.42e-09	-0.998	SOX9	SRY-box 9
208700_s_at	4.85e-07	2.47e-09	1.05	TKT	transketolase
207180_s_at	4.85e-07	2.48e-09	0.791	HTATIP2	HIV-1 Tat interactive protein 2
227850_x_at	5.02e-07	2.57e-09	1.32	CDC42EP5	CDC42 effector protein 5
205014_at	5.04e-07	2.6e-09	1.22	FGFBP1	fibroblast growth factor binding protein 1
204341_at	5.04e-07	2.6e-09	1.01	TRIM16	tripartite motif containing 16
230951_at	5.43e-07	2.81e-09	-0.573	EPB41L5	erythrocyte membrane protein band 4.1 like 5
210617_at	5.87e-07	3.05e-09	1.42	PHEX	phosphate regulating endopeptidase homolog, X-linked
202923_s_at	5.93e-07	3.09e-09	0.669	GCLC	glutamate-cysteine ligase catalytic subunit
231434_at	5.98e-07	3.13e-09	0.978	LOC100505841	zinc finger protein 474-like
218002_s_at	6.09e-07	3.2e-09	2.88	CXCL14	C-X-C motif chemokine ligand 14
1560031_at	6.09e-07	3.21e-09	-1.48	FRMD4A	FERM domain containing 4A
218980_at	6.24e-07	3.3e-09	-1.25	FHOD3	formin homology 2 domain containing 3
230849_at	6.24e-07	3.31e-09	-1.6	KCNA1	potassium voltage-gated channel subfamily A member 1
209288_s_at	6.42e-07	3.43e-09	-0.562	CDC42EP3	CDC42 effector protein 3
205356_at	6.49e-07	3.48e-09	-0.803	USP13	ubiquitin specific peptidase 13 (isopeptidase T-3)
200999_s_at	6.62e-07	3.57e-09	0.779	CKAP4	cytoskeleton associated protein 4
204688_at	6.95e-07	3.76e-09	-1.12	SGCE	sarcoglycan epsilon
203963_at	7.17e-07	3.9e-09	1.37	CA12	carbonic anhydrase 12
823_at	7.2e-07	3.93e-09	-1.28	CX3CL1	C-X3-C motif chemokine ligand 1
226158_at	7.34e-07	4.03e-09	-0.586	KLHL24	kelch like family member 24
213571_s_at	7.34e-07	4.04e-09	0.529	EIF4E2	eukaryotic translation initiation factor 4E family member 2
219743_at	7.34e-07	4.04e-09	-0.803	HEY2	hes related family bHLH transcription factor with YRPW motif 2
1556012_at	7.72e-07	4.26e-09	-0.868	KLHDC7A	kelch domain containing 7A
208918_s_at	7.86e-07	4.35e-09	0.615	NADK	NAD kinase
218885_s_at	7.89e-07	4.38e-09	0.578	GALNT12	polypeptide N-acetylgalactosaminyltransferase 12
217187_at	8.05e-07	4.51e-09	2.39	MUC5AC	mucin 5AC, oligomeric mucus/gel-forming
213455_at	8.05e-07	4.52e-09	0.515	FAM114A1	family with sequence similarity 114 member A1
204061_at	8.05e-07	4.53e-09	0.816	PRKX	protein kinase, X-linked
202747_s_at	8.11e-07	4.59e-09	-1.35	ITM2A	integral membrane protein 2A
225337_at	8.11e-07	4.6e-09	0.714	ABHD2	abhydrolase domain containing 2
229991_s_at	8.15e-07	4.63e-09	1.81	SYTL4	synaptotagmin like 4
226003_at	8.16e-07	4.65e-09	-0.671	KIF21A	kinesin family member 21A
212092_at	8.26e-07	4.73e-09	-1.22	PEG10	paternally expressed 10
204017_at	8.51e-07	4.89e-09	1.08	KDELR3	KDEL endoplasmic reticulum protein retention receptor 3
230112_at	8.58e-07	4.94e-09	1.95	2020-03-04	membrane associated ring-CH-type finger 4
242900_at	8.66e-07	5.01e-09	-0.742	ALG10B///ALG10	ALG10B, alpha-1,2-glucosyltransferase///ALG10, alpha-1,2-glucosyltransferase
236129_at	8.78e-07	5.09e-09	0.974	GALNT5	polypeptide N-acetylgalactosaminyltransferase 5
1553995_a_at	8.87e-07	5.16e-09	-1.43	NT5E	5'-nucleotidase ecto
224625_x_at	8.88e-07	5.18e-09	0.477	MIR1282///HYPK///SERF2	microRNA 1282///huntingtin interacting protein K///small EDRK-rich factor 2
1553604_at	9.41e-07	5.52e-09	-0.907	ABCA13	ATP binding cassette subfamily A member 13
230226_s_at	9.55e-07	5.62e-09	-0.6	KDM5A	lysine demethylase 5A
221241_s_at	9.59e-07	5.67e-09	0.89	BCL2L14	BCL2 like 14
229278_at	9.63e-07	5.71e-09	-0.698	USP51	ubiquitin specific peptidase 51
237183_at	9.7e-07	5.78e-09	1.06	GALNT5	polypeptide N-acetylgalactosaminyltransferase 5
228573_at	9.7e-07	5.8e-09	-0.653	ANTXR2	anthrax toxin receptor 2
213249_at	9.7e-07	5.8e-09	0.934	FBXL7	F-box and leucine rich repeat protein 7
205961_s_at	9.94e-07	5.96e-09	-0.678	PSIP1	PC4 and SFRS1 interacting protein 1
242093_at	1.04e-06	6.28e-09	0.691	SYTL5	synaptotagmin like 5
221567_at	1.05e-06	6.34e-09	0.928	NOL3	nucleolar protein 3
224774_s_at	1.06e-06	6.41e-09	1.43	NAV1	neuron navigator 1
213059_at	1.06e-06	6.42e-09	1.21	CREB3L1	cAMP responsive element binding protein 3 like 1
224894_at	1.06e-06	6.44e-09	-0.525	YAP1	Yes associated protein 1
230433_at	1.07e-06	6.54e-09	-0.623	LOC729970	hCG2028352-like
239370_at	1.07e-06	6.54e-09	0.803	LINC01133	long intergenic non-protein coding RNA 1133
235919_at	1.09e-06	6.72e-09	-0.712	CEP78	centrosomal protein 78
238861_at	1.1e-06	6.79e-09	-0.905	SSBP2	single stranded DNA binding protein 2
213348_at	1.1e-06	6.8e-09	-0.59	CDKN1C	cyclin dependent kinase inhibitor 1C
224511_s_at	1.1e-06	6.81e-09	0.606	TXNDC17	thioredoxin domain containing 17
209959_at	1.1e-06	6.84e-09	2.22	NR4A3	nuclear receptor subfamily 4 group A member 3
226438_at	1.12e-06	6.99e-09	-0.664	SNTB1	syntrophin beta 1
212094_at	1.14e-06	7.12e-09	-1.19	PEG10	paternally expressed 10
213355_at	1.14e-06	7.16e-09	-1.13	ST3GAL6	ST3 beta-galactoside alpha-2,3-sialyltransferase 6
203180_at	1.17e-06	7.33e-09	0.866	ALDH1A3	aldehyde dehydrogenase 1 family member A3
212971_at	1.18e-06	7.46e-09	0.478	CARS	cysteinyl-tRNA synthetase
210065_s_at	1.18e-06	7.5e-09	1.65	UPK1B	uroplakin 1B
225638_at	1.22e-06	7.76e-09	0.477	COA6	cytochrome c oxidase assembly factor 6
201431_s_at	1.23e-06	7.85e-09	1.26	DPYSL3	dihydropyrimidinase like 3
204875_s_at	1.23e-06	7.87e-09	1.06	GMDS	GDP-mannose 4,6-dehydratase
223495_at	1.24e-06	7.91e-09	-0.768	CCDC8	coiled-coil domain containing 8
238180_at	1.24e-06	7.94e-09	2.04	LOC102724094	uncharacterized LOC102724094
227467_at	1.24e-06	7.99e-09	0.908	RDH10	retinol dehydrogenase 10 (all-trans)
1568906_at	1.27e-06	8.2e-09	-0.677	LOC728196	uncharacterized LOC728196
201695_s_at	1.27e-06	8.21e-09	0.662	PNP	purine nucleoside phosphorylase
226545_at	1.27e-06	8.22e-09	1.07	CD109	CD109 molecule
209576_at	1.27e-06	8.27e-09	-0.69	GNAI1	G protein subunit alpha i1
218350_s_at	1.27e-06	8.3e-09	-0.751	GMNN	geminin, DNA replication inhibitor
214308_s_at	1.27e-06	8.35e-09	1.01	HGD	homogentisate 1,2-dioxygenase
230008_at	1.28e-06	8.43e-09	-1.79	THSD7A	thrombospondin type 1 domain containing 7A
221727_at	1.29e-06	8.48e-09	-0.663	SUB1	SUB1 homolog, transcriptional regulator
221815_at	1.34e-06	8.85e-09	1.32	ABHD2	abhydrolase domain containing 2
225665_at	1.34e-06	8.85e-09	-0.836	ZAK	sterile alpha motif and leucine zipper containing kinase AZK
209693_at	1.36e-06	9.02e-09	-0.87	ASTN2	astrotactin 2
219563_at	1.42e-06	9.45e-09	-0.815	SYNE3///LINC00341	spectrin repeat containing nuclear envelope family member 3///long intergenic non-protein coding RNA 341
225554_s_at	1.43e-06	9.58e-09	0.395	ANAPC7	anaphase promoting complex subunit 7
210844_x_at	1.45e-06	9.71e-09	0.416	CTNNA1	catenin alpha 1
210473_s_at	1.45e-06	9.77e-09	-0.69	ADGRA3	adhesion G protein-coupled receptor A3
209754_s_at	1.47e-06	9.89e-09	-1.06	TMPO	thymopoietin
228370_at	1.47e-06	9.94e-09	-0.727	LOC101930404///SNORD116-28///SNORD115-26///SNORD115-13///SNORD115-7///SNORD116-22///SNORD116-4///PWARSN///SNORD107///IPW	uncharacterized LOC101930404///small nucleolar RNA, C/D box 116-28///small nucleolar RNA, C/D box 115-26///small nucleolar RNA, C/D box 115-13///small nucleolar RNA, C/D box 115-7///small nucleolar RNA, C/D box 116-22///small nucleolar RNA, C/D box 116-4///Prader Willi/Angelman region RNA, SNRPN neighbor///small nucleolar RNA, C/D box 107///imprinted in Prader-Willi syndrome (non-protein coding)
218530_at	1.48e-06	1e-08	0.859	FHOD1	formin homology 2 domain containing 1
218796_at	1.51e-06	1.02e-08	0.775	FERMT1	fermitin family member 1
227654_at	1.52e-06	1.03e-08	-1.71	FAM65C	family with sequence similarity 65 member C
225522_at	1.53e-06	1.04e-08	0.512	AAK1	AP2 associated kinase 1
1553336_a_at	1.54e-06	1.06e-08	-1.99	MIER3	MIER family member 3
74694_s_at	1.56e-06	1.07e-08	0.628	RABEP2	rabaptin, RAB GTPase binding effector protein 2
209125_at	1.56e-06	1.07e-08	2.53	KRT6A	keratin 6A
205566_at	1.58e-06	1.09e-08	0.82	ABHD2	abhydrolase domain containing 2
219478_at	1.59e-06	1.1e-08	1.8	WFDC1	WAP four-disulfide core domain 1
223040_at	1.61e-06	1.12e-08	0.527	NAA20	N(alpha)-acetyltransferase 20, NatB catalytic subunit
215150_at	1.61e-06	1.12e-08	-1.25	YOD1	YOD1 deubiquitinase
219884_at	1.66e-06	1.15e-08	1.27	LHX6	LIM homeobox 6
224480_s_at	1.66e-06	1.16e-08	1.28	GPAT3	glycerol-3-phosphate acyltransferase 3
209014_at	1.7e-06	1.19e-08	0.5	MAGED1	MAGE family member D1
226226_at	1.7e-06	1.2e-08	0.755	TMEM45B	transmembrane protein 45B
227001_at	1.71e-06	1.2e-08	0.52	NIPAL2	NIPA like domain containing 2
221566_s_at	1.75e-06	1.23e-08	0.753	NOL3	nucleolar protein 3
208653_s_at	1.76e-06	1.25e-08	-0.791	CD164	CD164 molecule
216598_s_at	1.78e-06	1.26e-08	2.77	CCL2	C-C motif chemokine ligand 2
229626_at	1.79e-06	1.27e-08	0.956	CCDC184	coiled-coil domain containing 184
232054_at	1.8e-06	1.28e-08	-0.908	LOC101926951///PCDH20	uncharacterized LOC101926951///protocadherin 20
228772_at	1.84e-06	1.32e-08	-0.976	HNMT	histamine N-methyltransferase
204351_at	1.86e-06	1.33e-08	1.12	S100P	S100 calcium binding protein P
239741_at	1.86e-06	1.33e-08	-2.01	PYGO1	pygopus family PHD finger 1
223805_at	1.88e-06	1.35e-08	-0.762	OSBPL6	oxysterol binding protein like 6
1557771_at	1.9e-06	1.37e-08	0.65	FHAD1	forkhead associated phosphopeptide binding domain 1
211275_s_at	1.95e-06	1.41e-08	0.601	GYG1	glycogenin 1
226021_at	1.97e-06	1.43e-08	0.664	RDH10	retinol dehydrogenase 10 (all-trans)
231120_x_at	2.03e-06	1.48e-08	-1.22	PKIB	protein kinase (cAMP-dependent, catalytic) inhibitor beta
204112_s_at	2.04e-06	1.49e-08	-0.661	HNMT	histamine N-methyltransferase
219327_s_at	2.09e-06	1.53e-08	0.618	GPRC5C	G protein-coupled receptor class C group 5 member C
227405_s_at	2.13e-06	1.56e-08	-0.708	MIR4683///FZD8	microRNA 4683///frizzled class receptor 8
235542_at	2.17e-06	1.6e-08	-0.533	TET3	tet methylcytosine dioxygenase 3
219890_at	2.17e-06	1.6e-08	2.81	CLEC5A	C-type lectin domain family 5 member A
225644_at	2.2e-06	1.62e-08	-0.667	CCDC117	coiled-coil domain containing 117
204573_at	2.21e-06	1.63e-08	0.687	CROT	carnitine O-octanoyltransferase
238432_at	2.31e-06	1.72e-08	0.562	DLGAP1-AS1	DLGAP1 antisense RNA 1
202975_s_at	2.32e-06	1.73e-08	-1	RHOBTB3	Rho related BTB domain containing 3
225316_at	2.33e-06	1.74e-08	1.35	MFSD2A	major facilitator superfamily domain containing 2A
229817_at	2.35e-06	1.76e-08	-0.702	ZNF608	zinc finger protein 608
224976_at	2.45e-06	1.84e-08	-0.516	NFIA	nuclear factor I A
1558959_at	2.45e-06	1.85e-08	-0.97	FAM126B	family with sequence similarity 126 member B
201493_s_at	2.45e-06	1.85e-08	-0.516	PUM2	pumilio RNA binding family member 2
202551_s_at	2.47e-06	1.87e-08	-0.681	LOC101929500///CRIM1	uncharacterized LOC101929500///cysteine rich transmembrane BMP regulator 1
218763_at	2.48e-06	1.88e-08	0.442	STX18	syntaxin 18
222700_at	2.51e-06	1.91e-08	-0.43	ATL2	atlastin GTPase 2
212192_at	2.54e-06	1.94e-08	-0.602	KCTD12	potassium channel tetramerization domain containing 12
200765_x_at	2.66e-06	2.04e-08	0.323	CTNNA1	catenin alpha 1
204604_at	2.79e-06	2.15e-08	-0.616	CDK14	cyclin dependent kinase 14
213453_x_at	2.8e-06	2.16e-08	0.587	GAPDH	glyceraldehyde-3-phosphate dehydrogenase
222863_at	2.81e-06	2.17e-08	-0.813	ZBTB10	zinc finger and BTB domain containing 10
225524_at	2.81e-06	2.17e-08	-0.663	ANTXR2	anthrax toxin receptor 2
226212_s_at	2.81e-06	2.18e-08	-0.75	INSR	insulin receptor
204580_at	2.83e-06	2.21e-08	1.84	MMP12	matrix metallopeptidase 12
221739_at	2.84e-06	2.22e-08	0.549	MYDGF	myeloid derived growth factor
226326_at	2.89e-06	2.26e-08	-0.598	PCGF5	polycomb group ring finger 5
206153_at	2.89e-06	2.27e-08	1.84	CYP4F11	cytochrome P450 family 4 subfamily F member 11
224582_s_at	2.93e-06	2.3e-08	-0.957	NUCKS1	nuclear casein kinase and cyclin dependent kinase substrate 1
226910_at	3e-06	2.37e-08	-0.653	COMMD2	COMM domain containing 2
227478_at	3.01e-06	2.37e-08	-0.695	SETBP1	SET binding protein 1
232082_x_at	3.05e-06	2.41e-08	2.64	SPRR3	small proline rich protein 3
203910_at	3.06e-06	2.43e-08	-0.586	ARHGAP29	Rho GTPase activating protein 29
214070_s_at	3.09e-06	2.46e-08	0.966	ATP10B	ATPase phospholipid transporting 10B (putative)
222789_at	3.09e-06	2.46e-08	-0.432	RSBN1	round spermatid basic protein 1
205221_at	3.13e-06	2.5e-08	1.79	HGD	homogentisate 1,2-dioxygenase
225799_at	3.23e-06	2.59e-08	0.707	LOC101930489///MIR4435-2HG///LINC00152	uncharacterized LOC101930489///MIR4435-2 host gene///long intergenic non-protein coding RNA 152
201587_s_at	3.26e-06	2.62e-08	0.538	IRAK1	interleukin 1 receptor associated kinase 1
207935_s_at	3.28e-06	2.64e-08	2.39	KRT13	keratin 13
218218_at	3.29e-06	2.66e-08	-0.892	APPL2	adaptor protein, phosphotyrosine interacting with PH domain and leucine zipper 2
231793_s_at	3.32e-06	2.69e-08	-0.695	CAMK2D	calcium/calmodulin dependent protein kinase II delta
227792_at	3.37e-06	2.73e-08	0.622	ITPRIPL2	inositol 1,4,5-trisphosphate receptor interacting protein like 2
205741_s_at	3.46e-06	2.81e-08	1.6	DTNA	dystrobrevin alpha
206864_s_at	3.47e-06	2.82e-08	1.36	HRK	harakiri, BCL2 interacting protein
229881_at	3.52e-06	2.87e-08	-0.927	KLF12	Kruppel like factor 12
218722_s_at	3.57e-06	2.91e-08	0.539	CCDC51	coiled-coil domain containing 51
225290_at	3.62e-06	2.97e-08	-0.767	ETNK1	ethanolamine kinase 1
235371_at	3.62e-06	2.97e-08	-0.837	GXYLT2	glucoside xylosyltransferase 2
218640_s_at	3.62e-06	2.98e-08	-0.498	PLEKHF2	pleckstrin homology and FYVE domain containing 2
215711_s_at	3.62e-06	2.99e-08	-0.99	WEE1	WEE1 G2 checkpoint kinase
214404_x_at	3.68e-06	3.04e-08	1.09	SPDEF	SAM pointed domain containing ETS transcription factor
214746_s_at	3.69e-06	3.05e-08	1.14	ZNF467	zinc finger protein 467
224901_at	3.69e-06	3.07e-08	-0.744	SCD5	stearoyl-CoA desaturase 5
219834_at	3.69e-06	3.07e-08	-0.69	CARF	calcium responsive transcription factor
1552658_a_at	3.7e-06	3.09e-08	-1.65	NAV3	neuron navigator 3
213796_at	3.75e-06	3.16e-08	2.62	SPRR1A	small proline rich protein 1A
217835_x_at	3.75e-06	3.16e-08	0.43	TGIF2-C20orf24///C20orf24	TGIF2-C20orf24 readthrough///chromosome 20 open reading frame 24
223821_s_at	3.75e-06	3.16e-08	-0.99	SUSD4	sushi domain containing 4
236420_s_at	3.75e-06	3.16e-08	-1.85	ANO4	anoctamin 4
210073_at	3.75e-06	3.17e-08	0.92	ST8SIA1	ST8 alpha-N-acetyl-neuraminide alpha-2,8-sialyltransferase 1
225162_at	3.78e-06	3.19e-08	0.599	SH3D19	SH3 domain containing 19
215407_s_at	3.81e-06	3.23e-08	-0.821	ASTN2	astrotactin 2
201118_at	3.85e-06	3.27e-08	0.875	PGD	phosphogluconate dehydrogenase
223823_at	3.87e-06	3.29e-08	-0.845	KCNMB2	potassium calcium-activated channel subfamily M regulatory beta subunit 2
225516_at	3.89e-06	3.32e-08	-0.631	SLC7A2	solute carrier family 7 member 2
212655_at	3.95e-06	3.37e-08	-0.367	ZCCHC14	zinc finger CCHC-type containing 14
213894_at	4.04e-06	3.47e-08	-1.81	THSD7A	thrombospondin type 1 domain containing 7A
220766_at	4.04e-06	3.47e-08	-0.657	BTG4	BTG anti-proliferation factor 4
225846_at	4.04e-06	3.47e-08	0.359	ESRP1	epithelial splicing regulatory protein 1
218976_at	4.11e-06	3.54e-08	1.39	DNAJC12	DnaJ heat shock protein family (Hsp40) member C12
233076_at	4.13e-06	3.57e-08	2.43	JAKMIP3	Janus kinase and microtubule interacting protein 3
217626_at	4.29e-06	3.71e-08	1.78	AKR1C1	aldo-keto reductase family 1 member C1
37005_at	4.33e-06	3.75e-08	0.825	MINOS1-NBL1///NBL1	MINOS1-NBL1 readthrough///neuroblastoma 1, DAN family BMP antagonist
222275_at	4.38e-06	3.81e-08	-0.47	MRPS30	mitochondrial ribosomal protein S30
225659_at	4.38e-06	3.82e-08	-0.591	SPOPL	speckle type BTB/POZ protein like
219073_s_at	4.39e-06	3.83e-08	0.504	OSBPL10	oxysterol binding protein like 10
205372_at	4.46e-06	3.91e-08	-0.8	PLAG1	PLAG1 zinc finger
1552797_s_at	4.52e-06	3.97e-08	0.77	PROM2	prominin 2
224215_s_at	4.74e-06	4.17e-08	-0.855	DLL1	delta like canonical Notch ligand 1
205732_s_at	4.94e-06	4.36e-08	-0.996	NCOA2	nuclear receptor coactivator 2
202709_at	5.04e-06	4.45e-08	0.952	FMOD	fibromodulin
210064_s_at	5.15e-06	4.56e-08	1.65	UPK1B	uroplakin 1B
214456_x_at	5.38e-06	4.79e-08	-2.62	SAA2///SAA1	serum amyloid A2///serum amyloid A1
210611_s_at	5.46e-06	4.86e-08	2.1	DTNA	dystrobrevin alpha
223893_at	5.55e-06	4.96e-08	1.65	ENAM	enamelin
1558254_s_at	5.55e-06	4.97e-08	-0.642	SRPK2	SRSF protein kinase 2
209287_s_at	5.58e-06	5.01e-08	-0.764	CDC42EP3	CDC42 effector protein 3
226269_at	5.72e-06	5.15e-08	0.662	GDAP1	ganglioside induced differentiation associated protein 1
206457_s_at	5.86e-06	5.28e-08	0.944	DIO1	deiodinase, iodothyronine type I
230179_at	5.88e-06	5.31e-08	-0.592	LOC285812	uncharacterized LOC285812
236255_at	5.9e-06	5.34e-08	-1.27	PLEKHG4B	pleckstrin homology and RhoGEF domain containing G4B
202148_s_at	5.98e-06	5.42e-08	1.19	PYCR1	pyrroline-5-carboxylate reductase 1
218127_at	6.03e-06	5.48e-08	-0.659	NFYB	nuclear transcription factor Y subunit beta
205633_s_at	6.07e-06	5.53e-08	0.532	ALAS1	5'-aminolevulinate synthase 1
232381_s_at	6.14e-06	5.6e-08	-0.62	DNAH5	dynein axonemal heavy chain 5
209780_at	6.27e-06	5.74e-08	0.596	PHTF2	putative homeodomain transcription factor 2
234299_s_at	6.42e-06	5.88e-08	-0.83	NIN	ninein
226002_at	6.46e-06	5.93e-08	-0.552	GAB1	GRB2 associated binding protein 1
219049_at	6.51e-06	5.99e-08	-1.5	CSGALNACT1	chondroitin sulfate N-acetylgalactosaminyltransferase 1
219312_s_at	6.55e-06	6.03e-08	-0.72	ZBTB10	zinc finger and BTB domain containing 10
226371_at	6.88e-06	6.36e-08	-0.529	KDM5A	lysine demethylase 5A
200886_s_at	6.88e-06	6.36e-08	0.494	PGAM1	phosphoglycerate mutase 1
213022_s_at	7.26e-06	6.73e-08	-0.941	UTRN	utrophin
208091_s_at	7.33e-06	6.81e-08	0.416	VOPP1	vesicular, overexpressed in cancer, prosurvival protein 1
220622_at	7.53e-06	7.01e-08	1.89	LRRC31	leucine rich repeat containing 31
1565269_s_at	7.56e-06	7.05e-08	-0.59	ATF1	activating transcription factor 1
208933_s_at	7.66e-06	7.16e-08	-0.353	LGALS8	galectin 8
216902_s_at	7.87e-06	7.37e-08	-0.762	RRN3P1///RRN3P2///RRN3	RRN3 homolog, RNA polymerase I transcription factor pseudogene 1///RRN3 homolog, RNA polymerase I transcription factor pseudogene 2///RRN3 homolog, RNA polymerase I transcription factor
208022_s_at	7.87e-06	7.38e-08	0.788	CDC14B	cell division cycle 14B
209317_at	8.05e-06	7.57e-08	0.497	POLR1C	RNA polymerase I subunit C
212221_x_at	8.24e-06	7.76e-08	0.48	IDS	iduronate 2-sulfatase
214906_x_at	8.26e-06	7.8e-08	-0.585	N4BP2L1	NEDD4 binding protein 2 like 1
205883_at	8.26e-06	7.81e-08	-1.11	ZBTB16	zinc finger and BTB domain containing 16
1559571_a_at	8.47e-06	8.02e-08	-1.22	ATP13A4	ATPase 13A4
1553605_a_at	8.64e-06	8.2e-08	-0.818	ABCA13	ATP binding cassette subfamily A member 13
202291_s_at	8.71e-06	8.29e-08	-1.65	MGP	matrix Gla protein
228494_at	8.74e-06	8.33e-08	-0.651	PPP1R9A	protein phosphatase 1 regulatory subunit 9A
217727_x_at	8.82e-06	8.43e-08	0.415	VPS35	VPS35 retromer complex component
230378_at	9.16e-06	8.77e-08	-0.861	SCGB3A1	secretoglobin family 3A member 1
202862_at	9.16e-06	8.78e-08	0.539	FAH	fumarylacetoacetate hydrolase
219432_at	9.3e-06	8.94e-08	-1.33	EVC	EvC ciliary complex subunit 1
237860_at	9.3e-06	8.95e-08	-1.79	RBMS3	RNA binding motif single stranded interacting protein 3
227947_at	9.32e-06	8.98e-08	-0.527	PHACTR2	phosphatase and actin regulator 2
218434_s_at	9.52e-06	9.19e-08	0.375	AACS	acetoacetyl-CoA synthetase
217862_at	9.52e-06	9.21e-08	-0.668	PIAS1	protein inhibitor of activated STAT 1
222921_s_at	9.75e-06	9.46e-08	-0.576	HEY2	hes related family bHLH transcription factor with YRPW motif 2
208906_at	9.92e-06	9.66e-08	0.527	HNRNPUL2-BSCL2///BSCL2	HNRNPUL2-BSCL2 readthrough (NMD candidate)///BSCL2, seipin lipid droplet biogenesis associated
224734_at	9.92e-06	9.66e-08	-0.602	HMGB1	high mobility group box 1
201920_at	9.92e-06	9.67e-08	0.48	SLC20A1	solute carrier family 20 member 1
223519_at	9.92e-06	9.69e-08	-0.841	ZAK	sterile alpha motif and leucine zipper containing kinase AZK
223551_at	9.98e-06	9.77e-08	-0.879	PKIB	protein kinase (cAMP-dependent, catalytic) inhibitor beta
206595_at	1.01e-05	9.9e-08	0.976	CST6	cystatin E/M
212914_at	1.01e-05	9.93e-08	-0.565	CBX7	chromobox 7
225355_at	1.01e-05	9.94e-08	-0.699	NEURL1B	neuralized E3 ubiquitin protein ligase 1B
225325_at	1.01e-05	9.94e-08	0.301	MFSD6	major facilitator superfamily domain containing 6
235570_at	1.01e-05	9.96e-08	-0.666	RBMS3	RNA binding motif single stranded interacting protein 3
214749_s_at	1.01e-05	9.98e-08	0.601	ARMCX6	armadillo repeat containing, X-linked 6
204623_at	1.02e-05	1.01e-07	1.31	TFF3	trefoil factor 3
208680_at	1.02e-05	1.01e-07	0.639	PRDX1	peroxiredoxin 1
208836_at	1.02e-05	1.02e-07	0.818	ATP1B3	ATPase Na+/K+ transporting subunit beta 3
238625_at	1.04e-05	1.03e-07	-0.661	C1orf168	chromosome 1 open reading frame 168
221562_s_at	1.05e-05	1.05e-07	-0.515	SIRT3	sirtuin 3
210091_s_at	1.06e-05	1.06e-07	1.89	DTNA	dystrobrevin alpha
1554450_s_at	1.06e-05	1.06e-07	-0.903	MIER3	MIER family member 3
209173_at	1.06e-05	1.06e-07	0.549	AGR2	anterior gradient 2, protein disulphide isomerase family member
212233_at	1.06e-05	1.07e-07	0.579	MAP1B	microtubule associated protein 1B
235733_at	1.07e-05	1.08e-07	-0.67	GXYLT2	glucoside xylosyltransferase 2
236477_at	1.07e-05	1.08e-07	-0.666	PRPF40A	pre-mRNA processing factor 40 homolog A
213652_at	1.08e-05	1.1e-07	0.555	PCSK5	proprotein convertase subtilisin/kexin type 5
201866_s_at	1.09e-05	1.11e-07	-0.588	NR3C1	nuclear receptor subfamily 3 group C member 1
219041_s_at	1.1e-05	1.12e-07	0.365	REPIN1	replication initiator 1
36552_at	1.11e-05	1.13e-07	0.454	C2CD3	C2 calcium dependent domain containing 3
201311_s_at	1.11e-05	1.13e-07	-0.49	SH3BGRL	SH3 domain binding glutamate rich protein like
223159_s_at	1.11e-05	1.13e-07	0.896	NEK6	NIMA related kinase 6
225390_s_at	1.12e-05	1.14e-07	-0.626	KLF13	Kruppel like factor 13
226873_at	1.12e-05	1.15e-07	-0.6	FAM63B	family with sequence similarity 63 member B
221161_at	1.13e-05	1.16e-07	1.27	ASCL3	achaete-scute family bHLH transcription factor 3
229211_at	1.14e-05	1.17e-07	0.557	DUSP28	dual specificity phosphatase 28
231859_at	1.14e-05	1.17e-07	-1.21	C14orf132	chromosome 14 open reading frame 132
1568606_at	1.15e-05	1.19e-07	-0.499	C11orf88	chromosome 11 open reading frame 88
209925_at	1.16e-05	1.19e-07	-0.506	OCLN	occludin
223253_at	1.16e-05	1.2e-07	-0.584	EPDR1	ependymin related 1
211465_x_at	1.16e-05	1.21e-07	0.65	FUT6	fucosyltransferase 6
209337_at	1.17e-05	1.21e-07	-0.518	PSIP1	PC4 and SFRS1 interacting protein 1
202481_at	1.24e-05	1.29e-07	0.607	DHRS3	dehydrogenase/reductase 3
229129_at	1.26e-05	1.32e-07	-0.518	HNRNPD	heterogeneous nuclear ribonucleoprotein D
226902_at	1.28e-05	1.34e-07	-0.724	USP13	ubiquitin specific peptidase 13 (isopeptidase T-3)
222603_at	1.28e-05	1.35e-07	0.54	ERMP1	endoplasmic reticulum metallopeptidase 1
213399_x_at	1.28e-05	1.35e-07	0.413	RPN2	ribophorin II
235362_at	1.3e-05	1.37e-07	-0.915	LOC729970	hCG2028352-like
222451_s_at	1.3e-05	1.37e-07	0.674	ZDHHC9	zinc finger DHHC-type containing 9
205251_at	1.32e-05	1.39e-07	-0.548	PER2	period circadian clock 2
243007_at	1.33e-05	1.41e-07	-0.65	TTC5	tetratricopeptide repeat domain 5
228497_at	1.34e-05	1.42e-07	-0.538	SLC22A15	solute carrier family 22 member 15
227542_at	1.35e-05	1.44e-07	-0.548	SOCS6	suppressor of cytokine signaling 6
225662_at	1.36e-05	1.45e-07	-0.965	ZAK	sterile alpha motif and leucine zipper containing kinase AZK
227145_at	1.36e-05	1.45e-07	0.759	LOXL4	lysyl oxidase like 4
212788_x_at	1.38e-05	1.47e-07	0.54	FTL	ferritin light chain
217955_at	1.38e-05	1.48e-07	0.419	BCL2L13	BCL2 like 13
223694_at	1.39e-05	1.49e-07	1.5	TRIM7	tripartite motif containing 7
214858_at	1.4e-05	1.51e-07	1.21	PP14571	uncharacterized LOC100130449
1558234_at	1.41e-05	1.52e-07	-1.13	KCNJ2-AS1	KCNJ2 antisense RNA 1 (head to head)
223358_s_at	1.42e-05	1.53e-07	-0.778	PDE7A	phosphodiesterase 7A
205515_at	1.43e-05	1.55e-07	-0.792	PRSS12	protease, serine 12
201798_s_at	1.45e-05	1.56e-07	0.404	MYOF	myoferlin
1569986_x_at	1.46e-05	1.58e-07	0.851	TNNT3	troponin T3, fast skeletal type
205641_s_at	1.49e-05	1.62e-07	0.531	TRADD	TNFRSF1A associated via death domain
218677_at	1.5e-05	1.63e-07	0.766	S100A14	S100 calcium binding protein A14
213093_at	1.51e-05	1.64e-07	-0.61	PRKCA	protein kinase C alpha
203875_at	1.54e-05	1.68e-07	-0.717	SMARCA1	SWI/SNF related, matrix associated, actin dependent regulator of chromatin, subfamily a, member 1
223496_s_at	1.54e-05	1.69e-07	-0.773	CCDC8	coiled-coil domain containing 8
237116_at	1.54e-05	1.69e-07	-0.561	LOC646903	uncharacterized LOC646903
214401_at	1.54e-05	1.69e-07	-1.17	PAX1	paired box 1
211998_at	1.55e-05	1.71e-07	-0.538	MIR4738///H3F3B///H3F3A	microRNA 4738///H3 histone, family 3B///H3 histone, family 3A
201098_at	1.59e-05	1.75e-07	0.408	COPB2	coatomer protein complex subunit beta 2
1568836_at	1.59e-05	1.75e-07	-1.22	CLK4	CDC like kinase 4
230863_at	1.63e-05	1.81e-07	-1.81	LRP2	LDL receptor related protein 2
212470_at	1.66e-05	1.84e-07	0.562	SPAG9	sperm associated antigen 9
237395_at	1.71e-05	1.9e-07	-0.688	CYP4Z1	cytochrome P450 family 4 subfamily Z member 1
241396_at	1.72e-05	1.92e-07	-0.685	NEDD4L	neural precursor cell expressed, developmentally down-regulated 4-like, E3 ubiquitin protein ligase
227314_at	1.75e-05	1.95e-07	-0.554	ITGA2	integrin subunit alpha 2
209704_at	1.75e-05	1.96e-07	-0.543	MTF2	metal response element binding transcription factor 2
203553_s_at	1.78e-05	1.99e-07	-0.512	MAP4K5	mitogen-activated protein kinase kinase kinase kinase 5
202501_at	1.78e-05	1.99e-07	0.656	MAPRE2	microtubule associated protein RP/EB family member 2
209045_at	1.78e-05	2e-07	0.413	XPNPEP1	X-prolyl aminopeptidase 1
223169_s_at	1.79e-05	2.02e-07	-0.763	RHOU	ras homolog family member U
201802_at	1.79e-05	2.02e-07	-1.1	SLC29A1	solute carrier family 29 member 1 (Augustine blood group)
208837_at	1.8e-05	2.04e-07	0.589	TMED3	transmembrane p24 trafficking protein 3
228708_at	1.8e-05	2.04e-07	0.651	RAB27B	RAB27B, member RAS oncogene family
244600_at	1.81e-05	2.05e-07	-0.911	LOC100996583	uncharacterized LOC100996583
201588_at	1.84e-05	2.09e-07	0.354	TXNL1	thioredoxin like 1
235085_at	1.85e-05	2.1e-07	-0.578	SGK223	homolog of rat pragma of Rnd2
223842_s_at	1.86e-05	2.11e-07	-0.761	SCARA3	scavenger receptor class A member 3
210727_at	1.9e-05	2.16e-07	2.05	CALCA	calcitonin related polypeptide alpha
219985_at	1.93e-05	2.21e-07	2.33	HS3ST3A1	heparan sulfate-glucosamine 3-sulfotransferase 3A1
202597_at	1.94e-05	2.22e-07	0.476	IRF6	interferon regulatory factor 6
201120_s_at	1.94e-05	2.23e-07	-0.934	PGRMC1	progesterone receptor membrane component 1
218324_s_at	1.94e-05	2.23e-07	0.641	SPATS2	spermatogenesis associated serine rich 2
218503_at	1.95e-05	2.24e-07	0.412	FOCAD	focadhesin
242569_at	1.96e-05	2.25e-07	-0.542	STAM2	signal transducing adaptor molecule 2
202935_s_at	2e-05	2.3e-07	-0.986	SOX9	SRY-box 9
213295_at	2.01e-05	2.32e-07	-0.404	CYLD	CYLD lysine 63 deubiquitinase
213982_s_at	2.01e-05	2.32e-07	0.679	RABGAP1L	RAB GTPase activating protein 1 like
214164_x_at	2.01e-05	2.33e-07	0.815	CA12	carbonic anhydrase 12
231463_at	2.03e-05	2.35e-07	-0.78	CNTD1	cyclin N-terminal domain containing 1
224994_at	2.04e-05	2.37e-07	-0.502	CAMK2D	calcium/calmodulin dependent protein kinase II delta
205282_at	2.04e-05	2.38e-07	-0.626	LRP8	LDL receptor related protein 8
210743_s_at	2.06e-05	2.4e-07	-0.857	CDC14A	cell division cycle 14A
204179_at	2.07e-05	2.42e-07	-0.785	MB	myoglobin
205979_at	2.08e-05	2.43e-07	0.762	SCGB2A1	secretoglobin family 2A member 1
222010_at	2.08e-05	2.43e-07	0.449	SNORA29///TCP1	small nucleolar RNA, H/ACA box 29///t-complex 1
232190_x_at	2.13e-05	2.5e-07	-0.768	LOC115110	uncharacterized LOC115110
212581_x_at	2.13e-05	2.51e-07	0.555	GAPDH	glyceraldehyde-3-phosphate dehydrogenase
214217_at	2.13e-05	2.51e-07	-1.17	GRM5	glutamate metabotropic receptor 5
227293_at	2.13e-05	2.51e-07	-0.558	FIP1L1	factor interacting with PAPOLA and CPSF1
224863_at	2.14e-05	2.53e-07	-0.677	GNAQ	G protein subunit alpha q
205693_at	2.2e-05	2.6e-07	0.808	TNNT3	troponin T3, fast skeletal type
219917_at	2.21e-05	2.62e-07	-0.486	ZCCHC4	zinc finger CCHC-type containing 4
216483_s_at	2.3e-05	2.72e-07	0.479	MYDGF	myeloid derived growth factor
205807_s_at	2.31e-05	2.74e-07	0.49	TUFT1	tuftelin 1
203151_at	2.32e-05	2.76e-07	0.661	MAP1A	microtubule associated protein 1A
212296_at	2.32e-05	2.76e-07	0.402	PSMD14	proteasome 26S subunit, non-ATPase 14
212675_s_at	2.32e-05	2.77e-07	-0.462	CEP68	centrosomal protein 68
201415_at	2.33e-05	2.79e-07	0.527	GSS	glutathione synthetase
221816_s_at	2.38e-05	2.85e-07	0.419	PHF11	PHD finger protein 11
213441_x_at	2.42e-05	2.91e-07	1.08	SPDEF	SAM pointed domain containing ETS transcription factor
227297_at	2.46e-05	2.96e-07	-0.849	ITGA9	integrin subunit alpha 9
213309_at	2.48e-05	2.99e-07	-0.401	PLCL2	phospholipase C like 2
242601_at	2.49e-05	3.01e-07	1.01	HEPACAM2	HEPACAM family member 2
203799_at	2.5e-05	3.03e-07	-0.537	LY75-CD302///CD302///LY75	LY75-CD302 readthrough///CD302 molecule///lymphocyte antigen 75
219752_at	2.54e-05	3.09e-07	1.24	RASAL1	RAS protein activator like 1
202729_s_at	2.56e-05	3.11e-07	-0.881	LTBP1	latent transforming growth factor beta binding protein 1
205267_at	2.56e-05	3.11e-07	-0.725	POU2AF1	POU class 2 associating factor 1
241370_at	2.58e-05	3.15e-07	-0.632	LOC286052	uncharacterized LOC286052
243681_at	2.59e-05	3.16e-07	-0.566	SHANK2	SH3 and multiple ankyrin repeat domains 2
204132_s_at	2.59e-05	3.16e-07	-0.555	FOXO3B///FOXO3	forkhead box O3B pseudogene///forkhead box O3
220735_s_at	2.59e-05	3.18e-07	-0.834	SENP7	SUMO1/sentrin specific peptidase 7
1564414_a_at	2.59e-05	3.18e-07	0.665	PNLDC1	PARN like, ribonuclease domain containing 1
225921_at	2.6e-05	3.19e-07	-0.439	NIN	ninein
203492_x_at	2.63e-05	3.24e-07	-0.529	CEP57	centrosomal protein 57
211458_s_at	2.63e-05	3.24e-07	0.8	GABARAPL3///GABARAPL1	GABA type A receptor associated protein like 3 pseudogene///GABA type A receptor associated protein like 1
204547_at	2.64e-05	3.26e-07	-0.507	RAB40B	RAB40B, member RAS oncogene family
227998_at	2.64e-05	3.26e-07	0.836	S100A16	S100 calcium binding protein A16
226508_at	2.64e-05	3.26e-07	-0.448	PHC3	polyhomeotic homolog 3
213400_s_at	2.64e-05	3.27e-07	-0.506	TBL1X	transducin (beta)-like 1X-linked
230615_at	2.71e-05	3.36e-07	2.04	DUOXA2	dual oxidase maturation factor 2
226797_at	2.71e-05	3.36e-07	-0.477	MBTD1	mbt domain containing 1
235150_at	2.73e-05	3.4e-07	-1.87	SESN3	sestrin 3
226625_at	2.83e-05	3.53e-07	-0.632	TGFBR3	transforming growth factor beta receptor 3
203002_at	2.83e-05	3.53e-07	-0.562	AMOTL2	angiomotin like 2
204065_at	2.86e-05	3.58e-07	-0.722	CHST10	carbohydrate sulfotransferase 10
217756_x_at	2.87e-05	3.59e-07	0.444	MIR1282///HYPK///SERF2	microRNA 1282///huntingtin interacting protein K///small EDRK-rich factor 2
226811_at	2.87e-05	3.59e-07	-0.605	FAM46C	family with sequence similarity 46 member C
212324_s_at	2.88e-05	3.61e-07	0.629	VPS13D	vacuolar protein sorting 13 homolog D
1561937_x_at	2.88e-05	3.62e-07	-1.43	IGHV4-31///IGHM///IGHG1///IGHA1	immunoglobulin heavy variable 4-31///immunoglobulin heavy constant mu///immunoglobulin heavy constant gamma 1 (G1m marker)///immunoglobulin heavy constant alpha 1
209787_s_at	2.94e-05	3.7e-07	0.566	HMGN4	high mobility group nucleosomal binding domain 4
226186_at	2.94e-05	3.71e-07	-1.04	TMOD2	tropomodulin 2
223158_s_at	2.94e-05	3.72e-07	0.91	NEK6	NIMA related kinase 6
205055_at	2.95e-05	3.73e-07	0.435	ITGAE	integrin subunit alpha E
225509_at	2.95e-05	3.73e-07	-0.364	SAP30L	SAP30 like
1552670_a_at	2.96e-05	3.75e-07	-0.929	PPP1R3B	protein phosphatase 1 regulatory subunit 3B
222624_s_at	3.07e-05	3.89e-07	-0.552	ZNF639	zinc finger protein 639
AFFX-HUMGAPDH/M33197_3_at	3.12e-05	3.97e-07	0.561	GAPDH	glyceraldehyde-3-phosphate dehydrogenase
233899_x_at	3.12e-05	3.98e-07	-0.824	ZBTB10	zinc finger and BTB domain containing 10
222819_at	3.2e-05	4.09e-07	-0.346	CTPS2	CTP synthase 2
238148_s_at	3.21e-05	4.11e-07	-0.747	ZNF818P	zinc finger protein 818, pseudogene
212907_at	3.21e-05	4.12e-07	-0.566	SLC30A1	solute carrier family 30 member 1
221097_s_at	3.25e-05	4.18e-07	-0.718	KCNMB2	potassium calcium-activated channel subfamily M regulatory beta subunit 2
223566_s_at	3.25e-05	4.18e-07	-0.6	BCOR	BCL6 corepressor
236656_s_at	3.26e-05	4.2e-07	-0.766	LOC100288911	uncharacterized LOC100288911
238025_at	3.26e-05	4.2e-07	1.03	MLKL	mixed lineage kinase domain like
396_f_at	3.29e-05	4.24e-07	-1.03	EPOR	erythropoietin receptor
212243_at	3.3e-05	4.27e-07	-0.6	GCOM1///POLR2M	GRINL1A complex locus 1///RNA polymerase II subunit M
235344_at	3.32e-05	4.3e-07	-0.605	PPM1A	protein phosphatase, Mg2+/Mn2+ dependent 1A
204083_s_at	3.33e-05	4.32e-07	-1.27	TPM2	tropomyosin 2 (beta)
202439_s_at	3.33e-05	4.33e-07	0.644	IDS	iduronate 2-sulfatase
1558423_at	3.36e-05	4.37e-07	1.34	LINC00265	long intergenic non-protein coding RNA 265
227676_at	3.39e-05	4.41e-07	0.786	FAM3D	family with sequence similarity 3 member D
201445_at	3.47e-05	4.52e-07	-1.14	CNN3	calponin 3
201596_x_at	3.57e-05	4.67e-07	0.52	KRT18	keratin 18
205259_at	3.58e-05	4.68e-07	-0.446	NR3C2	nuclear receptor subfamily 3 group C member 2
205406_s_at	3.64e-05	4.76e-07	0.381	SPA17	sperm autoantigenic protein 17
201307_at	3.7e-05	4.86e-07	-0.42	2020-09-11	septin 11
1555716_a_at	3.7e-05	4.87e-07	-0.905	CXADR	coxsackie virus and adenovirus receptor
236465_at	3.76e-05	4.95e-07	0.78	RNF175	ring finger protein 175
217853_at	3.77e-05	4.96e-07	-0.642	TNS3	tensin 3
235475_at	3.81e-05	5.03e-07	-0.566	SERP1	stress-associated endoplasmic reticulum protein 1
210744_s_at	3.94e-05	5.21e-07	-0.777	IL5RA	interleukin 5 receptor subunit alpha
204054_at	3.95e-05	5.23e-07	-0.551	PTEN	phosphatase and tensin homolog
219497_s_at	4.03e-05	5.35e-07	-0.711	BCL11A	B-cell CLL/lymphoma 11A
209702_at	4.06e-05	5.39e-07	-0.72	FTO	fat mass and obesity associated
209894_at	4.07e-05	5.41e-07	-1.12	LEPROT///LEPR	leptin receptor overlapping transcript///leptin receptor
242760_x_at	4.07e-05	5.42e-07	-0.546	PIGB	phosphatidylinositol glycan anchor biosynthesis class B
220745_at	4.11e-05	5.48e-07	1.53	IL19	interleukin 19
239694_at	4.12e-05	5.5e-07	1.3	TRIM7	tripartite motif containing 7
213491_x_at	4.2e-05	5.62e-07	0.378	RPN2	ribophorin II
212361_s_at	4.26e-05	5.71e-07	-0.535	ATP2A2	ATPase sarcoplasmic/endoplasmic reticulum Ca2+ transporting 2
204235_s_at	4.29e-05	5.76e-07	0.49	GULP1	GULP, engulfment adaptor PTB domain containing 1
217399_s_at	4.38e-05	5.89e-07	-1.67	FOXO3B///FOXO3	forkhead box O3B pseudogene///forkhead box O3
1554523_a_at	4.39e-05	5.91e-07	-0.622	CNNM2	cyclin and CBS domain divalent metal cation transport mediator 2
203874_s_at	4.41e-05	5.94e-07	-0.582	SMARCA1	SWI/SNF related, matrix associated, actin dependent regulator of chromatin, subfamily a, member 1
242054_s_at	4.41e-05	5.96e-07	1.7	SIX3	SIX homeobox 3
207326_at	4.43e-05	5.99e-07	-0.643	BTC	betacellulin
206164_at	4.54e-05	6.16e-07	-0.982	CLCA2	chloride channel accessory 2
230201_at	4.55e-05	6.17e-07	-0.585	FXR1	FMR1 autosomal homolog 1
205018_s_at	4.55e-05	6.18e-07	-1.04	MBNL2	muscleblind like splicing regulator 2
204739_at	4.59e-05	6.24e-07	-0.463	CENPC	centromere protein C
242336_at	4.6e-05	6.27e-07	-1.62	GSK3B	glycogen synthase kinase 3 beta
226016_at	4.6e-05	6.28e-07	-0.508	CD47	CD47 molecule
221689_s_at	4.63e-05	6.32e-07	0.473	PIGP	phosphatidylinositol glycan anchor biosynthesis class P
207785_s_at	4.64e-05	6.35e-07	-0.445	RBPJ	recombination signal binding protein for immunoglobulin kappa J region
210145_at	4.69e-05	6.45e-07	0.859	PLA2G4A	phospholipase A2 group IVA
222483_at	4.69e-05	6.45e-07	0.621	EFHD2	EF-hand domain family member D2
223786_at	4.69e-05	6.46e-07	0.549	CHST6	carbohydrate sulfotransferase 6
209154_at	4.69e-05	6.46e-07	0.653	P2RX5-TAX1BP3///TAX1BP3	P2RX5-TAX1BP3 readthrough (NMD candidate)///Tax1 binding protein 3
200625_s_at	4.73e-05	6.53e-07	0.526	CAP1	adenylate cyclase associated protein 1
239435_x_at	4.74e-05	6.54e-07	0.949	SHROOM1	shroom family member 1
230700_at	4.77e-05	6.59e-07	-1.29	RTN4RL1	reticulon 4 receptor like 1
214733_s_at	4.8e-05	6.65e-07	0.434	YIPF1	Yip1 domain family member 1
209373_at	4.82e-05	6.68e-07	-0.914	MALL	mal, T-cell differentiation protein like
218899_s_at	4.82e-05	6.69e-07	1.42	BAALC	brain and acute leukemia, cytoplasmic
229194_at	4.85e-05	6.74e-07	-0.457	PCGF5	polycomb group ring finger 5
209105_at	4.97e-05	6.92e-07	-0.533	NCOA1	nuclear receptor coactivator 1
218692_at	4.97e-05	6.93e-07	0.496	SYBU	syntabulin
210067_at	5.01e-05	6.99e-07	-1.86	AQP4	aquaporin 4
220234_at	5.06e-05	7.08e-07	-0.691	CA8	carbonic anhydrase 8
202712_s_at	5.06e-05	7.1e-07	0.641	CKMT1A///CKMT1B	creatine kinase, mitochondrial 1A///creatine kinase, mitochondrial 1B
224150_s_at	5.06e-05	7.1e-07	-0.599	CEP70	centrosomal protein 70
212373_at	5.07e-05	7.12e-07	-0.57	FEM1B	fem-1 homolog B
206241_at	5.07e-05	7.14e-07	-0.787	KPNA5	karyopherin subunit alpha 5
226388_at	5.07e-05	7.15e-07	0.544	TCEA3	transcription elongation factor A3
208498_s_at	5.08e-05	7.17e-07	-0.777	ACTG1P4///AMY2B///AMY2A///AMY1C///AMY1B///AMY1A	actin gamma 1 pseudogene 4///amylase, alpha 2B (pancreatic)///amylase, alpha 2A (pancreatic)///amylase, alpha 1C (salivary)///amylase, alpha 1B (salivary)///amylase, alpha 1A (salivary)
214168_s_at	5.13e-05	7.24e-07	-0.678	TJP1	tight junction protein 1
223597_at	5.14e-05	7.27e-07	-2.45	ITLN1	intelectin 1
205473_at	5.18e-05	7.34e-07	-1.22	ATP6V1B1	ATPase H+ transporting V1 subunit B1
227007_at	5.22e-05	7.41e-07	-0.568	TMCO4	transmembrane and coiled-coil domains 4
209786_at	5.26e-05	7.48e-07	0.427	HMGN4	high mobility group nucleosomal binding domain 4
227450_at	5.28e-05	7.52e-07	-1.3	ERP27	endoplasmic reticulum protein 27
237749_at	5.3e-05	7.55e-07	1.88	TCF4-AS1	TCF4 antisense RNA 1
220177_s_at	5.31e-05	7.57e-07	-0.676	TMPRSS3	transmembrane protease, serine 3
229460_at	5.32e-05	7.6e-07	-0.49	FAM126B	family with sequence similarity 126 member B
209085_x_at	5.35e-05	7.65e-07	-0.437	RFC1	replication factor C subunit 1
233391_at	5.37e-05	7.69e-07	-0.619	CDH26	cadherin 26
219127_at	5.37e-05	7.7e-07	-0.563	PRR15L	proline rich 15 like
210889_s_at	5.45e-05	7.83e-07	1.57	FCGR2B	Fc fragment of IgG receptor IIb
232698_at	5.53e-05	7.95e-07	2.13	BPIFB2	BPI fold containing family B member 2
209106_at	5.53e-05	7.96e-07	-0.379	NCOA1	nuclear receptor coactivator 1
1554798_at	5.56e-05	8.03e-07	-1.4	SNED1	sushi, nidogen and EGF like domains 1
230528_s_at	5.64e-05	8.14e-07	0.45	CENPBD1P1	CENPB DNA-binding domains containing 1 pseudogene 1
204504_s_at	5.67e-05	8.2e-07	-0.449	HIRIP3	HIRA interacting protein 3
216048_s_at	5.76e-05	8.34e-07	-0.955	RHOBTB3	Rho related BTB domain containing 3
204896_s_at	5.78e-05	8.39e-07	-1.81	PTGER4	prostaglandin E receptor 4
226861_at	5.81e-05	8.44e-07	-0.46	ASB8	ankyrin repeat and SOCS box containing 8
202859_x_at	5.82e-05	8.46e-07	1.21	CXCL8	C-X-C motif chemokine ligand 8
200048_s_at	5.86e-05	8.54e-07	0.326	JTB	jumping translocation breakpoint
201773_at	5.92e-05	8.64e-07	-0.365	ADNP	activity dependent neuroprotector homeobox
225997_at	5.94e-05	8.68e-07	-0.645	MOB1B	MOB kinase activator 1B
201147_s_at	6.07e-05	8.87e-07	1.78	TIMP3	TIMP metallopeptidase inhibitor 3
235502_at	6.12e-05	8.95e-07	-0.927	PPP2CA	protein phosphatase 2 catalytic subunit alpha
1552789_at	6.12e-05	8.97e-07	-0.776	SEC62	SEC62 homolog, preprotein translocation factor
209753_s_at	6.21e-05	9.11e-07	-0.655	TMPO	thymopoietin
227176_at	6.21e-05	9.13e-07	-0.496	SLC2A13	solute carrier family 2 member 13
236001_at	6.25e-05	9.19e-07	0.842	LINC00675	long intergenic non-protein coding RNA 675
214073_at	6.28e-05	9.26e-07	0.617	CTTN	cortactin
208607_s_at	6.28e-05	9.27e-07	-2.09	SAA2-SAA4///SAA2///SAA1	SAA2-SAA4 readthrough///serum amyloid A2///serum amyloid A1
1598_g_at	6.28e-05	9.27e-07	-0.638	GAS6	growth arrest specific 6
224414_s_at	6.38e-05	9.42e-07	0.594	CARD6	caspase recruitment domain family member 6
222699_s_at	6.64e-05	9.84e-07	-0.708	PLEKHF2	pleckstrin homology and FYVE domain containing 2
227787_s_at	6.64e-05	9.84e-07	-0.539	MED30	mediator complex subunit 30
235457_at	6.66e-05	9.88e-07	-0.435	MAML2	mastermind like transcriptional coactivator 2
200624_s_at	6.67e-05	9.9e-07	-0.464	SNHG4///MATR3	small nucleolar RNA host gene 4///matrin 3
235691_at	6.71e-05	9.98e-07	-1.38	LOC729970	hCG2028352-like
228131_at	6.73e-05	1e-06	0.423	ERCC1	ERCC excision repair 1, endonuclease non-catalytic subunit
214820_at	6.73e-05	1e-06	-0.51	BRWD1	bromodomain and WD repeat domain containing 1
212774_at	6.83e-05	1.02e-06	-0.353	ZBTB18	zinc finger and BTB domain containing 18
203689_s_at	6.85e-05	1.02e-06	-0.442	FMR1	fragile X mental retardation 1
204009_s_at	6.93e-05	1.04e-06	0.357	KRAS	KRAS proto-oncogene, GTPase
209209_s_at	6.96e-05	1.04e-06	-0.588	FERMT2	fermitin family member 2
205834_s_at	6.96e-05	1.04e-06	-1.01	PART1	prostate androgen-regulated transcript 1 (non-protein coding)
221478_at	7.04e-05	1.06e-06	-0.421	BNIP3L	BCL2 interacting protein 3 like
206034_at	7.08e-05	1.07e-06	0.84	SERPINB8	serpin family B member 8
210183_x_at	7.15e-05	1.08e-06	0.48	PNN	pinin, desmosome associated protein
238009_at	7.15e-05	1.08e-06	-0.491	SOX5	SRY-box 5
225105_at	7.23e-05	1.09e-06	-0.537	C12orf75	chromosome 12 open reading frame 75
243141_at	7.23e-05	1.09e-06	-0.794	SGMS2	sphingomyelin synthase 2
222072_at	7.27e-05	1.1e-06	1.59	ADD3-AS1	ADD3 antisense RNA 1
212063_at	7.31e-05	1.11e-06	0.978	CD44	CD44 molecule (Indian blood group)
227492_at	7.32e-05	1.11e-06	-0.389	OCLN	occludin
235688_s_at	7.34e-05	1.12e-06	0.543	TRAF4	TNF receptor associated factor 4
238520_at	7.34e-05	1.12e-06	-0.6	TRERF1	transcriptional regulating factor 1
201760_s_at	7.35e-05	1.12e-06	0.552	WSB2	WD repeat and SOCS box containing 2
206835_at	7.4e-05	1.13e-06	2.07	STATH	statherin
219648_at	7.41e-05	1.13e-06	0.494	MREG	melanoregulin
224597_at	7.43e-05	1.14e-06	-0.377	NORAD	non-coding RNA activated by DNA damage
235427_at	7.51e-05	1.15e-06	-0.361	CFLAR	CASP8 and FADD like apoptosis regulator
215030_at	7.52e-05	1.15e-06	-0.52	GRSF1	G-rich RNA sequence binding factor 1
213106_at	7.53e-05	1.16e-06	-0.774	ATP8A1	ATPase phospholipid transporting 8A1
206315_at	7.56e-05	1.16e-06	0.763	CRLF1	cytokine receptor like factor 1
224646_x_at	7.57e-05	1.17e-06	2.5	MIR675///H19	microRNA 675///H19, imprinted maternally expressed transcript (non-protein coding)
235337_at	7.6e-05	1.17e-06	-0.643	SERTAD4	SERTA domain containing 4
223880_x_at	7.6e-05	1.17e-06	0.419	TGIF2-C20orf24///C20orf24	TGIF2-C20orf24 readthrough///chromosome 20 open reading frame 24
1557003_at	7.6e-05	1.17e-06	-0.514	TTC23L	tetratricopeptide repeat domain 23 like
225189_s_at	7.68e-05	1.19e-06	-0.451	RAPH1	Ras association (RalGDS/AF-6) and pleckstrin homology domains 1
222791_at	7.7e-05	1.19e-06	-0.587	RSBN1	round spermatid basic protein 1
225792_at	7.85e-05	1.22e-06	-0.531	HOOK1	hook microtubule tethering protein 1
202976_s_at	7.9e-05	1.23e-06	-0.836	RHOBTB3	Rho related BTB domain containing 3
212276_at	7.94e-05	1.23e-06	-0.509	LPIN1	lipin 1
205206_at	7.94e-05	1.24e-06	-0.599	ANOS1	anosmin 1
209234_at	7.94e-05	1.24e-06	-0.396	KIF1B	kinesin family member 1B
242137_at	8.08e-05	1.26e-06	-1.9	RBMS3	RNA binding motif single stranded interacting protein 3
243521_at	8.13e-05	1.27e-06	-0.475	ZXDA	zinc finger, X-linked, duplicated A
215903_s_at	8.17e-05	1.28e-06	0.481	MAST2	microtubule associated serine/threonine kinase 2
205896_at	8.17e-05	1.28e-06	-0.4	SLC22A4	solute carrier family 22 member 4
201676_x_at	8.32e-05	1.3e-06	0.452	PSMA1	proteasome subunit alpha 1
231899_at	8.34e-05	1.31e-06	-0.54	ZC3H12C	zinc finger CCCH-type containing 12C
1554606_at	8.34e-05	1.31e-06	-0.736	CEP120	centrosomal protein 120
221923_s_at	8.44e-05	1.33e-06	0.491	NPM1	nucleophosmin
209550_at	8.46e-05	1.33e-06	-0.433	NDN	necdin, MAGE family member
208300_at	8.46e-05	1.33e-06	1.82	PTPRH	protein tyrosine phosphatase, receptor type H
221541_at	8.49e-05	1.34e-06	-0.772	CRISPLD2	cysteine rich secretory protein LCCL domain containing 2
208699_x_at	8.53e-05	1.35e-06	1.08	TKT	transketolase
243843_at	8.53e-05	1.35e-06	-0.682	N4BP2L1	NEDD4 binding protein 2 like 1
202502_at	8.61e-05	1.36e-06	-0.654	ACADM	acyl-CoA dehydrogenase, C-4 to C-12 straight chain
1552902_a_at	8.66e-05	1.37e-06	-0.736	FOXP2	forkhead box P2
227261_at	8.66e-05	1.37e-06	-0.6	KLF12	Kruppel like factor 12
1568598_at	8.8e-05	1.4e-06	1.52	KAZALD1	Kazal type serine peptidase inhibitor domain 1
212386_at	8.8e-05	1.4e-06	0.41	TCF4	transcription factor 4
207902_at	8.9e-05	1.42e-06	-1.27	IL5RA	interleukin 5 receptor subunit alpha
229744_at	8.92e-05	1.42e-06	0.723	SSFA2	sperm specific antigen 2
235148_at	8.92e-05	1.42e-06	-0.486	KRTCAP3	keratinocyte associated protein 3
212798_s_at	9e-05	1.44e-06	0.367	ANKMY2	ankyrin repeat and MYND domain containing 2
218960_at	9.02e-05	1.44e-06	0.898	TMPRSS4	transmembrane protease, serine 4
201312_s_at	9.03e-05	1.45e-06	-0.467	SH3BGRL	SH3 domain binding glutamate rich protein like
229254_at	9.07e-05	1.45e-06	0.712	MFSD4A	major facilitator superfamily domain containing 4A
225474_at	9.31e-05	1.49e-06	-0.44	MAGI1	membrane associated guanylate kinase, WW and PDZ domain containing 1
201063_at	9.32e-05	1.5e-06	-0.444	RCN1	reticulocalbin 1
206342_x_at	9.48e-05	1.53e-06	0.463	IDS	iduronate 2-sulfatase
229537_at	9.55e-05	1.54e-06	-0.925	LMO4	LIM domain only 4
201869_s_at	9.69e-05	1.56e-06	-0.61	TBL1X	transducin (beta)-like 1X-linked
203233_at	9.7e-05	1.57e-06	-0.632	IL4R	interleukin 4 receptor
225838_at	9.72e-05	1.57e-06	-0.448	EPC2	enhancer of polycomb homolog 2
243017_at	9.75e-05	1.58e-06	-0.818	USP27X-AS1	USP27X antisense RNA 1 (head to head)
49111_at	9.77e-05	1.58e-06	-0.605	ARRB1	arrestin beta 1
202883_s_at	9.77e-05	1.59e-06	-0.463	PPP2R1B	protein phosphatase 2 scaffold subunit Abeta
1552767_a_at	9.77e-05	1.59e-06	0.936	HS6ST2	heparan sulfate 6-O-sulfotransferase 2
201336_at	9.82e-05	1.6e-06	0.353	VAMP3	vesicle associated membrane protein 3
221555_x_at	9.87e-05	1.61e-06	0.649	CDC14B	cell division cycle 14B
204352_at	0.0001	1.64e-06	-0.521	TRAF5	TNF receptor associated factor 5
204818_at	0.000101	1.65e-06	-1.92	HSD17B2	hydroxysteroid 17-beta dehydrogenase 2
213101_s_at	0.000101	1.66e-06	0.402	ACTR3	ARP3 actin related protein 3 homolog
200897_s_at	0.000103	1.68e-06	0.407	PALLD	palladin, cytoskeletal associated protein
227685_at	0.000104	1.7e-06	-0.446	TMF1	TATA element modulatory factor 1
211168_s_at	0.000104	1.7e-06	0.48	UPF1	UPF1, RNA helicase and ATPase
235331_x_at	0.000104	1.71e-06	-0.782	PCGF5	polycomb group ring finger 5
230999_at	0.000105	1.73e-06	0.828	ST3GAL4-AS1	ST3GAL4 antisense RNA 1 (head to head)
43511_s_at	0.000105	1.73e-06	-0.449	ARRB1	arrestin beta 1
205185_at	0.000105	1.73e-06	1.07	SPINK5	serine peptidase inhibitor, Kazal type 5
210148_at	0.000105	1.74e-06	-1.01	HIPK3	homeodomain interacting protein kinase 3
223100_s_at	0.000106	1.75e-06	0.498	NUDT5	nudix hydrolase 5
225048_at	0.000106	1.76e-06	-0.473	PHF10	PHD finger protein 10
218338_at	0.00011	1.83e-06	-0.5	PHC1	polyhomeotic homolog 1
202336_s_at	0.00011	1.83e-06	0.68	PAM	peptidylglycine alpha-amidating monooxygenase
231073_at	0.000111	1.84e-06	-0.582	C1orf168	chromosome 1 open reading frame 168
1560397_s_at	0.000111	1.84e-06	1.31	KLHL6	kelch like family member 6
215867_x_at	0.000113	1.88e-06	0.795	CA12	carbonic anhydrase 12
209471_s_at	0.000113	1.88e-06	-0.473	FNTA	farnesyltransferase, CAAX box, alpha
228709_at	0.000113	1.88e-06	-0.466	TPR	translocated promoter region, nuclear basket protein
1558738_at	0.000113	1.9e-06	0.946	NOL3	nucleolar protein 3
209238_at	0.000114	1.91e-06	0.383	STX3	syntaxin 3
229159_at	0.000114	1.91e-06	-2.06	THSD7A	thrombospondin type 1 domain containing 7A
223211_at	0.000114	1.91e-06	0.392	HACL1	2-hydroxyacyl-CoA lyase 1
213693_s_at	0.000114	1.92e-06	0.568	MUC1	mucin 1, cell surface associated
206514_s_at	0.000114	1.92e-06	1.68	CYP4F2///CYP4F3	cytochrome P450 family 4 subfamily F member 2///cytochrome P450 family 4 subfamily F member 3
218346_s_at	0.000114	1.92e-06	-0.461	SESN1	sestrin 1
207547_s_at	0.000115	1.93e-06	-0.825	FAM107A	family with sequence similarity 107 member A
201969_at	0.000116	1.96e-06	-0.402	NASP	nuclear autoantigenic sperm protein
1559976_at	0.000116	1.96e-06	-0.834	LOC100506314	uncharacterized LOC100506314
224955_at	0.000117	1.97e-06	-0.46	TEAD1	TEA domain transcription factor 1
223658_at	0.000118	1.99e-06	0.706	KCNK6	potassium two pore domain channel subfamily K member 6
221792_at	0.000118	1.99e-06	-0.549	RAB6B	RAB6B, member RAS oncogene family
203453_at	0.000118	1.99e-06	0.445	SCNN1A	sodium channel epithelial 1 alpha subunit
208228_s_at	0.000118	2e-06	-0.55	FGFR2	fibroblast growth factor receptor 2
215253_s_at	0.000118	2.01e-06	-0.909	RCAN1	regulator of calcineurin 1
230506_at	0.000119	2.02e-06	0.862	LINC01590	long intergenic non-protein coding RNA 1590
219196_at	0.00012	2.04e-06	2.38	SCG3	secretogranin III
235988_at	0.00012	2.04e-06	0.774	ADGRF1	adhesion G protein-coupled receptor F1
215512_at	0.00012	2.05e-06	-1.12	2020-03-06	membrane associated ring-CH-type finger 6
227930_at	0.000121	2.07e-06	-0.485	AGO4	argonaute 4, RISC catalytic component
222605_at	0.000122	2.08e-06	-0.325	RCOR3	REST corepressor 3
1569378_at	0.000122	2.09e-06	1.8	LINC00942	long intergenic non-protein coding RNA 942
205408_at	0.000123	2.11e-06	-0.556	MLLT10	myeloid/lymphoid or mixed-lineage leukemia; translocated to, 10
233960_s_at	0.000123	2.11e-06	-0.706	LOC115110	uncharacterized LOC115110
212205_at	0.000123	2.12e-06	-0.454	H2AFV	H2A histone family member V
222853_at	0.000124	2.12e-06	-0.754	FLRT3	fibronectin leucine rich transmembrane protein 3
211478_s_at	0.000124	2.13e-06	-1.21	DPP4	dipeptidyl peptidase 4
219518_s_at	0.000124	2.14e-06	0.382	ELL3	elongation factor for RNA polymerase II 3
228320_x_at	0.000124	2.14e-06	0.856	BICDL1	BICD family like cargo adaptor 1
225406_at	0.000124	2.14e-06	-0.37	TWSG1	twisted gastrulation BMP signaling modulator 1
214638_s_at	0.000125	2.17e-06	-0.816	CCNT2	cyclin T2
202912_at	0.000126	2.17e-06	1.44	ADM	adrenomedullin
207430_s_at	0.000126	2.17e-06	0.936	MSMB	microseminoprotein beta
241874_at	0.000126	2.18e-06	-0.576	IGIP	IgA inducing protein
210995_s_at	0.000127	2.21e-06	-0.984	TRIM23	tripartite motif containing 23
201301_s_at	0.000127	2.21e-06	-0.347	ANXA4	annexin A4
226140_s_at	0.000128	2.23e-06	-0.587	OTUD1	OTU deubiquitinase 1
221909_at	0.000129	2.25e-06	1.89	RNFT2	ring finger protein, transmembrane 2
225016_at	0.00013	2.26e-06	-0.638	APCDD1	APC down-regulated 1
210440_s_at	0.00013	2.27e-06	-0.778	CDC14A	cell division cycle 14A
210452_x_at	0.00013	2.27e-06	1.58	CYP4F2	cytochrome P450 family 4 subfamily F member 2
235948_at	0.000131	2.29e-06	0.764	RIMKLA	ribosomal modification protein rimK like family member A
1555125_at	0.000131	2.3e-06	-1.07	PAXBP1	PAX3 and PAX7 binding protein 1
213629_x_at	0.000134	2.34e-06	-0.728	MT1F	metallothionein 1F
204667_at	0.000134	2.35e-06	-0.437	FOXA1	forkhead box A1
229900_at	0.000134	2.36e-06	1.26	CD109	CD109 molecule
204687_at	0.000134	2.36e-06	0.894	PARM1	prostate androgen-regulated mucin-like protein 1
1553764_a_at	0.000135	2.37e-06	-0.664	AJUBA	ajuba LIM protein
229638_at	0.000135	2.38e-06	-0.839	IRX3	iroquois homeobox 3
228488_at	0.000135	2.39e-06	1.31	TBC1D16	TBC1 domain family member 16
202137_s_at	0.000137	2.41e-06	-0.611	ZMYND11	zinc finger MYND-type containing 11
202386_s_at	0.000137	2.41e-06	-0.372	KIAA0430	KIAA0430
1553725_s_at	0.000138	2.43e-06	-0.677	ZNF644	zinc finger protein 644
226277_at	0.000139	2.45e-06	-0.379	COL4A3BP	collagen type IV alpha 3 binding protein
220192_x_at	0.000139	2.46e-06	1.14	SPDEF	SAM pointed domain containing ETS transcription factor
208467_at	0.000139	2.46e-06	-1.5	KLF12	Kruppel like factor 12
232112_at	0.00014	2.49e-06	-0.809	RALGPS2	Ral GEF with PH domain and SH3 binding motif 2
225023_at	0.00014	2.49e-06	-0.432	GOPC	golgi associated PDZ and coiled-coil motif containing
213029_at	0.000141	2.5e-06	-0.428	NFIB	nuclear factor I B
211746_x_at	0.000141	2.5e-06	0.378	PSMA1	proteasome subunit alpha 1
203157_s_at	0.000141	2.52e-06	-0.61	GLS	glutaminase
208843_s_at	0.000142	2.52e-06	0.462	GORASP2	golgi reassembly stacking protein 2
228738_at	0.000142	2.54e-06	-0.932	D2HGDH	D-2-hydroxyglutarate dehydrogenase
1553211_at	0.000142	2.54e-06	-0.623	ANKFN1	ankyrin repeat and fibronectin type III domain containing 1
221016_s_at	0.000142	2.54e-06	-0.622	TCF7L1	transcription factor 7 like 1
221029_s_at	0.000143	2.56e-06	-0.773	WNT5B	Wnt family member 5B
210127_at	0.000144	2.58e-06	-1.25	RAB6B	RAB6B, member RAS oncogene family
219508_at	0.000144	2.59e-06	0.91	GCNT3	glucosaminyl (N-acetyl) transferase 3, mucin type
238451_at	0.000145	2.6e-06	-0.854	MPP7	membrane palmitoylated protein 7
224522_s_at	0.000145	2.6e-06	-0.781	DCAKD	dephospho-CoA kinase domain containing
231379_at	0.000145	2.61e-06	-1.71	LOC100507560	uncharacterized LOC100507560
1556711_at	0.000145	2.61e-06	-0.509	FAM216B	family with sequence similarity 216 member B
227647_at	0.000146	2.64e-06	0.591	KCNE3	potassium voltage-gated channel subfamily E regulatory subunit 3
209676_at	0.000147	2.64e-06	-1.02	TFPI	tissue factor pathway inhibitor
224898_at	0.000147	2.65e-06	-0.47	WDR26	WD repeat domain 26
226197_at	0.000148	2.67e-06	-0.572	AR	androgen receptor
237058_x_at	0.000148	2.69e-06	-1.01	SLC6A13	solute carrier family 6 member 13
238992_at	0.000149	2.7e-06	-0.601	POLI	DNA polymerase iota
226403_at	0.000149	2.7e-06	0.474	TMC4	transmembrane channel like 4
225910_at	0.000149	2.71e-06	-0.529	HELZ	helicase with zinc finger
206788_s_at	0.00015	2.74e-06	-0.783	CBFB	core-binding factor beta subunit
224162_s_at	0.00015	2.74e-06	0.546	FBXO31	F-box protein 31
203250_at	0.00015	2.75e-06	-0.291	SCAF8	SR-related CTD associated factor 8
1559097_at	0.00015	2.75e-06	-0.986	LINC01550	long intergenic non-protein coding RNA 1550
241436_at	0.000153	2.8e-06	-0.772	SCNN1G	sodium channel epithelial 1 gamma subunit
205550_s_at	0.000154	2.82e-06	0.298	BRE	brain and reproductive organ-expressed (TNFRSF1A modulator)
213023_at	0.000155	2.83e-06	-0.787	UTRN	utrophin
212665_at	0.000155	2.85e-06	0.413	TIPARP	TCDD inducible poly(ADP-ribose) polymerase
204753_s_at	0.000156	2.86e-06	-0.781	HLF	HLF, PAR bZIP transcription factor
241922_at	0.000158	2.9e-06	-0.564	LMO4	LIM domain only 4
235106_at	0.000158	2.92e-06	-0.744	MAML2	mastermind like transcriptional coactivator 2
212344_at	0.000159	2.94e-06	-0.78	SULF1	sulfatase 1
211599_x_at	0.00016	2.95e-06	-0.842	MET	MET proto-oncogene, receptor tyrosine kinase
91826_at	0.000161	2.97e-06	0.561	EPS8L1	EPS8 like 1
220673_s_at	0.000161	2.99e-06	-2.09	PPP4R4	protein phosphatase 4 regulatory subunit 4
213622_at	0.000162	2.99e-06	-0.701	COL9A2	collagen type IX alpha 2 chain
226860_at	0.000163	3.02e-06	-0.379	TMEM19	transmembrane protein 19
1564786_at	0.000164	3.05e-06	-1.46	LOC338667	V-set and immunoglobulin domain-containing protein 10-like
214096_s_at	0.000165	3.07e-06	0.456	SHMT2	serine hydroxymethyltransferase 2
209278_s_at	0.000166	3.08e-06	-1.79	TFPI2	tissue factor pathway inhibitor 2
213005_s_at	0.000166	3.09e-06	-0.59	KANK1	KN motif and ankyrin repeat domains 1
233002_at	0.000166	3.09e-06	-0.904	PPP4R4	protein phosphatase 4 regulatory subunit 4
204369_at	0.000166	3.09e-06	-0.475	PIK3CA	phosphatidylinositol-4,5-bisphosphate 3-kinase catalytic subunit alpha
221261_x_at	0.000167	3.11e-06	1.16	SNORA11E///SNORA11D///MAGED4///MAGED4B	small nucleolar RNA, H/ACA box 11E///small nucleolar RNA, H/ACA box 11D///MAGE family member D4///MAGE family member D4B
210731_s_at	0.000167	3.12e-06	-0.41	LGALS8	galectin 8
217182_at	0.00017	3.18e-06	1.77	MUC5AC	mucin 5AC, oligomeric mucus/gel-forming
236384_at	0.000171	3.2e-06	-0.471	NCBP3	nuclear cap binding subunit 3
201295_s_at	0.000172	3.22e-06	-0.866	WSB1	WD repeat and SOCS box containing 1
225198_at	0.000174	3.26e-06	-0.411	VAPA	VAMP associated protein A
219298_at	0.000174	3.26e-06	-0.868	ECHDC3	enoyl-CoA hydratase domain containing 3
218152_at	0.000174	3.27e-06	-0.416	HMG20A	high mobility group 20A
210335_at	0.000174	3.28e-06	-0.505	RASSF9	Ras association domain family member 9
219489_s_at	0.000176	3.32e-06	-0.688	NXN	nucleoredoxin
222753_s_at	0.000177	3.34e-06	0.596	SPCS3	signal peptidase complex subunit 3
209098_s_at	0.000177	3.35e-06	-0.662	JAG1	jagged 1
215497_s_at	0.000178	3.35e-06	0.636	WDTC1	WD and tetratricopeptide repeats 1
220812_s_at	0.000178	3.37e-06	-0.82	HHLA2	HERV-H LTR-associating 2
206669_at	0.000178	3.37e-06	1.87	GAD1	glutamate decarboxylase 1
243753_at	0.00018	3.41e-06	-0.72	ERICH3	glutamate rich 3
229930_at	0.000182	3.45e-06	-0.527	LINC01315	long intergenic non-protein coding RNA 1315
205608_s_at	0.000185	3.52e-06	-0.905	ANGPT1	angiopoietin 1
215363_x_at	0.000188	3.57e-06	0.811	FOLH1B///FOLH1	folate hydrolase 1B///folate hydrolase (prostate-specific membrane antigen) 1
212354_at	0.000188	3.58e-06	-0.755	SULF1	sulfatase 1
235672_at	0.000191	3.65e-06	0.765	MAP6	microtubule associated protein 6
201124_at	0.000194	3.7e-06	-0.431	ITGB5	integrin subunit beta 5
215990_s_at	0.000195	3.72e-06	-0.735	BCL6	B-cell CLL/lymphoma 6
225520_at	0.000195	3.72e-06	0.643	LOC101928195///LOC100996643///MTHFD1L	methylenetetrahydrofolate dehydrogenase (NADP+ dependent) 1-like pseudogene///monofunctional C1-tetrahydrofolate synthase, mitochondrial-like///methylenetetrahydrofolate dehydrogenase (NADP+ dependent) 1-like
214754_at	0.000196	3.75e-06	-0.607	TET3	tet methylcytosine dioxygenase 3
228365_at	0.000196	3.75e-06	-0.563	CPNE8	copine 8
207564_x_at	0.000196	3.76e-06	-0.763	OGT	O-linked N-acetylglucosamine (GlcNAc) transferase
226463_at	0.000196	3.76e-06	-0.313	ATP6V1C1	ATPase H+ transporting V1 subunit C1
202979_s_at	0.000197	3.79e-06	-0.593	CREBZF	CREB/ATF bZIP transcription factor
229533_x_at	0.000198	3.82e-06	-0.863	ZNF680	zinc finger protein 680
214430_at	0.000199	3.83e-06	0.419	GLA	galactosidase alpha
230676_s_at	0.000199	3.84e-06	-0.504	TMEM19	transmembrane protein 19
206020_at	0.000201	3.88e-06	-0.754	SOCS6	suppressor of cytokine signaling 6
214639_s_at	0.000202	3.9e-06	1.95	HOXA1	homeobox A1
219750_at	0.000203	3.92e-06	-1.16	TMEM144	transmembrane protein 144
217176_s_at	0.000205	3.96e-06	-1.42	ZFX	zinc finger protein, X-linked
218820_at	0.000206	3.98e-06	-0.833	C14orf132	chromosome 14 open reading frame 132
200970_s_at	0.000206	4e-06	-0.383	SERP1	stress-associated endoplasmic reticulum protein 1
219093_at	0.000206	4e-06	0.596	PID1	phosphotyrosine interaction domain containing 1
217561_at	0.000206	4.01e-06	1.37	CALCA	calcitonin related polypeptide alpha
218795_at	0.000208	4.05e-06	0.434	ACP6	acid phosphatase 6, lysophosphatidic
226843_s_at	0.000211	4.1e-06	0.448	PAPD5	poly(A) RNA polymerase D5, non-canonical
218130_at	0.000211	4.11e-06	0.477	C17orf62	chromosome 17 open reading frame 62
236351_at	0.000212	4.13e-06	0.789	DPP10-AS1	DPP10 antisense RNA 1
219118_at	0.000212	4.14e-06	0.733	FKBP11	FK506 binding protein 11
243358_at	0.000214	4.17e-06	-1.14	IGF1R	insulin like growth factor 1 receptor
32069_at	0.000214	4.18e-06	0.458	N4BP1	NEDD4 binding protein 1
209806_at	0.000214	4.19e-06	0.569	HIST1H2BK	histone cluster 1, H2bk
1569607_s_at	0.000215	4.21e-06	1.09	LOC102725051///LOC102723891///ANKRD20A4///ANKRD20A2///ANKRD20A3///ANKRD20A5P///ANKRD20A11P///ANKRD20A9P///ANKRD20A1	uncharacterized LOC102725051///ankyrin repeat domain-containing protein 20B-like///ankyrin repeat domain 20 family member A4///ankyrin repeat domain 20 family member A2///ankyrin repeat domain 20 family member A3///ankyrin repeat domain 20 family member A5, pseudogene///ankyrin repeat domain 20 family member A11, pseudogene///ankyrin repeat domain 20 family member A9, pseudogene///ankyrin repeat …
212086_x_at	0.000216	4.24e-06	0.531	LMNA	lamin A/C
222146_s_at	0.000219	4.29e-06	0.597	TCF4	transcription factor 4
207304_at	0.000219	4.3e-06	-0.626	ZNF45	zinc finger protein 45
204437_s_at	0.00022	4.34e-06	-0.829	FOLR1	folate receptor 1
229860_x_at	0.00022	4.34e-06	0.631	C4orf48	chromosome 4 open reading frame 48
211874_s_at	0.00022	4.35e-06	-0.513	KAT6B	lysine acetyltransferase 6B
224572_s_at	0.00022	4.35e-06	-0.715	IRF2BP2	interferon regulatory factor 2 binding protein 2
205937_at	0.000221	4.35e-06	1.65	CGREF1	cell growth regulator with EF-hand domain 1
218086_at	0.000222	4.38e-06	0.905	NPDC1	neural proliferation, differentiation and control 1
234953_x_at	0.000224	4.43e-06	-0.504	ZNF19	zinc finger protein 19
200748_s_at	0.000224	4.43e-06	0.421	FTH1	ferritin heavy chain 1
209020_at	0.000224	4.44e-06	0.37	OSER1	oxidative stress responsive serine rich 1
1555760_a_at	0.000225	4.46e-06	-0.435	RBM15	RNA binding motif protein 15
1566123_at	0.000225	4.46e-06	-0.914	FABP6	fatty acid binding protein 6
225388_at	0.000226	4.48e-06	0.874	TSPAN5	tetraspanin 5
221122_at	0.000226	4.51e-06	0.745	HRASLS2	HRAS like suppressor 2
228555_at	0.000227	4.52e-06	-0.489	CAMK2D	calcium/calmodulin dependent protein kinase II delta
223879_s_at	0.000229	4.57e-06	-0.921	OXR1	oxidation resistance 1
225426_at	0.000231	4.6e-06	-0.358	PPP6C	protein phosphatase 6 catalytic subunit
201889_at	0.000231	4.61e-06	-0.397	FAM3C	family with sequence similarity 3 member C
229555_at	0.000231	4.62e-06	1.05	GALNT5	polypeptide N-acetylgalactosaminyltransferase 5
205860_x_at	0.000234	4.69e-06	0.907	FOLH1B///FOLH1	folate hydrolase 1B///folate hydrolase (prostate-specific membrane antigen) 1
236265_at	0.000235	4.71e-06	-0.377	SP4	Sp4 transcription factor
222116_s_at	0.000235	4.72e-06	0.502	TBC1D16	TBC1 domain family member 16
1552627_a_at	0.00024	4.81e-06	-0.792	ARHGAP5	Rho GTPase activating protein 5
209627_s_at	0.00024	4.81e-06	-0.518	OSBPL3	oxysterol binding protein like 3
236489_at	0.00024	4.82e-06	0.576	ADGRF1	adhesion G protein-coupled receptor F1
227273_at	0.00024	4.84e-06	-0.46	BMPR1A	bone morphogenetic protein receptor type 1A
238907_at	0.000241	4.85e-06	-0.734	ZNF780A	zinc finger protein 780A
236037_at	0.000241	4.85e-06	-0.789	ARFGEF3	ARFGEF family member 3
212110_at	0.000241	4.87e-06	0.634	SLC39A14	solute carrier family 39 member 14
219115_s_at	0.000242	4.88e-06	-0.468	IL20RA	interleukin 20 receptor subunit alpha
205812_s_at	0.000242	4.89e-06	0.465	TMED9	transmembrane p24 trafficking protein 9
201899_s_at	0.000243	4.93e-06	0.281	UBE2A	ubiquitin conjugating enzyme E2 A
204034_at	0.000244	4.95e-06	0.596	ETHE1	ETHE1, persulfide dioxygenase
[truncated: 10,682 more rows]

## Sheet: HealthySmoker-COPD
ID	adj.P.Val	P.Value	logFC	Gene.symbol	Gene.title
[truncated: 5,431 more rows]

[truncated: 6 more sheets: GSE77942 W1 , GSE77942 W3, GSE77942 W5, Acute Mustard treated 10, Acute Mustard traeted 50, Mustard Lung]
