# Supplementary material for: Transcriptomic landscape of airway epithelial repair: Contrasting acute and chronic injury in mustard lung and COPD
Source: J Genet Eng Biotechnol. 2026 Jun 24;24(3):100756. doi: 10.1016/j.jgeb.2026.100756 (PMC13320475; doi:10.1016/j.jgeb.2026.100756)
Supplement: Supplementary file 3 — Supplementary material 3: Comprehensive lists of significantly enriched pathways for each dataset, with associated statistics. [file mmc3.xlsx]

## Sheet: Acute Mustard
The details of significant pathways for five datasets
Biological pathway	No. of genes in the dataset	No. of genes in the background dataset	Percentage of genes	Fold enrichment	P-value (Hypergeometric test)	Bonferroni method	BH method	Q-value (Storey-Tibshirani method)	genes mapped (from input data set)
Cell Cycle, Mitotic	48	317	25.9459	5.1489	2.48278e-22	4.14128e-19	4.14128e-19	2.11347e-18	AURKA; AURKB; KIF20A; KIF2C; BIRC5; BUB1; MCM2; MCM3; MCM5; MCM6; NDC80; PLK1; PLK4; TOP2A; UBE2C; CCNA2; CCNB1; CCNB2; CDC20; CDCA8; CDKN1A; CENPA; CENPE; FBXO5; GINS2; MAD2L1; MCM10; MCM4; MCM7; NEK2; PCNA; POLA1; POLE2; PRIM1; REC8; RFC4; RFC5; RRM2; SKA1; SKP2; SPC24; CCNA1; CDC25A; CDC7; CDT1; CENPF; FEN1; GMNN;
DNA Replication	40	261	21.6216	5.21156	9.33377e-19	1.55687e-15	7.78436e-16	3.97269e-15	AURKB; KIF20A; KIF2C; BIRC5; BUB1; MCM2; MCM3; MCM5; MCM6; NDC80; PLK1; PLK4; UBE2C; CDC20; CDCA8; CDKN1A; CENPA; CENPE; FBXO5; GINS2; MAD2L1; MCM10; MCM4; MCM7; NEK2; PCNA; POLA1; POLE2; PRIM1; REC8; RFC4; RFC5; SKA1; SKP2; SPC24; CDC7; CDT1; CENPF; FEN1; GMNN;
Mitotic M-M/G1 phases	34	242	18.3784	4.77782	8.18511e-15	1.36528e-11	4.55092e-12	2.32253e-11	AURKB; KIF20A; KIF2C; BIRC5; BUB1; MCM2; MCM3; MCM5; MCM6; NDC80; PLK1; PLK4; UBE2C; CDC20; CDCA8; CENPA; CENPE; FBXO5; MAD2L1; MCM10; MCM4; MCM7; NEK2; POLA1; POLE2; PRIM1; REC8; SKA1; SKP2; SPC24; CDC7; CDT1; CENPF; GMNN;
ATM pathway	31	307	16.7568	3.43404	9.14103e-10	1.52472e-06	1.17286e-07	5.98562e-07	ATF3; BTG2; MCM2; MCM3; PLK1; TP53INP1; CCNA2; CCNB1; CDKN1A; DDB2; DUSP1; GADD45A; GDF15; H2AFX; BLM; MCM7; MDC1; PCNA; POLA1; PPM1D; RFC4; RFC5; RPS27L; RRM1; RRM2; RRM2B; SKP2; TP53I3; UBE2T; CDC25A; FANCG;
ATR signaling pathway	26	250	14.0541	3.53703	1.32024e-08	2.20216e-05	1.15903e-06	5.91503e-06	ATF3; BTG2; MCM2; PLK1; TP53INP1; CCNA2; CCNB1; CDKN1A; DDB2; DUSP1; GADD45A; GDF15; H2AFX; BLM; MCM7; PCNA; PPM1D; RFC4; RFC5; RPS27L; RRM2B; SKP2; TP53I3; UBE2T; CDC25A; FANCG;
Immune System	24	522	12.973	1.56376	0.0180869	1	0.314259	1	INPP5D; TNFRSF14; TRIB3; TXNIP; UBE2C; IFI27; IFI6; IFIT1; IFIT2; IL1B; IL1R2; IL1RN; IL6; IRF1; IRF6; IRF9; ISG15; ISG20; LY96; MX1; SKP2; TNFAIP3; CSF2; HERC5;
Mitotic G1-G1/S phases	22	140	11.8919	5.34462	7.37858e-11	1.23075e-07	1.11886e-08	5.71002e-08	MCM2; MCM3; MCM5; MCM6; TOP2A; UBE2C; CCNB1; CDKN1A; FBXO5; MCM10; MCM4; MCM7; PCNA; POLA1; POLE2; PRIM1; RRM2; SKP2; CCNA1; CDC25A; CDC7; CDT1;
G1/S Transition	21	117	11.3514	6.10463	1.49994e-11	2.50189e-08	3.33617e-09	1.70259e-08	MCM2; MCM3; MCM5; MCM6; UBE2C; CCNB1; CDKN1A; FBXO5; MCM10; MCM4; MCM7; PCNA; POLA1; POLE2; PRIM1; RRM2; SKP2; CCNA1; CDC25A; CDC7; CDT1;
Polo-like kinase signaling events in the cell cycle	21	109	11.3514	6.55263	3.57689e-12	5.96626e-09	1.19325e-09	6.08966e-09	AURKA; AURKB; KIF20A; BIRC5; BUB1; NDC80; PLK1; PLK4; PRC1; TACC3; CCNB1; CDC20; CENPA; CENPE; DLGAP5; FBXO5; GADD45A; SPC24; TNF; TNFAIP3; TPX2;
M Phase	20	158	10.8108	4.30545	2.70673e-08	4.51482e-05	2.05219e-06	1.04732e-05	AURKB; KIF20A; KIF2C; BIRC5; BUB1; NDC80; PLK1; PLK4; UBE2C; CDC20; CDCA8; CENPA; CENPE; FBXO5; MAD2L1; NEK2; REC8; SKA1; SPC24; CENPF;
PLK1 signaling events	20	104	10.8108	6.54076	1.25258e-11	2.08931e-08	3.33617e-09	1.70259e-08	AURKA; AURKB; KIF20A; BIRC5; BUB1; NDC80; PLK1; PRC1; TACC3; CCNB1; CDC20; CENPA; CENPE; DLGAP5; FBXO5; GADD45A; SPC24; TNF; TNFAIP3; TPX2;
S Phase	19	121	10.2703	5.34093	1.60486e-09	2.6769e-06	1.91207e-07	9.7581e-07	MCM2; MCM3; MCM5; MCM6; UBE2C; CDKN1A; GINS2; MCM4; MCM7; PCNA; POLA1; POLE2; PRIM1; RFC4; RFC5; SKP2; CDC25A; CDT1; FEN1;
Signaling by Aurora kinases	19	98	10.2703	6.59429	3.6237e-11	6.04433e-08	6.71593e-09	3.42742e-08	AURKA; AURKB; KIF20A; KIF2C; BIRC5; BUB1; NCAPD2; NCAPG; NDC80; TACC3; CDCA8; CENPA; DLGAP5; GADD45A; RACGAP1; SMC4; TNF; TNFAIP3; TPX2;
Synthesis of DNA	18	109	9.72973	5.61699	1.91435e-09	3.19314e-06	2.12876e-07	1.0864e-06	MCM2; MCM3; MCM5; MCM6; UBE2C; CDKN1A; GINS2; MCM4; MCM7; PCNA; POLA1; POLE2; PRIM1; RFC4; RFC5; SKP2; CDT1; FEN1;
Cell Cycle Checkpoints	18	118	9.72973	5.18861	7.13854e-09	1.19071e-05	6.61505e-07	3.37594e-06	MCM2; MCM3; MCM5; MCM6; UBE2C; CCNB1; CCNB2; CDC20; CDKN1A; MAD2L1; MCM10; MCM4; MCM7; RFC4; RFC5; SKP2; CDC25A; CDC7;
Mitotic Prometaphase	16	99	8.64865	5.49754	2.18953e-08	3.65213e-05	1.73911e-06	8.87541e-06	AURKB; KIF2C; BIRC5; BUB1; NDC80; PLK1; UBE2C; CDC20; CDCA8; CENPA; CENPE; MAD2L1; REC8; SKA1; SPC24; CENPF;
Cytokine Signaling in Immune system	16	193	8.64865	2.82012	0.000160067	0.266992	0.00568067	0.0289908	INPP5D; IFI27; IFI6; IFIT1; IFIT2; IL1B; IL1R2; IL1RN; IL6; IRF1; IRF6; IRF9; ISG15; ISG20; MX1; CSF2;
p53 pathway	16	189	8.64865	2.8798	0.000125191	0.208818	0.00485623	0.0247834	ATF3; BTG2; TP53INP1; CCNA2; CCNB1; CDKN1A; DDB2; DUSP1; GADD45A; GDF15; PCNA; PPM1D; RPS27L; RRM2B; SKP2; TP53I3;
DNA Replication Pre-Initiation	15	98	8.10811	5.20675	1.30264e-07	0.00021728	8.35693e-06	4.26489e-05	MCM2; MCM3; MCM5; MCM6; UBE2C; MCM10; MCM4; MCM7; POLA1; POLE2; PRIM1; SKP2; CDC7; CDT1; GMNN;
M/G1 Transition	15	98	8.10811	5.20675	1.30264e-07	0.00021728	8.35693e-06	4.26489e-05	MCM2; MCM3; MCM5; MCM6; UBE2C; MCM10; MCM4; MCM7; POLA1; POLE2; PRIM1; SKP2; CDC7; CDT1; GMNN;
Mesenchymal-to-epithelial transition	14	223	7.56757	2.13585	0.00580635	1	0.124167	0.633674	KRT15; CEACAM1; GDF15; IL1RN; IRF6; LCN2; PRSS8; RAB11FIP1; S100P; CLDN7; AKR1B10; GMDS; GPRC5A; GPX2;
DNA strand elongation	13	31	7.02703	14.2637	1.0512e-12	1.7534e-09	4.3835e-10	2.23709e-09	MCM2; MCM3; MCM5; MCM6; GINS2; MCM4; MCM7; PCNA; POLA1; PRIM1; RFC4; RFC5; FEN1;
G2/M Checkpoints	13	43	7.02703	10.284	1.36818e-10	2.28212e-07	1.90177e-08	9.70551e-08	MCM2; MCM3; MCM5; MCM6; CCNB1; CCNB2; MCM10; MCM4; MCM7; RFC4; RFC5; CDC25A; CDC7;
Aurora B signaling	13	41	7.02703	10.7856	6.93962e-11	1.15753e-07	1.11886e-08	5.71002e-08	AURKA; AURKB; KIF20A; KIF2C; BIRC5; BUB1; NCAPD2; NCAPG; NDC80; CDCA8; CENPA; RACGAP1; SMC4;
Direct p53 effectors	13	138	7.02703	3.20496	0.000191087	0.318733	0.00664027	0.0338881	ATF3; BTG2; TP53INP1; CCNB1; CDKN1A; DDB2; DUSP1; GADD45A; GDF15; PCNA; RPS27L; RRM2B; TP53I3;
Removal of licensing factors from origins	12	85	6.48649	4.80318	5.90904e-06	0.00985628	0.000308009	0.0015719	MCM2; MCM3; MCM5; MCM6; UBE2C; CDKN1A; MCM10; MCM4; MCM7; SKP2; CDT1; GMNN;
Chromosome Maintenance	12	69	6.48649	5.9168	5.97454e-07	0.000996553	3.69094e-05	0.000188364	CENPA; HJURP; OIP5; PCNA; POLA1; POLE2; PRIM1; RFC4; RFC5; DKC1; FEN1; HIST1H4C;
Regulation of DNA replication	12	88	6.48649	4.63946	8.53927e-06	0.0142435	0.000431621	0.00220274	MCM2; MCM3; MCM5; MCM6; UBE2C; CDKN1A; MCM10; MCM4; MCM7; SKP2; CDT1; GMNN;
Activation of the pre-replicative complex	12	30	6.48649	13.6061	1.60008e-11	2.66894e-08	3.33617e-09	1.70259e-08	MCM2; MCM3; MCM5; MCM6; MCM10; MCM4; MCM7; POLA1; POLE2; PRIM1; CDC7; CDT1;
Cyclin A:Cdk2-associated events at S phase entry	11	90	5.94595	4.15865	5.81046e-05	0.0969186	0.00236387	0.0120638	MCM2; MCM3; MCM5; MCM6; UBE2C; CDKN1A; MCM4; MCM7; SKP2; CDC25A; CDT1;
Activation of ATR in response to replication stress	11	37	5.94595	10.114	4.65028e-09	7.75667e-06	4.84792e-07	2.4741e-06	MCM2; MCM3; MCM5; MCM6; MCM10; MCM4; MCM7; RFC4; RFC5; CDC25A; CDC7;
FOXM1 transcription factor network	11	42	5.94595	8.91027	2.04747e-08	3.41518e-05	1.70759e-06	8.71455e-06	AURKB; BIRC5; PLK1; CCNA2; CCNB1; CCNB2; CENPA; NEK2; SKP2; CENPF; FOXM1;
Assembly of the pre-replicative complex	10	83	5.40541	4.09977	0.000143273	0.238979	0.00519519	0.0265132	MCM2; MCM3; MCM5; MCM6; UBE2C; MCM4; MCM7; SKP2; CDT1; GMNN;
Switching of origins to a post-replicative state	10	83	5.40541	4.09977	0.000143273	0.238979	0.00519519	0.0265132	MCM2; MCM3; MCM5; MCM6; UBE2C; CDKN1A; MCM4; MCM7; SKP2; CDT1;
Orc1 removal from chromatin	10	83	5.40541	4.09977	0.000143273	0.238979	0.00519519	0.0265132	MCM2; MCM3; MCM5; MCM6; UBE2C; CDKN1A; MCM4; MCM7; SKP2; CDT1;
DNA Repair	10	106	5.40541	3.21028	0.00104592	1	0.02684	0.136976	DDB2; H2AFX; MDC1; PCNA; POLE2; RFC4; RFC5; UBE2T; FANCG; FEN1;
Interferon alpha/beta signaling	10	77	5.40541	4.41919	7.52848e-05	0.125575	0.00298988	0.0152586	IFI27; IFI6; IFIT1; IFIT2; IRF1; IRF6; IRF9; ISG15; ISG20; MX1;
Interferon Signaling	10	98	5.40541	3.47232	0.00056339	0.939735	0.0168371	0.0859266	IFI27; IFI6; IFIT1; IFIT2; IRF1; IRF6; IRF9; ISG15; ISG20; MX1;
C-MYC pathway	10	149	5.40541	2.28389	0.0121057	1	0.234794	1	BIRC5; CCNB1; CDCA7; CDKN1A; DDIT3; GADD45A; ODC1; PTMA; SKP2; CDC25A;
p63 transcription factor network	10	105	5.40541	3.24085	0.000971582	1	0.0260343	0.132864	PLK1; RRAD; TOP2A; CCNB2; CDKN1A; GADD45A; GDF15; MFGE8; TP53I3; GPX2;
Aurora A signaling	10	64	5.40541	5.3167	1.44817e-05	0.0241554	0.000690155	0.00352215	AURKA; AURKB; BIRC5; TACC3; CENPA; DLGAP5; GADD45A; TNF; TNFAIP3; TPX2;
Regulation of mitotic cell cycle	9	81	4.86486	3.78131	0.000569274	0.949549	0.0168371	0.0859266	AURKA; AURKB; PLK1; UBE2C; CCNB1; CDC20; FBXO5; MAD2L1; SKP2;
APC/C-mediated degradation of cell cycle proteins	9	81	4.86486	3.78131	0.000569274	0.949549	0.0168371	0.0859266	AURKA; AURKB; PLK1; UBE2C; CCNB1; CDC20; FBXO5; MAD2L1; SKP2;
Mitotic G2-G2/M phases	9	99	4.86486	3.09387	0.00240036	1	0.0588794	0.300486	PLK1; PLK4; UBE2C; CCNA2; CCNB1; CCNB2; NEK2; CCNA1; CDC25A;
G2/M Transition	9	96	4.86486	3.19054	0.00193872	1	0.0482655	0.246319	PLK1; PLK4; UBE2C; CCNA2; CCNB1; CCNB2; NEK2; CCNA1; CDC25A;
E2F mediated regulation of DNA replication	9	28	4.86486	10.9362	5.78224e-08	9.64477e-05	4.19338e-06	2.14006e-05	CCNB1; FBXO5; PCNA; POLA1; PRIM1; RRM2; CCNA1; CDC25A; CDT1;
Telomere Maintenance	9	49	4.86486	6.25023	1.00805e-05	0.0168143	0.000494537	0.00252383	PCNA; POLA1; POLE2; PRIM1; RFC4; RFC5; DKC1; FEN1; HIST1H4C;
G2/M DNA damage checkpoint	9	29	4.86486	10.5593	8.17332e-08	0.000136331	5.68046e-06	2.89897e-05	MCM2; MCM3; MCM5; MCM6; CCNB1; MCM10; MCM4; MCM7; CDC7;
Factors involved in megakaryocyte development and platelet production	8	119	4.32432	2.28826	0.0235334	1	0.381103	1	KIF11; KIF2C; KIF4A; KIFC1; CENPE; IRF1; KIF22; RACGAP1;
Extension of Telomeres	8	28	4.32432	9.72245	9.03751e-07	0.00150746	5.38377e-05	0.000274757	PCNA; POLA1; POLE2; PRIM1; RFC4; RFC5; DKC1; FEN1;
Kinesins	7	21	3.78378	11.3435	1.39434e-06	0.00232576	8.01986e-05	0.000409287	KIF11; KIF2C; KIF4A; KIFC1; CENPE; KIF22; RACGAP1;
Regulation of APC/C activators between G1/S and early anaphase	7	78	3.78378	3.05509	0.00772183	1	0.159013	0.811508	PLK1; UBE2C; CCNB1; CDC20; FBXO5; MAD2L1; SKP2;
Telomere C-strand (Lagging Strand) Synthesis	7	22	3.78378	10.8281	1.99453e-06	0.00332688	0.000110896	0.000565949	PCNA; POLA1; POLE2; PRIM1; RFC4; RFC5; FEN1;
Unwinding of DNA	7	11	3.78378	21.6465	5.08321e-09	8.47879e-06	4.98752e-07	2.54534e-06	MCM2; MCM3; MCM5; MCM6; GINS2; MCM4; MCM7;
Validated transcriptional targets of TAp63 isoforms	7	54	3.78378	4.41265	0.0009345	1	0.0255532	0.130409	PLK1; CDKN1A; GADD45A; GDF15; MFGE8; TP53I3; GPX2;
ATF-2 transcription factor network	7	59	3.78378	4.03876	0.00159092	1	0.040207	0.205193	ATF3; CCNA2; DDIT3; DUSP1; GADD45A; IL23A; IL6;
C-MYB transcription factor network	7	84	3.78378	2.83689	0.0114318	1	0.229738	1	PTGS2; CCNB1; CDKN1A; BIRC3; MCM4; SND1; CCNA1;
p73 transcription factor network	7	78	3.78378	3.05509	0.00772183	1	0.159013	0.811508	BUB1; PLK1; CCNA2; CCNB1; CDKN1A; GDF15; TP53I3;
E2F transcription factor network	7	73	3.78378	3.26431	0.00538337	1	0.116616	0.595143	MCM3; CCNA2; CDKN1A; POLA1; RRM1; RRM2; CDC25A;
IL23-mediated signaling events	7	66	3.78378	3.61048	0.00305622	1	0.0708025	0.361335	IL1B; IL23A; IL24; IL6; TNF; TNFAIP3; CXCL1;
APC/C:Cdh1 mediated degradation of Cdc20 and other APC/C:Cdh1 targeted proteins in late mitosis/early G1	6	69	3.24324	2.96086	0.0154319	1	0.273834	1	AURKA; AURKB; PLK1; UBE2C; CDC20; SKP2;
Activation of APC/C and APC/C:Cdc20 mediated degradation of mitotic proteins	6	72	3.24324	2.83751	0.0187182	1	0.315374	1	PLK1; UBE2C; CCNB1; CDC20; MAD2L1; SKP2;
G1/S-Specific Transcription	6	15	3.24324	13.6129	2.39626e-06	0.00399697	0.000128934	0.000658006	FBXO5; PCNA; POLA1; RRM2; CCNA1; CDT1;
Lagging Strand Synthesis	6	20	3.24324	10.2114	1.64087e-05	0.0273698	0.000760272	0.00387999	PCNA; POLA1; PRIM1; RFC4; RFC5; FEN1;
Validated targets of C-MYC transcriptional activation	6	81	3.24324	2.52227	0.0313672	1	0.467148	1	BIRC5; CCNB1; CDCA7; ODC1; PTMA; CDC25A;
Fanconi anemia pathway	6	48	3.24324	4.25597	0.00262154	1	0.0615877	0.314308	H2AFX; BLM; RFC4; RFC5; UBE2T; FANCG;
Regulation of retinoblastoma protein	6	66	3.24324	3.09543	0.0125693	1	0.240984	1	CCNA2; CDKN1A; SKP2; SUV39H1; CSF2; DNMT1;
Phosphorylation of Emi1	5	20	2.7027	8.5123	0.00022561	0.376317	0.00767993	0.0391939	PLK1; UBE2C; CCNB1; CDC20; FBXO5;
Cyclin A/B1 associated events during G2/M transition	5	14	2.7027	12.1578	3.3643e-05	0.0561165	0.00140291	0.00715964	CCNA2; CCNB1; CCNB2; CCNA1; CDC25A;
Polymerase switching on the C-strand of the telomere	5	14	2.7027	12.1578	3.3643e-05	0.0561165	0.00140291	0.00715964	PCNA; POLA1; PRIM1; RFC4; RFC5;
Polymerase switching	5	14	2.7027	12.1578	3.3643e-05	0.0561165	0.00140291	0.00715964	PCNA; POLA1; PRIM1; RFC4; RFC5;
Leading Strand Synthesis	5	14	2.7027	12.1578	3.3643e-05	0.0561165	0.00140291	0.00715964	PCNA; POLA1; PRIM1; RFC4; RFC5;
Nucleotide Excision Repair	5	49	2.7027	3.47543	0.0139503	1	0.26145	1	DDB2; PCNA; POLE2; RFC4; RFC5;
Global Genomic NER (GG-NER)	5	33	2.7027	5.15998	0.00253308	1	0.0603596	0.308041	DDB2; PCNA; POLE2; RFC4; RFC5;
Metabolism of nucleotides	5	58	2.7027	2.93624	0.0271604	1	0.419477	1	PFAS; RRM1; RRM2; RRM2B; DUT;
APC-Cdc20 mediated degradation of Nek2A	4	23	2.16216	5.92494	0.00413767	1	0.0920218	0.469626	UBE2C; CDC20; MAD2L1; NEK2;
Mitotic Metaphase/Anaphase Transition	4	22	2.16216	6.19413	0.00349734	1	0.0788318	0.402312	PLK1; UBE2C; FBXO5; REC8;
Processive synthesis on the lagging strand	4	15	2.16216	9.0828	0.000766677	1	0.0213136	0.108772	PCNA; POLA1; PRIM1; FEN1;
Removal of the Flap Intermediate	4	14	2.16216	9.73111	0.000575368	0.959713	0.0168371	0.0859266	PCNA; POLA1; PRIM1; FEN1;
Nucleosome assembly	4	35	2.16216	3.89411	0.0186157	1	0.315374	1	CENPA; HJURP; OIP5; HIST1H4C;
Deposition of New CENPA-containing Nucleosomes at the Centromere	4	35	2.16216	3.89411	0.0186157	1	0.315374	1	CENPA; HJURP; OIP5; HIST1H4C;
Regulation of Lipid Metabolism by Peroxisome proliferator-activated receptor alpha (PPARalpha)	4	32	2.16216	4.25907	0.0136847	1	0.259387	1	TRIB3; GLIPR1; CYP1A1; ANKRD1;
Repair synthesis of patch ~27-30 bases long by DNA polymerase	4	15	2.16216	9.0828	0.000766677	1	0.0213136	0.108772	PCNA; POLE2; RFC4; RFC5;
Repair synthesis for gap-filling by DNA polymerase in TC-NER	4	15	2.16216	9.0828	0.000766677	1	0.0213136	0.108772	PCNA; POLE2; RFC4; RFC5;
Gap-filling DNA repair synthesis and ligation in TC-NER	4	16	2.16216	8.51548	0.000998916	1	0.0260343	0.132864	PCNA; POLE2; RFC4; RFC5;
Transcription-coupled NER (TC-NER)	4	44	2.16216	3.09777	0.0394089	1	0.56181	1	PCNA; POLE2; RFC4; RFC5;
Gap-filling DNA repair synthesis and ligation in GG-NER	4	16	2.16216	8.51548	0.000998916	1	0.0260343	0.132864	PCNA; POLE2; RFC4; RFC5;
Meiotic Recombination	4	42	2.16216	3.24525	0.0339847	1	0.492926	1	H2AFX; BLM; MND1; HIST1H4C;
pyrimidine deoxyribonucleotides de novo biosynthesis	4	14	2.16216	9.73111	0.000575368	0.959713	0.0168371	0.0859266	RRM1; RRM2; RRM2B; DUT;
Mitotic Telophase /Cytokinesis	3	18	1.62162	5.6821	0.0147501	1	0.26455	1	KIF20A; PLK1; UBE2C;
Inactivation of APC/C via direct inhibition of the APC/C complex	3	18	1.62162	5.6821	0.0147501	1	0.26455	1	UBE2C; CDC20; MAD2L1;
Inhibition of the proteolytic activity of APC/C required for the onset of anaphase by mitotic spindle checkpoint components	3	18	1.62162	5.6821	0.0147501	1	0.26455	1	UBE2C; CDC20; MAD2L1;
APC/C:Cdc20 mediated degradation of Cyclin B	3	22	1.62162	4.64946	0.0255502	1	0.402055	1	UBE2C; CCNB1; CDC20;
Phosphorylation of the APC/C	3	18	1.62162	5.6821	0.0147501	1	0.26455	1	PLK1; UBE2C; CCNB1;
Cyclin B2 mediated events	3	6	1.62162	17.0274	0.000468993	0.78228	0.0150438	0.076775	CCNB1; CCNB2; CDC25A;
G0 and Early G1	3	21	1.62162	4.87076	0.022543	1	0.368645	1	TOP2A; PCNA; CDC25A;
PERK regulated gene expression	3	11	1.62162	9.2947	0.00346965	1	0.0788318	0.402312	ASNS; ATF3; DDIT3;
Telomere C-strand synthesis initiation	3	6	1.62162	17.0274	0.000468993	0.78228	0.0150438	0.076775	POLA1; POLE2; PRIM1;
DNA replication initiation	3	6	1.62162	17.0274	0.000468993	0.78228	0.0150438	0.076775	POLA1; POLE2; PRIM1;
Synthesis and interconversion of nucleotide di- and triphosphates	3	16	1.62162	6.39192	0.010568	1	0.214969	1	RRM1; RRM2; RRM2B;
Homologous Recombination Repair	3	22	1.62162	4.64946	0.0255502	1	0.402055	1	H2AFX; MDC1; PCNA;
Double-Strand Break Repair	3	27	1.62162	3.78877	0.0436302	1	0.611556	1	H2AFX; MDC1; PCNA;
Homologous recombination repair of replication-independent double-strand breaks	3	22	1.62162	4.64946	0.0255502	1	0.402055	1	H2AFX; MDC1; PCNA;
Mitotic Spindle Checkpoint	3	19	1.62162	5.3832	0.0171435	1	0.301004	1	UBE2C; CDC20; MAD2L1;
Negative regulators of RIG-I/MDA5 signaling	3	28	1.62162	3.6535	0.0478417	1	0.664999	1	ISG15; TNFAIP3; HERC5;
guanosine nucleotides de novo biosynthesis	3	14	1.62162	7.3044	0.00717239	1	0.151437	0.772848	RRM1; RRM2; RRM2B;
IL27-mediated signaling events	3	26	1.62162	3.93443	0.0396139	1	0.56181	1	IL1B; IL6; TNF;
Phosphorylation of proteins involved in the G2/M transition by Cyclin A:Cdc2 complexes	2	3	1.08108	22.7031	0.00253145	1	0.0603596	0.308041	CCNA2; CCNA1;
E2F-enabled inhibition of pre-replication complex formation	2	10	1.08108	6.82681	0.0331489	1	0.485021	1	CCNB1; CDC25A;
Inhibition of replication initiation of damaged DNA by Rb/E2F1	2	8	1.08108	8.53139	0.0214371	1	0.354031	1	POLA1; PRIM1;
Processive synthesis on the C-strand of the telomere	2	11	1.08108	6.20676	0.0397443	1	0.56181	1	PCNA; FEN1;
Removal of the Flap Intermediate from the C-strand	2	10	1.08108	6.82681	0.0331489	1	0.485021	1	PCNA; FEN1;
ATM mediated response to DNA double-strand break	2	6	1.08108	11.3705	0.0119381	1	0.234267	1	H2AFX; MDC1;
ATM mediated phosphorylation of repair proteins	2	6	1.08108	11.3705	0.0119381	1	0.234267	1	H2AFX; MDC1;
Recruitment of repair and signaling proteins to double-strand breaks	2	8	1.08108	8.53139	0.0214371	1	0.354031	1	H2AFX; MDC1;
G2/M DNA replication checkpoint	2	4	1.08108	17.0415	0.0049649	1	0.108967	0.556102	CCNB1; CCNB2;
prostanoid biosynthesis	2	9	1.08108	7.58451	0.0270349	1	0.419477	1	PTGS2; PTGES;
COX reactions	1	1	0.540541	33.9982	0.0294118	1	0.441971	1	PTGS2;
asparagine biosynthesis I	1	1	0.540541	33.9982	0.0294118	1	0.441971	1	ASNS;
thiosulfate disproportionation III (rhodanese)	1	1	0.540541	33.9982	0.0294118	1	0.441971	1	TST;

## Sheet: Chronic Mustard
The details of significant pathways for five datasets
Biological pathway	No. of genes in the dataset	No. of genes in the background dataset	Percentage of genes	Fold enrichment	P-value (Hypergeometric test)	Bonferroni method	BH method	Q-value (Storey-Tibshirani method)	genes mapped (from input data set)
Biological oxidations	5	98	29.4118	18.9023	4.42105e-06	0.00737432	0.00368716	0.0237841	CYP1B1; CYP26A1; CYP4F11; FMO2; FMO3;
Phase 1 - Functionalization of compounds	5	60	29.4118	30.8717	3.77879e-07	0.000630303	0.000630303	0.00406578	CYP1B1; CYP26A1; CYP4F11; FMO2; FMO3;
Class A/1 (Rhodopsin-like receptors)	3	274	17.6471	4.06207	0.035343	1	1	1	LTB4R; NTS; OXTR;
Cytochrome P450 - arranged by substrate type	3	48	17.6471	23.1837	0.000263138	0.438915	0.109729	0.707806	CYP1B1; CYP26A1; CYP4F11;
Mesenchymal-to-epithelial transition	3	223	17.6471	4.99102	0.0206986	1	1	1	PSCA; TFF3; HPGD;
G alpha (q) signalling events	2	120	11.7647	6.19335	0.0407268	1	1	1	LTB4R; OXTR;
FMO oxidizes nucleophiles	2	3	11.7647	246.932	2.05952e-05	0.0343528	0.0114509	0.0738645	FMO2; FMO3;
nicotine degradation II	2	11	11.7647	67.5081	0.000372804	0.621837	0.124367	0.802233	FMO2; FMO3;
Common Pathway	1	16	5.88235	23.328	0.0424272	1	1	1	PROS1;
Notch receptor binds with a ligand	1	8	5.88235	46.6268	0.02143	1	1	1	DLL1;
Vasopressin-like receptors	1	6	5.88235	62.1432	0.0161134	1	1	1	OXTR;
Receptor-ligand binding initiates the second proteolytic cleavage of Notch receptor	1	9	5.88235	41.4518	0.0240782	1	1	1	DLL1;
Eicosanoid ligand-binding receptors	1	15	5.88235	24.8821	0.039826	1	1	1	LTB4R;
Leukotriene receptors	1	5	5.88235	74.5471	0.0134449	1	1	1	LTB4R;
Removal of aminoterminal propeptides from gamma-carboxylated proteins	1	10	5.88235	37.3108	0.0267196	1	1	1	PROS1;
Post-translational modification: gamma carboxylation and hypusine formation	1	14	5.88235	26.6582	0.0372181	1	1	1	PROS1;
Gamma-carboxylation, transport, and amino-terminal cleavage of proteins	1	12	5.88235	31.0975	0.0319822	1	1	1	PROS1;
Gamma-carboxylation of protein precursors	1	9	5.88235	41.4518	0.0240782	1	1	1	PROS1;
Transport of gamma-carboxylated protein precursors from the endoplasmic reticulum to the Golgi apparatus	1	8	5.88235	46.6268	0.02143	1	1	1	PROS1;
Vitamins	1	6	5.88235	62.1432	0.0161134	1	1	1	CYP26A1;
Miscellaneous substrates	1	5	5.88235	74.5471	0.0134449	1	1	1	CYP4F11;
Endogenous sterols	1	15	5.88235	24.8821	0.039826	1	1	1	CYP1B1;
Digestion of dietary lipid	1	4	5.88235	93.1374	0.0107696	1	1	1	CEL;
triacylglycerol degradation	1	14	5.88235	26.6582	0.0372181	1	1	1	CEL;

## Sheet: COPD
The details of significant pathways for five datasets
Biological pathway	No. of genes in the dataset	No. of genes in the background dataset	Percentage of genes	Fold enrichment	P-value (Hypergeometric test)	Bonferroni method	BH method	Q-value (Storey-Tibshirani method)	genes mapped (from input data set)
Hemostasis	31	375	10.6897	1.79348	0.000992374	1	0.41382	1	ANGPT1; ARRB1; CBX5; CD36; F5; F7; FN1; GAS6; HBD; HBG2; ITGA5; ITGAX; JMJD1C; MAPK14; NOS3; PF4; PIK3R2; PLAT; PLG; PRKAR2B; PRKCE; PROS1; PTPN11; SCG3; SERPINE1; SLC8A1; TFPI; ZFPM2; CDK2; DGKZ; VWF;
GPCR ligand binding	24	336	8.27586	1.54981	0.0207976	1	1	1	ADM; ADORA3; ADRB3; AVPR1A; C3; CALCA; CALCRL; CCL2; CCL20; CCL7; CX3CL1; CXCL8; DRD1; GRM1; GRM5; HTR2B; NPY2R; PROK2; PTGER4; PTGFR; PTHLH; TACR1; TSHB; CCL3L3;
Epithelial-to-mesenchymal transition	24	185	8.27586	2.81472	3.46975e-06	0.00578755	0.00578755	0.022865	AKAP12; CCL2; CDH2; COL6A1; CYP1B1; DPYSL3; FBN1; FN1; ITM2A; KIAA1462; MAP1B; MRC1; MYLK; NAP1L3; PDGFC; PLN; PMP22; SERPINE1; SLC2A3; SLIT2; SOBP; TPM2; UCHL1; ZFPM2;
Mesenchymal-to-epithelial transition	22	223	7.58621	2.14059	0.000560182	0.934383	0.321115	1	ABCC3; AGR2; AKR1B10; AZGP1; CEACAM5; CEACAM6; CYP4F3; EPB41L4B; FUT3; GMDS; GPX2; HNMT; IL1RN; NQO1; S100P; SCEL; SFN; SPDEF; TFF1; TFF3; UGT1A1; VGLL1;
Biological oxidations	11	98	3.7931	2.43644	0.00518144	1	0.649704	1	CYP1A1; CYP1B1; CYP26A1; CYP4F11; CYP4F2; CYP4F3; FMO2; GLYAT; MAOB; PTGS2; UGT1A1;
p63 transcription factor network	10	105	3.44828	2.06748	0.0223542	1	1	1	CTNNB1; DLX6; GPX2; GSK3B; HELLS; RUNX1; MFGE8; NQO1; PMAIP1; SFN;
Cell surface interactions at the vascular wall	9	72	3.10345	2.71375	0.00549097	1	0.649704	1	ANGPT1; FN1; GAS6; ITGA5; ITGAX; PF4; PIK3R2; PROS1; PTPN11;
Phase 1 - Functionalization of compounds	9	60	3.10345	3.25641	0.00154519	1	0.504849	1	CYP1A1; CYP1B1; CYP26A1; CYP4F11; CYP4F2; CYP4F3; FMO2; MAOB; PTGS2;
Signaling by Interleukins	9	92	3.10345	2.12387	0.0252538	1	1	1	IL1B; IL1R2; IL1RN; IL5RA; IL6ST; KITLG; PTPN11; SQSTM1; CDK1;
Integrin cell surface interactions	8	72	2.75862	2.41256	0.0170918	1	1	1	FBN1; FN1; ITGA5; ITGAX; LAMA1; LAMA2; SPP1; THBS1;
Syndecan-2-mediated signaling events	8	77	2.75862	2.25592	0.0246893	1	1	1	CDH2; CXCL8; FGFR2; FN1; ITGA5; LAMA1; PTPN11; SPP1;
Angiopoietin receptor Tie2-mediated signaling	8	50	2.75862	3.47387	0.00183418	1	0.504849	1	ANGPT1; FES; FN1; ITGA5; MAPK14; NOS3; PLG; PTPN11;
Validated transcriptional targets of deltaNp63 isoforms	7	64	2.41379	2.37525	0.0269948	1	1	1	CTNNB1; DLX6; GPX2; GSK3B; HELLS; RUNX1; SFN;
HIF-1-alpha transcription factor network	7	66	2.41379	2.30328	0.0313265	1	1	1	ADM; ENG; EPO; HK2; NT5E; SERPINE1; TFF3;
Formation of Fibrin Clot (Clotting Cascade)	6	33	2.06897	3.94882	0.00352115	1	0.649704	1	F5; F7; PF4; PROS1; TFPI; VWF;
Cytochrome P450 - arranged by substrate type	6	48	2.06897	2.71507	0.0219383	1	1	1	CYP1A1; CYP1B1; CYP26A1; CYP4F11; CYP4F2; CYP4F3;
CRMPs in Sema3A signaling	5	16	1.72414	6.78711	0.000577544	0.963344	0.321115	1	DPYSL3; DPYSL4; FES; GSK3B; NRP1;
Chemokine receptors bind chemokines	5	42	1.72414	2.58657	0.0424306	1	1	1	CCL2; CCL20; CCL7; CX3CL1; CCL3L3;
Beta3 integrin cell surface interactions	5	43	1.72414	2.52643	0.0462779	1	1	1	FBN1; FN1; SPHK1; SPP1; THBS1;
VEGFR3 signaling in lymphatic endothelium	4	25	1.37931	3.47752	0.0260371	1	1	1	FN1; ITGA5; MAPK14; FIGF;
Tie2 Signaling	3	18	1.03448	3.62486	0.0473636	1	1	1	ANGPT1; PIK3R2; PTPN11;
Dissolution of Fibrin Clot	3	10	1.03448	6.52185	0.00914012	1	0.762286	1	PLAT; PLG; SERPINE1;
Common Pathway	3	16	1.03448	4.07768	0.0347712	1	1	1	F5; PF4; PROS1;
SHC1 events in EGFR signaling	3	16	1.03448	4.07768	0.0347712	1	1	1	EGF; PTPN11; CDK1;
GRB2 events in EGFR signaling	3	15	1.03448	4.34935	0.029224	1	1	1	EGF; PTPN11; CDK1;
Calcitonin-like ligand receptors	3	8	1.03448	8.15028	0.00456911	1	0.649704	1	ADM; CALCA; CALCRL;
DARPP-32 events	3	18	1.03448	3.62486	0.0473636	1	1	1	PDE4D; PRKAR2B; PDE4B;
Removal of aminoterminal propeptides from gamma-carboxylated proteins	3	10	1.03448	6.52185	0.00914012	1	0.762286	1	F7; GAS6; PROS1;
Post-translational modification: gamma carboxylation and hypusine formation	3	14	1.03448	4.65979	0.024186	1	1	1	F7; GAS6; PROS1;
Gamma-carboxylation, transport, and amino-terminal cleavage of proteins	3	12	1.03448	5.43578	0.0156482	1	1	1	F7; GAS6; PROS1;
Gamma-carboxylation of protein precursors	3	9	1.03448	7.2457	0.00662168	1	0.649704	1	F7; GAS6; PROS1;
Transport of gamma-carboxylated protein precursors from the endoplasmic reticulum to the Golgi apparatus	3	8	1.03448	8.15028	0.00456911	1	0.649704	1	F7; GAS6; PROS1;
Destabilization of mRNA by Tristetraprolin (TTP)	3	17	1.03448	3.83796	0.0408209	1	1	1	DCP2; EXOSC3; TNPO1;
folate transformations	3	9	1.03448	7.2457	0.00662168	1	0.649704	1	SHMT1; MTHFD1L; MTHFD2;
glycine betaine degradation	3	9	1.03448	7.2457	0.00662168	1	0.649704	1	BHMT2; SHMT1; SDSL;
acetone degradation I (to methylglyoxal)	3	7	1.03448	9.31294	0.00295598	1	0.616321	1	AKR1B1; AKR1B10; CYP4X1;
nicotine degradation II	3	11	1.03448	5.92949	0.0121443	1	0.920758	1	CYP4X1; FMO2; INMT;
pentose phosphate pathway	3	10	1.03448	6.52185	0.00914012	1	0.762286	1	G6PD; TALDO1; TKT;
Inactivation of Cdc42 and Rac	2	8	0.689655	5.44254	0.0493409	1	1	1	SLIT2; SRGAP2;
Platelet sensitization by LDL	2	8	0.689655	5.44254	0.0493409	1	1	1	MAPK14; PTPN11;
Extrinsic Pathway	2	5	0.689655	8.70155	0.0193116	1	1	1	F7; TFPI;
ERK activation	2	6	0.689655	7.25371	0.0280931	1	1	1	PTPN11; CDK1;
Reuptake of GABA	2	4	0.689655	10.8715	0.011949	1	0.920758	1	SLC6A1; SLC6A13;
Beta-catenin phosphorylation cascade	2	7	0.689655	6.21894	0.0381479	1	1	1	CTNNB1; GSK3B;
Eicosanoids	2	5	0.689655	8.70155	0.0193116	1	1	1	CYP4F2; CYP4F3;
Insulin effects increased synthesis of Xylulose-5-Phosphate	2	2	0.689655	21.6889	0.00211867	1	0.504849	1	TALDO1; TKT;
Metabolism of folate and pterines	2	8	0.689655	5.44254	0.0493409	1	1	1	SHMT1; SLC19A1;
Pentose phosphate pathway (hexose monophosphate shunt)	2	6	0.689655	7.25371	0.0280931	1	1	1	TALDO1; TKT;
Interleukin-6 signaling	2	8	0.689655	5.44254	0.0493409	1	1	1	IL6ST; PTPN11;
folate polyglutamylation	2	5	0.689655	8.70155	0.0193116	1	1	1	SHMT1; MTHFD1L;
methylglyoxal degradation III	2	3	0.689655	14.4833	0.00616194	1	0.649704	1	AKR1B1; AKR1B10;
superpathway of melatonin degradation	2	5	0.689655	8.70155	0.0193116	1	1	1	CYP4X1; MAOB;
pentose phosphate pathway (non-oxidative branch)	2	6	0.689655	7.25371	0.0280931	1	1	1	TALDO1; TKT;
Translesion synthesis by Pol eta	1	1	0.344828	21.6889	0.0461049	1	1	1	POLH;
COX reactions	1	1	0.344828	21.6889	0.0461049	1	1	1	PTGS2;
Mitochondrial ABC transporters	1	1	0.344828	21.6889	0.0461049	1	1	1	ABCB6;
tyrosine biosynthesis IV	1	1	0.344828	21.6889	0.0461049	1	1	1	PAH;
lanosterol biosynthesis	1	1	0.344828	21.6889	0.0461049	1	1	1	LSS;
alpha-tocopherol degradation	1	1	0.344828	21.6889	0.0461049	1	1	1	CYP4F2;

## Sheet: Mechanical
The details of significant pathways for five datasets
Biological pathway	No. of genes in the dataset	No. of genes in the background dataset	Percentage of genes	Fold enrichment	P-value (Hypergeometric test)	Bonferroni method	BH method	Q-value (Storey-Tibshirani method)	genes mapped (from input data set)
Integrin family cell surface interactions	250	1375	24.6063	1.12565	0.0121905	1	0.642084	1	A2M; ABCG2; ACTA2; ACTN1; ADM; AICDA; AMPH; ASAP1; ATF2; BCAT1; BCL2; BCL2A1; BCL2L14; BHLHE41; BMX; BNIP3; BTRC; C3; CAMK4; CAV1; CCL2; CCNB1; CD14; CD22; CD47; CDH2; CDK1; CLU; COL1A1; COL1A2; COL3A1; COL4A1; COL5A1; COL6A2; COL6A3; COL7A1; COPA; CREBBP; CSF2RA; CSF2RB; CSN2; CSRP2; CX3CL1; CXCL8; CXCR4; CYTH2; CYTH3; DKK1; DNTT; DOK2; DUSP16; DYNLRB1; E2F2; E2F3; EDN1; EDNRB; EGR3; ENG; EPN1; …
Beta1 integrin cell surface interactions	242	1348	23.8189	1.11146	0.0244646	1	0.712843	1	A2M; ABCG2; ACTA2; ACTN1; ADM; AICDA; AMPH; ASAP1; ATF2; BCAT1; BCL2; BCL2A1; BCL2L14; BHLHE41; BMX; BNIP3; BTRC; CAMK4; CAV1; CCL2; CCNB1; CD14; CD22; CDH2; CDK1; CLU; COL1A1; COL1A2; COL3A1; COL4A1; COL5A1; COL6A2; COL6A3; COL7A1; COPA; CREBBP; CSF2RA; CSF2RB; CSN2; CSRP2; CX3CL1; CXCL8; CXCR4; CYTH2; CYTH3; DKK1; DNTT; DOK2; DUSP16; DYNLRB1; E2F2; E2F3; EDN1; EDNRB; EGR3; ENG; EPN1; EXOC7; F13…
Integrin-linked kinase signaling	121	654	11.9094	1.14549	0.0492989	1	0.872884	1	A2M; ABCG2; ACTN1; ADM; ATF2; AURKA; BCL2; BHLHE41; BNIP3; BTRC; CAMK4; CAV1; CCL2; CDK1; COL1A2; CREBBP; CSN2; CSRP2; CXCL8; CXCR4; DKK1; DUSP16; DYNLRB1; EDN1; EGR3; ENG; FABP4; FGR; GAB1; GIT2; GJA1; HCK; HES1; HIP1; HK2; HMOX1; ICAM1; IL23A; ITGB2; KPNA2; KRT14; LATS2; LCK; MAF; MAPT; MDM2; MEF2D; MMP9; MYL9; NEDD4L; NKX3-1; NPM1; NR1I3; NT5E; PARVB; PDGFRA; PLAU; PLAUR; PLIN2; PPP1R14A; PRKA…
Hemostasis	95	375	9.35039	1.56848	1.70375e-06	0.00284185	0.00142093	0.0045555	A2M; ADRA2A; CAV1; CD36; CD47; CD58; CD84; CENPE; CFL1; COL1A1; COL1A2; DGKB; DOCK11; DOK2; F13A1; F13B; F2RL2; FCER1G; FGA; FGR; FN1; GAS6; GUCY1B3; HIST1H3F; HIST1H3I; ITGA2B; ITGA4; ITGAM; ITGAX; ITGB1; ITGB2; ITGB3; JMJD1C; KCNMB2; KIF15; KIF18A; KIF23; KIF2C; KIF4A; LCK; LCP2; MGLL; MRVI1; NOS1; OLR1; P2RY12; PECAM1; PLAU; PLAUR; PLEK; PPIL2; PRKACB; PRKAR1B; PROS1; RACGAP1; RAPGEF3; SERPINC…
Transmembrane transport of small molecules	76	378	7.48031	1.24486	0.0206958	1	0.712843	1	ABCC9; ABCG1; ABCG2; ABCG8; ADCY1; ADCY9; ALB; AQP4; AQP9; ATP1B2; ATP6V0A4; ATP8A1; CFTR; GABRB1; GABRG3; HEPH; HK2; HMOX1; NUP188; PRKACB; PRKAR1B; RHAG; SLC11A1; SLC13A3; SLC16A1; SLC16A10; SLC18A1; SLC1A4; SLC22A4; SLC22A7; SLC24A2; SLC24A3; SLC24A4; SLC26A7; SLC29A1; SLC2A5; SLC2A6; SLC34A2; SLC34A3; SLC38A1; SLC38A5; SLC4A4; SLC5A1; SLC5A7; SLC6A15; SLC6A20; SLC6A3; SLC7A2; SLCO1B3; SLCO2B1…
Epithelial-to-mesenchymal transition	76	185	7.48031	2.54348	1.75542e-16	2.92804e-13	2.92804e-13	9.38731e-13	AP1S2; BAG2; BICC1; CALD1; CAV1; CCL2; CD163; CDH11; CDH2; CLEC2B; COL14A1; COL15A1; COL6A2; COLEC12; CRISPLD2; CSF2RB; CSRP2; CXCL13; CXCR4; DPYSL3; F13A1; FAP; FBLN1; FBN1; FHL1; FN1; GJA1; GLIPR1; GLYR1; GUCY1B3; IGFBP5; ISLR; ITM2A; KIAA1462; LGALS1; LOXL2; LY96; MAF; MAFB; MPDZ; MRC1; MS4A4A; MS4A6A; MYL9; MYLK; PLN; PMP22; PTGIS; QKI; RECK; RGS2; SERPINE1; SFRP1; SNAI2; SOBP; SPARC; SPARCL1…
GPCR ligand binding	66	336	6.49606	1.21622	0.046077	1	0.844576	1	ADCYAP1; ADM; ADRA2A; BDKRB1; C3; C3AR1; CALCR; CCL2; CCL4; CCR3; CHRM3; CRHR1; CX3CL1; CXCL13; CXCL8; CYSLTR2; DRD3; EDN1; EDN3; EDNRA; EDNRB; F2RL2; FPR2; FPR3; GABBR2; GRP; NMBR; NMU; NPFFR1; NPY2R; OPRM1; OXTR; P2RY12; P2RY6; PROK2; PTGDR; PTGDR2; RXFP1; SSTR5; TAS1R1; TAS1R2; VIP; ADCYAP1R1; ADRA1D; ANXA1; CCL5; CGA; CHRM1; CHRM5; CNR1; CRH; DRD2; F2R; GALR3; GPR18; GPR4; GRM5; HRH1; HTR2A; …
Cell Cycle, Mitotic	64	317	6.29921	1.25005	0.0295403	1	0.79473	1	AURKA; BTRC; BUB1; BUB1B; CCNA1; CCNB1; CCNB2; CDC20; CDCA8; CDK1; CDKN2D; CDT1; CENPE; CENPF; CENPI; CENPJ; CENPK; CENPU; CEP152; CEP41; CEP78; DBF4; DCTN2; DYNC1H1; E2F2; E2F3; ERCC6L; GINS1; KIF18A; KIF20A; KIF23; KIF2C; MAD2L1; NDE1; NEK2; NUF2; PLK4; PSMB2; PTTG1; RBL1; RFC1; RRM2; SMC1A; TOP2A; TUBG1; TUBGCP5; TYMS; UBE2C; ZWINT; CCNE1; CDC25C; CDC45; CDK6; CLIP1; CSNK1D; DYRK1A; LIN9; MYBL…
ATM pathway	61	307	6.00394	1.23027	0.0439974	1	0.844576	1	BCL2; BCL2A1; BCL2L14; BLM; BRCA2; BTRC; CAV1; CCNB1; CDK1; CES3; CES4A; CES5A; CREBBP; CX3CL1; DKK1; E2F2; E2F3; E2F7; FANCB; FANCC; FANCI; HES1; HGF; MDM2; NLRC4; PLAU; POU4F1; PRDM1; RBL1; RRM2; SERPINE1; SFN; SMC1A; SNAI2; SPP1; STEAP3; SULT2A1; TK1; TP63; TYMS; UBE2T; VCAN; APAF1; ATF3; CBX5; CCNE1; CDC25C; CLSPN; COL18A1; CSNK1D; FANCD2; JUN; MRE11A; MYBL2; RFC2; SCN3B; TERF2; TNFRSF10C; TP…
Class A/1 (Rhodopsin-like receptors)	55	274	5.41339	1.24288	0.0455896	1	0.844576	1	ADRA2A; BDKRB1; C3; C3AR1; CCL2; CCL4; CCR3; CHRM3; CX3CL1; CXCL13; CXCL8; CYSLTR2; DRD3; EDN1; EDN3; EDNRA; EDNRB; F2RL2; FPR2; FPR3; GRP; NMBR; NMU; NPFFR1; NPY2R; OPRM1; OXTR; P2RY12; P2RY6; PROK2; PTGDR; PTGDR2; RXFP1; SSTR5; ADRA1D; ANXA1; CCL5; CGA; CHRM1; CHRM5; CNR1; DRD2; F2R; GALR3; GPR18; GPR4; HRH1; HTR2A; MC2R; NPBWR1; NPFFR2; OPN1SW; PTGER1; PTGIR; S1PR2;
SLC-mediated transmembrane transport	52	247	5.11811	1.30354	0.0229742	1	0.712843	1	ALB; HEPH; HK2; NUP188; RHAG; SLC11A1; SLC13A3; SLC16A1; SLC16A10; SLC18A1; SLC1A4; SLC22A4; SLC22A7; SLC24A2; SLC24A3; SLC24A4; SLC26A7; SLC29A1; SLC2A5; SLC2A6; SLC34A2; SLC34A3; SLC38A1; SLC38A5; SLC4A4; SLC5A1; SLC5A7; SLC6A15; SLC6A20; SLC6A3; SLC7A2; SLCO1B3; SLCO2B1; NUP37; NUP50; RAE1; SLC12A4; SLC17A8; SLC1A6; SLC27A6; SLC28A1; SLC28A2; SLC30A6; SLC39A8; SLC4A10; SLC4A5; SLC4A7; SLC5A2; …
Axon guidance	49	219	4.82283	1.3854	0.00889692	1	0.549632	1	ABLIM2; ARHGEF12; CDK1; CFL1; CNTN6; DPYSL3; DPYSL4; GDNF; GFRA1; ITGA2B; ITGB1; ITGB3; KIF4A; LIMK1; MYL9; MYO10; NCAM1; NRCAM; NRP1; NRP2; RGMB; ROCK1; SEMA5A; SPTB; SRC; ST8SIA4; TREM2; TRPC1; TYROBP; UNC5D; ANK2; AP2A1; AP2A2; APBB1IP; ARHGAP35; ARTN; CACNA1C; CACNB2; DCX; EZR; MYH11; NFASC; PLXNA4; PRKCQ; RAP1A; RND1; RPS6KA4; SPTAN1; UNC5C;
Neuronal System	44	188	4.33071	1.44918	0.00559409	1	0.444331	1	ABCC9; ADCY1; ADCY9; CACNG8; CAMK4; CAMKK1; CHAT; COMT; CPLX1; GABBR2; GABRB1; GABRG3; GJC1; GRIK2; GRIN2A; KCNA1; KCNB1; KCND3; KCNH7; KCNMB2; KCNN2; KCNN3; KCNQ4; KCNV1; MDM2; NEFL; PRKACB; RIMS1; SLC18A3; SLC38A1; SLC5A7; SLC6A3; ABCC8; ACTN2; ADCY4; GNG8; GRIN2B; GRIN2C; KCNA2; KCNA5; KCNC2; KCNC3; KCNQ3; SNAP25;
Regulation of RAC1 activity	43	205	4.23228	1.29882	0.0382738	1	0.844576	1	AKAP13; ARHGEF12; ATF2; BCL2; CFL1; CSRP2; CXCL8; CYBB; DLC1; DOCK2; ECT2; F2RL2; HES1; IL23A; ITGB1; KALRN; LIMK1; MAP3K11; PDGFRA; PIP5K1B; PLAU; RACGAP1; ROCK1; SELE; SOCS3; TGFB2; TIAM1; TRIO; VCL; ARHGAP35; ARHGEF10; ATF3; CYR61; DOCK6; ESR1; EZR; FOS; INS; JUN; JUND; NF1; NOX1; PREX2;
RAC1 signaling pathway	43	205	4.23228	1.29882	0.0382738	1	0.844576	1	AKAP13; ARHGEF12; ATF2; BCL2; CFL1; CSRP2; CXCL8; CYBB; DLC1; DOCK2; ECT2; F2RL2; HES1; IL23A; ITGB1; KALRN; LIMK1; MAP3K11; PDGFRA; PIP5K1B; PLAU; RACGAP1; ROCK1; SELE; SOCS3; TGFB2; TIAM1; TRIO; VCL; ARHGAP35; ARHGEF10; ATF3; CYR61; DOCK6; ESR1; EZR; FOS; INS; JUN; JUND; NF1; NOX1; PREX2;
RhoA signaling pathway	43	205	4.23228	1.29882	0.0382738	1	0.844576	1	AKAP13; ARHGEF12; ATF2; BCL2; CFL1; CSRP2; CXCL8; CYBB; DLC1; DOCK2; ECT2; F2RL2; HES1; IL23A; ITGB1; KALRN; LIMK1; MAP3K11; PDGFRA; PIP5K1B; PLAU; RACGAP1; ROCK1; SELE; SOCS3; TGFB2; TIAM1; TRIO; VCL; ARHGAP35; ARHGEF10; ATF3; CYR61; DOCK6; ESR1; EZR; FOS; INS; JUN; JUND; NF1; NOX1; PREX2;
Regulation of RhoA activity	43	205	4.23228	1.29882	0.0382738	1	0.844576	1	AKAP13; ARHGEF12; ATF2; BCL2; CFL1; CSRP2; CXCL8; CYBB; DLC1; DOCK2; ECT2; F2RL2; HES1; IL23A; ITGB1; KALRN; LIMK1; MAP3K11; PDGFRA; PIP5K1B; PLAU; RACGAP1; ROCK1; SELE; SOCS3; TGFB2; TIAM1; TRIO; VCL; ARHGAP35; ARHGEF10; ATF3; CYR61; DOCK6; ESR1; EZR; FOS; INS; JUN; JUND; NF1; NOX1; PREX2;
M Phase	34	158	3.34646	1.33253	0.0440114	1	0.844576	1	BUB1; BUB1B; CDC20; CDCA8; CDK1; CENPE; CENPF; CENPI; CENPJ; CENPK; CENPU; CEP152; CEP41; CEP78; DCTN2; DYNC1H1; ERCC6L; KIF18A; KIF20A; KIF23; KIF2C; MAD2L1; NDE1; NEK2; NUF2; PLK4; SMC1A; TUBG1; UBE2C; ZWINT; CLIP1; CSNK1D; NUP37; TUBB4A;
Direct p53 effectors	30	138	2.95276	1.3462	0.049784	1	0.872884	1	BCL2; BCL2A1; BCL2L14; CAV1; CCNB1; CREBBP; CX3CL1; DKK1; E2F2; E2F3; HGF; MDM2; NLRC4; POU4F1; PRDM1; SERPINE1; SFN; SNAI2; SPP1; STEAP3; TP63; VCAN; APAF1; ATF3; COL18A1; JUN; SCN3B; TNFRSF10C; TP53INP1; VDR;
TGFBR	29	125	2.85433	1.43667	0.0243902	1	0.712843	1	ATF2; BTRC; CAV1; CCNB2; CD44; CDK1; CREBBP; ENG; PRKAR1B; RBL1; ROCK1; SMAD6; TGFB1; TGFB3; ZEB2; ATF3; CCNE1; CDK6; ESR1; FOS; FOSB; JUN; JUND; SMURF1; SNX1; STAMBPL1; TGIF1; VDR; ZEB1;
Transmission across Chemical Synapses	27	121	2.65748	1.38184	0.0455548	1	0.844576	1	ADCY1; ADCY9; CACNG8; CAMK4; CAMKK1; CHAT; COMT; CPLX1; GABBR2; GABRB1; GABRG3; GRIK2; GRIN2A; MDM2; NEFL; PRKACB; RIMS1; SLC18A3; SLC38A1; SLC5A7; SLC6A3; ACTN2; ADCY4; GNG8; GRIN2B; GRIN2C; SNAP25;
G alpha (q) signalling events	27	120	2.65748	1.39335	0.0415273	1	0.844576	1	BDKRB1; CHRM3; CYSLTR2; DGKB; EDNRA; EDNRB; F2RL2; FPR2; GRK5; MGLL; NMBR; NPFFR1; OXTR; P2RY6; RGS2; ADRA1D; CHRM1; CHRM5; DGKE; DGKK; F2R; GPR4; HRH1; HTR2A; NPFFR2; PRKCQ; PTGER1;
Signaling by Aurora kinases	27	98	2.65748	1.70611	0.00276356	1	0.310121	0.99425	AURKA; BTRC; BUB1; CDCA8; CPEB1; DLGAP5; EVI5; KIF20A; KIF23; KIF2C; LCK; MDM2; MYLK; NCAPG; NCAPH; NPM1; RACGAP1; SMC4; SRC; STMN1; TACC1; TACC3; TNF; TPX2; SEPT1; BCL10; CBX5;
Polo-like kinase signaling events in the cell cycle	27	109	2.65748	1.53395	0.0127709	1	0.642084	1	AURKA; BTRC; BUB1; BUB1B; CCNB1; CDC20; CDK1; CENPE; CENPU; CPEB1; DLGAP5; ECT2; ERCC6L; KIF20A; LCK; MDM2; PLK4; SRC; TACC1; TACC3; TNF; TPX2; TUBG1; BCL10; CCNE1; CDC25C; CLSPN;
PLK1 signaling events	25	104	2.46063	1.48865	0.0232231	1	0.712843	1	AURKA; BTRC; BUB1; BUB1B; CCNB1; CDC20; CDK1; CENPE; CENPU; CPEB1; DLGAP5; ECT2; ERCC6L; KIF20A; LCK; MDM2; SRC; TACC1; TACC3; TNF; TPX2; TUBG1; BCL10; CDC25C; CLSPN;
Cell surface interactions at the vascular wall	24	72	2.3622	2.0642	0.00023997	0.40027	0.0667116	0.213878	CAV1; CD47; CD58; CD84; DOK2; FCER1G; FN1; GAS6; ITGA4; ITGAM; ITGAX; ITGB1; ITGB2; ITGB3; OLR1; PECAM1; PPIL2; PROS1; SLC16A1; THBD; TREM1; CD177; CD244; CD48;
Hypoxic and oxygen homeostasis regulation of HIF-1-alpha	24	80	2.3622	1.85781	0.00133616	1	0.222872	0.71453	ABCG2; ADM; BHLHE41; BNIP3; CREBBP; CXCR4; EDN1; ENG; HIF3A; HK2; HMOX1; ITGB2; NPM1; NT5E; PLIN2; RORA; SERPINE1; TFRC; VHL; CITED2; EPO; FOS; HNF4A; JUN;
Transport of inorganic cations/anions and amino acids/oligopeptides	23	94	2.26378	1.51529	0.0235682	1	0.712843	1	SLC16A10; SLC1A4; SLC24A2; SLC24A3; SLC24A4; SLC26A7; SLC34A2; SLC34A3; SLC38A1; SLC38A5; SLC4A4; SLC6A15; SLC6A20; SLC7A2; SLC12A4; SLC17A8; SLC1A6; SLC4A10; SLC4A5; SLC4A7; SLC7A8; SLC8A1; SLC9A5;
Integrin cell surface interactions	22	72	2.16535	1.89226	0.00160709	1	0.223385	0.716174	COL1A1; COL1A2; FBN1; FGA; FN1; IBSP; ITGA2B; ITGA4; ITGAM; ITGAX; ITGB1; ITGB2; ITGB3; LAMA2; PECAM1; RAPGEF3; SPP1; SRC; THBS1; APBB1IP; ITGAD; RAP1A;
HIF-1-alpha transcription factor network	22	66	2.16535	2.06426	0.00043125	0.719326	0.102761	0.329452	ABCG2; ADM; BHLHE41; BNIP3; CREBBP; CXCR4; EDN1; ENG; HK2; HMOX1; ITGB2; NPM1; NT5E; PLIN2; RORA; SERPINE1; TFRC; CITED2; EPO; FOS; HNF4A; JUN;
L1CAM interactions	20	79	1.9685	1.5679	0.0235413	1	0.712843	1	CNTN6; ITGA2B; ITGB3; KIF4A; NCAM1; NRCAM; NRP1; NRP2; SPTB; SRC; ANK2; AP2A1; AP2A2; APBB1IP; DCX; EZR; NFASC; RAP1A; RPS6KA4; SPTAN1;
Syndecan-2-mediated signaling events	20	77	1.9685	1.60862	0.0179561	1	0.712843	1	CDH2; CXCL8; FGFR2; FN1; GAB1; HGF; ITGB1; MMP9; NCAM1; PLAU; PLAUR; SPP1; SRC; TGFB1; EZR; FGF1; FOS; JUN; LAMA3; NF1;
Validated transcriptional targets of deltaNp63 isoforms	19	64	1.87008	1.8386	0.00465493	1	0.431357	1	ADA; BRCA2; BTRC; CCNB2; COL5A1; HELLS; HES1; KRT14; MDM2; NRG1; SFN; TOP2A; TP63; AXIN2; CSNK1D; MRE11A; POU2F2; T; VDR;
Beta3 integrin cell surface interactions	19	43	1.87008	2.73631	1.25639e-05	0.0209566	0.00698554	0.0223957	CD47; COL1A1; COL1A2; COL4A1; FBN1; FGA; FN1; IBSP; ITGA2B; ITGB3; PDGFB; PECAM1; PLAU; PLAUR; SPP1; TGFBI; THBS1; COL4A4; CYR61;
E2F transcription factor network	19	73	1.87008	1.61196	0.0203133	1	0.712843	1	CDK1; CES3; CES4A; CES5A; CREBBP; E2F2; E2F3; E2F7; PLAU; RBL1; RRM2; SERPINE1; SULT2A1; TK1; TYMS; APAF1; CBX5; CCNE1; MYBL2;
ATF-2 transcription factor network	18	59	1.77165	1.88948	0.00421744	1	0.413806	1	ATF2; BCL2; CSRP2; CXCL8; HES1; IL23A; PDGFRA; PLAU; SELE; SOCS3; TGFB2; ATF3; ESR1; FOS; INS; JUN; JUND; NF1;
Aurora B signaling	17	41	1.67323	2.56784	9.61444e-05	0.160369	0.0400922	0.128536	AURKA; BUB1; CDCA8; EVI5; KIF20A; KIF23; KIF2C; MYLK; NCAPG; NCAPH; NPM1; RACGAP1; SMC4; STMN1; TACC1; SEPT1; CBX5;
Semaphorin interactions	16	64	1.5748	1.54845	0.0445411	1	0.844576	1	ARHGEF12; CFL1; DPYSL3; DPYSL4; ITGB1; LIMK1; MYL9; NRP1; ROCK1; SEMA5A; TREM2; TYROBP; ARHGAP35; MYH11; PLXNA4; RND1;
Lipid digestion, mobilization, and transport	16	46	1.5748	2.15423	0.00153744	1	0.223385	0.716174	A2M; ABCA1; ABCG1; ABCG8; ALB; APOA2; APOE; CAV1; CUBN; FABP4; LDLR; LPL; MGLL; PRKACB; BMP1; CETP;
Signaling events mediated by PTP1B	16	52	1.5748	1.90571	0.00620515	1	0.466595	1	CAV1; CDH2; CSN2; FCGR2A; FGR; HCK; IRS1; ITGA2B; ITGB3; LCK; PDGFB; SOCS3; SRC; INS; JAK2; PRLR;
NCAM signaling for neurite out-growth	15	57	1.47638	1.62998	0.0334736	1	0.809187	1	CDK1; GDNF; GFRA1; ITGA2B; ITGB3; NCAM1; SPTB; SRC; ST8SIA4; APBB1IP; ARTN; CACNA1C; CACNB2; RAP1A; SPTAN1;
amb2 Integrin signaling	14	40	1.37795	2.16782	0.00278886	1	0.310121	0.99425	FGR; HCK; ICAM1; ITGAM; ITGB2; LCK; LRP1; MMP9; PLAU; PLAUR; ROCK1; SRC; TNF; RAP1A;
Netrin-1 signaling	13	45	1.27953	1.78946	0.0222185	1	0.712843	1	ABLIM2; ITGA2B; ITGB3; MYO10; RGMB; SRC; TRPC1; UNC5D; APBB1IP; EZR; PRKCQ; RAP1A; UNC5C;
G alpha (s) signalling events	13	31	1.27953	2.59734	0.00055953	0.933296	0.116662	0.374019	ADCY1; ADCY9; PDE10A; PDE11A; PDE3A; PDE3B; PDE4A; PDE4B; PDE7B; PDE8B; ADCY4; PDE4D; PDE7A;
Beta2 integrin cell surface interactions	13	28	1.27953	2.87553	0.000163216	0.272244	0.0544489	0.174563	C3; FCGR2A; FGA; ICAM1; ITGAM; ITGAX; ITGB2; PLAU; PLAUR; TGFBI; CYR61; ICAM4; ITGAD;
FGF signaling pathway	13	48	1.27953	1.67764	0.0369807	1	0.844576	1	CDH2; FGFR2; GAB1; HGF; MMP9; NCAM1; PLAU; PLAUR; SPP1; SRC; FGF1; FOS; JUN;
Platelet homeostasis	12	40	1.1811	1.85835	0.0204954	1	0.712843	1	FGR; GUCY1B3; KCNMB2; MRVI1; NOS1; PECAM1; ATP2B2; GUCY1A2; GUCY1A3; P2RX1; PTGIR; SLC8A1;
Voltage gated Potassium channels	11	39	1.08268	1.74729	0.0401308	1	0.844576	1	KCNA1; KCNB1; KCND3; KCNH7; KCNQ4; KCNV1; KCNA2; KCNA5; KCNC2; KCNC3; KCNQ3;
Lipoprotein metabolism	11	27	1.08268	2.52357	0.00196915	1	0.252657	0.81002	A2M; ABCA1; ABCG1; ALB; APOA2; APOE; CUBN; LDLR; LPL; BMP1; CETP;
Apoptotic cleavage of cellular proteins	11	39	1.08268	1.74729	0.0401308	1	0.844576	1	BMX; DSG3; GAS2; MAPT; PKP1; ROCK1; STK24; STK26; CLSPN; PRKCQ; SPTAN1;
Recycling pathway of L1	10	32	0.984252	1.93598	0.0250226	1	0.712843	1	ITGA2B; ITGB3; KIF4A; SRC; AP2A1; AP2A2; APBB1IP; EZR; RAP1A; RPS6KA4;
Platelet Aggregation (Plug Formation)	9	29	0.885827	1.92278	0.0342071	1	0.815106	1	ADRA2A; ITGA2B; ITGB3; RAPGEF3; SRC; APBB1IP; MPL; RAP1A; THPO;
Smooth Muscle Contraction	9	24	0.885827	2.3232	0.00946479	1	0.563831	1	ACTA2; ACTG2; CALD1; MYL9; MYLK; SORBS3; TPM3; VCL; MYH11;
Ephrin B reverse signaling	9	30	0.885827	1.85871	0.0421043	1	0.844576	1	CXCR4; FGA; FGR; HCK; ITGA2B; ITGB3; LCK; SRC; TIAM1;
RXR and RAR heterodimerization with other nuclear receptor	9	26	0.885827	2.14456	0.016728	1	0.680543	1	ABCA1; BCL2; NR1H4; TGFB1; TNF; NR4A1; PPARA; PPARD; VDR;
Kinesins	8	21	0.787402	2.36026	0.0128159	1	0.642084	1	CENPE; KIF15; KIF18A; KIF23; KIF2C; KIF4A; RACGAP1; KIF5A;
HDL-mediated lipid transport	8	15	0.787402	3.30373	0.00099929	1	0.185202	0.593758	A2M; ABCA1; ABCG1; ALB; APOE; CUBN; BMP1; CETP;
Netrin mediated repulsion signals	7	15	0.688976	2.89128	0.00546735	1	0.444331	1	ITGA2B; ITGB3; SRC; UNC5D; APBB1IP; RAP1A; UNC5C;
G1/S-Specific Transcription	7	15	0.688976	2.89128	0.00546735	1	0.444331	1	CCNA1; CDK1; CDT1; RRM2; TYMS; CCNE1; CDC45;
Nitric oxide stimulates guanylate cyclase	6	12	0.590551	3.09802	0.0067136	1	0.466595	1	GUCY1B3; KCNMB2; MRVI1; NOS1; GUCY1A2; GUCY1A3;
Common Pathway	6	16	0.590551	2.324	0.0327079	1	0.802305	1	F13A1; F13B; FGA; PROS1; SERPINC1; THBD;
Acetylcholine Neurotransmitter Release Cycle	6	11	0.590551	3.37941	0.00388261	1	0.404762	1	CHAT; CPLX1; RIMS1; SLC18A3; SLC5A7; SNAP25;
Recruitment of NuMA to mitotic centrosomes	6	12	0.590551	3.09802	0.0067136	1	0.466595	1	CCNB1; CDK1; TUBG1; TUBGCP5; NUMA1; TUBGCP3;
Peptide hormone biosynthesis	6	15	0.590551	2.47883	0.0235863	1	0.712843	1	INHA; INHBA; INHBB; INHBC; INHBE; CGA;
Glycoprotein hormones	6	13	0.590551	2.8599	0.010786	1	0.620378	1	INHA; INHBA; INHBB; INHBC; INHBE; CGA;
Beta5 beta6 beta7 and beta8 integrin cell surface interactions	6	17	0.590551	2.18738	0.0438398	1	0.844576	1	FBN1; FN1; ITGA4; PLAU; PLAUR; CYR61;
Interaction between L1 and Ankyrins	5	12	0.492126	2.58255	0.0320017	1	0.802305	1	NRCAM; SPTB; ANK2; NFASC; SPTAN1;
Platelet Adhesion to exposed collagen	5	13	0.492126	2.38404	0.0452615	1	0.844576	1	CD36; COL1A1; COL1A2; FCER1G; ITGB1;
Dissolution of Fibrin Clot	5	10	0.492126	3.09854	0.013473	1	0.642084	1	PLAU; PLAUR; SERPINE1; SERPINF2; HRG;
p130Cas linkage to MAPK signaling for integrins	5	10	0.492126	3.09854	0.013473	1	0.642084	1	ITGA2B; ITGB3; SRC; APBB1IP; RAP1A;
GRB2:SOS provides linkage to MAPK signaling for Intergrins	5	10	0.492126	3.09854	0.013473	1	0.642084	1	ITGA2B; ITGB3; SRC; APBB1IP; RAP1A;
Unblocking of NMDA receptor, glutamate binding and activation	5	11	0.492126	2.81711	0.021465	1	0.712843	1	GRIN2A; NEFL; ACTN2; GRIN2B; GRIN2C;
Recycling of bile acids and salts	5	11	0.492126	2.81711	0.021465	1	0.712843	1	ALB; FABP6; SLC27A5; SLCO1B3; SLC10A2;
Neurofascin interactions	4	9	0.393701	2.75533	0.0432297	1	0.844576	1	NRCAM; ANK2; DCX; NFASC;
FGFR2b ligand binding and activation	4	7	0.393701	3.54144	0.0157189	1	0.655478	1	FGF22; FGFR2; FGF1; FGF7;
FGFR2 ligand binding and activation	4	7	0.393701	3.54144	0.0157189	1	0.655478	1	FGF22; FGFR2; FGF1; FGF7;
Cyclin B2 mediated events	4	6	0.393701	4.1307	0.00771861	1	0.495178	1	CCNB1; CCNB2; CDK1; CDC25C;
Prostanoid ligand receptors	4	9	0.393701	2.75533	0.0432297	1	0.844576	1	PTGDR; PTGDR2; PTGER1; PTGIR;
Sodium/Calcium exchangers	4	9	0.393701	2.75533	0.0432297	1	0.844576	1	SLC24A2; SLC24A3; SLC24A4; SLC8A1;
Bicarbonate transporters	4	9	0.393701	2.75533	0.0432297	1	0.844576	1	SLC4A4; SLC4A10; SLC4A5; SLC4A7;
fatty acid activation	4	6	0.393701	4.1307	0.00771861	1	0.495178	1	ACSBG1; ACSBG2; SLC27A2; ACSL6;
histidine degradation III	4	7	0.393701	3.54144	0.0157189	1	0.655478	1	FTCD; HAL; MTHFD2; MTHFD2L;
Formyl peptide receptors bind formyl peptides and many other ligands	3	5	0.295276	3.71948	0.032533	1	0.802305	1	FPR2; FPR3; ANXA1;
Muscarinic acetylcholine receptors	3	5	0.295276	3.71948	0.032533	1	0.802305	1	CHRM3; CHRM1; CHRM5;
G2/M DNA replication checkpoint	3	4	0.295276	4.64703	0.0147835	1	0.655478	1	CCNB1; CCNB2; CDK1;
Chk1/Chk2(Cds1) mediated inactivation of Cyclin B:Cdk1 complex	3	5	0.295276	3.71948	0.032533	1	0.802305	1	CCNB1; CDK1; CDC25C;
NAD biosynthesis III	3	4	0.295276	4.64703	0.0147835	1	0.655478	1	NAMPT; NMNAT2; NMNAT3;
NAD salvage pathway III	3	5	0.295276	3.71948	0.032533	1	0.802305	1	NMNAT2; NMNAT3; NMRK1;
Regulation of gap junction activity	2	2	0.19685	6.19089	0.0260692	1	0.712843	1	GJA1; SRC;
c-src mediated regulation of Cx43 function and closure of gap junctions	2	2	0.19685	6.19089	0.0260692	1	0.712843	1	GJA1; SRC;
epoxysqualene biosynthesis	2	2	0.19685	6.19089	0.0260692	1	0.712843	1	FDFT1; SQLE;
histamine degradation	2	2	0.19685	6.19089	0.0260692	1	0.712843	1	AOC1; HNMT;
glutamine degradation I	2	2	0.19685	6.19089	0.0260692	1	0.712843	1	GLS; GLS2;

## Sheet: Smoke
The details of significant pathways for five datasets
Biological pathway	No. of genes in the dataset	No. of genes in the background dataset	Percentage of genes	Fold enrichment	P-value (Hypergeometric test)	Bonferroni method	BH method	Q-value (Storey-Tibshirani method)	genes mapped (from input data set)
Integrin family cell surface interactions	176	1375	25.731	1.17712	0.0060434	1	0.152733	0.535474	ADAM12; AKT3; AQP3; BCL10; BIRC5; BMP4; BMPR1B; BRCA1; CCL2; CCNA2; CCNB1; CCND3; CDCA7; CDK1; CLIP1; CSNK1G3; CXCL8; DEPTOR; DIAPH3; DKK1; DUSP10; EEF2K; EGFR; EGLN1; EGLN3; ELMO1; ENAH; ERBB2; ETS1; F2RL2; FBXO32; FGA; FGB; FGFR4; FN1; GDF15; GULP1; HIF1A; HIPK2; HMOX1; ICAM3; IGFBP3; IL6ST; ITGAV; JMY; KAT2B; LAMB3; LAMC2; MAP3K2; MMP7; NDRG2; NPNT; NR4A1; PCK2; PDCD10; PIK3CA; PLAU; PLIN2; PL…
Proteoglycan syndecan-mediated signaling events	175	1342	25.5848	1.19921	0.00274043	1	0.0828097	0.290326	ADAM12; AKT3; APH1B; AQP3; BCL10; BIRC5; BMP4; BMPR1B; BRCA1; BSG; CCL2; CCNA2; CCNB1; CCND3; CDCA7; CDK1; CLIP1; CSNK1G3; CXCL8; DAAM1; DEPTOR; DIAPH3; DKK1; DUSP10; EEF2K; EGFR; EGLN1; EGLN3; ELMO1; ENAH; EPHB2; ERBB2; ETS1; F2RL2; FBXO32; FGA; FGB; FGF2; FGFR4; FN1; FZD6; GDF15; GULP1; HIF1A; HIPK2; HMOX1; IGFBP3; IL6ST; ITGAV; JMY; KAT2B; MAP3K2; MMP7; NDRG2; NR4A1; PCK2; PDCD10; PIK3CA; PLAU…
Beta1 integrin cell surface interactions	171	1348	25	1.16659	0.00991962	1	0.174558	0.61199	ADAM12; AKT3; AQP3; BCL10; BIRC5; BMP4; BMPR1B; BRCA1; CCL2; CCNA2; CCNB1; CCND3; CDCA7; CDK1; CLIP1; CSNK1G3; CXCL8; DEPTOR; DIAPH3; DKK1; DUSP10; EEF2K; EGFR; EGLN1; EGLN3; ELMO1; ENAH; ERBB2; ETS1; F2RL2; FBXO32; FGA; FGB; FGFR4; FN1; GDF15; GULP1; HIF1A; HIPK2; HMOX1; IGFBP3; IL6ST; ITGAV; JMY; KAT2B; LAMB3; LAMC2; MAP3K2; MMP7; NDRG2; NPNT; NR4A1; PCK2; PDCD10; PIK3CA; PLAU; PLIN2; PLK1; PMA…
ErbB receptor signaling network	171	1308	25	1.20226	0.00278018	1	0.0828097	0.290326	AKT3; AQP3; AREG; BCL10; BIRC5; BMP4; BMPR1B; BRCA1; CCL2; CCNA2; CCNB1; CCND3; CDCA7; CDK1; CLIP1; CSNK1G3; CXCL8; DEPTOR; DIAPH3; DKK1; DUSP10; EEF2K; EGFR; EGLN1; EGLN3; ELMO1; ENAH; ERBB2; EREG; ETS1; F2RL2; FBXO32; FGA; FGB; FGFR4; FN1; GDF15; GULP1; HBEGF; HIF1A; HIPK2; HMOX1; IGFBP3; IL6ST; ITGAV; JMY; KAT2B; MAP3K2; MMP7; NDRG2; NEDD4; NR4A1; NRG1; PCK2; PDCD10; PIK3CA; PLAU; PLIN2; PLK1;…
Glypican pathway	168	1335	24.5614	1.15728	0.0144516	1	0.206028	0.722321	AKT3; AQP3; BCL10; BIRC5; BMP4; BMPR1B; BRCA1; CCL2; CCNA2; CCNB1; CCND3; CDCA7; CDK1; CLIP1; CSNK1G3; CXCL8; DAAM1; DEPTOR; DIAPH3; DKK1; DUSP10; EEF2K; EGFR; EGLN1; EGLN3; ELMO1; ENAH; ERBB2; ETS1; F2RL2; FBXO32; FGA; FGB; FGF2; FGFR4; FN1; FZD6; GDF15; GULP1; HIF1A; HIPK2; HMOX1; IGFBP3; IL6ST; ITGAV; JMY; KAT2B; MAP3K2; MMP7; NDRG2; NR4A1; NRG1; PCK2; PDCD10; PIK3CA; PLAU; PLIN2; PLK1; PMAIP1…
VEGF and VEGFR signaling network	168	1301	24.5614	1.18753	0.00520308	1	0.137758	0.48297	AKT3; AQP3; BCL10; BIRC5; BMP4; BMPR1B; BRCA1; CCL2; CCNA2; CCNB1; CCND3; CDCA7; CDK1; CLIP1; CSNK1G3; CXCL8; DEPTOR; DIAPH3; DKK1; DUSP10; EEF2K; EGFR; EGLN1; EGLN3; ELMO1; ENAH; ERBB2; ETS1; F2RL2; FBXO32; FGA; FGB; FGFR4; FN1; GDF15; GULP1; HIF1A; HIPK2; HMOX1; IGFBP3; IL6ST; ITGAV; JMY; KAT2B; MAP3K2; MMP7; NDRG2; NEDD4; NR4A1; NRP1; PCK2; PDCD10; PIK3CA; PLAU; PLIN2; PLK1; PMAIP1; PPARG; PPA…
IFN-gamma pathway	167	1293	24.4152	1.18776	0.00531036	1	0.138401	0.485226	AKT3; AQP3; BCL10; BIRC5; BMP4; BMPR1B; BRCA1; CCL2; CCNA2; CCNB1; CCND3; CDCA7; CDK1; CLIP1; CSNK1G3; CXCL8; DEPTOR; DIAPH3; DKK1; DUSP10; EEF2K; EGFR; EGLN1; EGLN3; ELMO1; ENAH; ERBB2; ETS1; F2RL2; FBXO32; FGA; FGB; FGFR4; FN1; GDF15; GULP1; HIF1A; HIPK2; HMOX1; IFNGR1; IGFBP3; IL6ST; ITGAV; JMY; KAT2B; MAP3K2; MMP7; NDRG2; NR4A1; PCK2; PDCD10; PIK3CA; PLAU; PLIN2; PLK1; PMAIP1; PPARG; PPARGC1A…
TRAIL signaling pathway	166	1325	24.269	1.15214	0.0177539	1	0.238818	0.837281	AKT3; AQP3; BCL10; BIRC3; BIRC5; BMP4; BMPR1B; BRCA1; CCL2; CCNA2; CCNB1; CCND3; CDCA7; CDK1; CLIP1; CSNK1G3; CXCL8; DEPTOR; DIAPH3; DKK1; DUSP10; EEF2K; EGFR; EGLN1; EGLN3; ELMO1; ENAH; ERBB2; ETS1; F2RL2; FBXO32; FGA; FGB; FGFR4; FN1; GDF15; GULP1; HIF1A; HIPK2; HMOX1; IGFBP3; IL6ST; ITGAV; JMY; KAT2B; MAP3K2; MMP7; NDRG2; NR4A1; PCK2; PDCD10; PIK3CA; PLAU; PLIN2; PLK1; PMAIP1; PPARG; PPARGC1A;…
Glypican 1 network	166	1296	24.269	1.17792	0.0076618	1	0.174558	0.61199	AKT3; AQP3; BCL10; BIRC5; BMP4; BMPR1B; BRCA1; CCL2; CCNA2; CCNB1; CCND3; CDCA7; CDK1; CLIP1; CSNK1G3; CXCL8; DEPTOR; DIAPH3; DKK1; DUSP10; EEF2K; EGFR; EGLN1; EGLN3; ELMO1; ENAH; ERBB2; ETS1; F2RL2; FBXO32; FGA; FGB; FGF2; FGFR4; FN1; GDF15; GULP1; HIF1A; HIPK2; HMOX1; IGFBP3; IL6ST; ITGAV; JMY; KAT2B; MAP3K2; MMP7; NDRG2; NR4A1; NRG1; PCK2; PDCD10; PIK3CA; PLAU; PLIN2; PLK1; PMAIP1; PPARG; PPAR…
LKB1 signaling events	166	1305	24.269	1.16979	0.0100559	1	0.174558	0.61199	AKT3; AQP3; BCL10; BIRC5; BMP4; BMPR1B; BRCA1; CCL2; CCNA2; CCNB1; CCND3; CDCA7; CDK1; CLIP1; CSNK1G3; CXCL8; DEPTOR; DIAPH3; DKK1; DUSP10; EEF2K; EGFR; EGLN1; EGLN3; ELMO1; ENAH; ERBB2; ETS1; F2RL2; FBXO32; FGA; FGB; FGFR4; FN1; GDF15; GULP1; HIF1A; HIPK2; HMOX1; IGFBP3; IL6ST; ITGAV; JMY; KAT2B; SIK1; MAP2; MAP3K2; MMP7; NDRG2; NR4A1; PCK2; PDCD10; PIK3CA; PLAU; PLIN2; PLK1; PMAIP1; PPARG; PPAR…
Syndecan-1-mediated signaling events	165	1297	24.1228	1.16992	0.0102617	1	0.174558	0.61199	AKT3; AQP3; BCL10; BIRC5; BMP4; BMPR1B; BRCA1; BSG; CCL2; CCNA2; CCNB1; CCND3; CDCA7; CDK1; CLIP1; CSNK1G3; CXCL8; DEPTOR; DIAPH3; DKK1; DUSP10; EEF2K; EGFR; EGLN1; EGLN3; ELMO1; ENAH; ERBB2; ETS1; F2RL2; FBXO32; FGA; FGB; FGFR4; FN1; GDF15; GULP1; HIF1A; HIPK2; HMOX1; IGFBP3; IL6ST; ITGAV; JMY; KAT2B; MAP3K2; MMP7; NDRG2; NR4A1; PCK2; PDCD10; PIK3CA; PLAU; PLIN2; PLK1; PMAIP1; PPARG; PPARGC1A; P…
Nectin adhesion pathway	165	1292	24.1228	1.17445	0.00883425	1	0.174558	0.61199	AKT3; AQP3; BCL10; BIRC5; BMP4; BMPR1B; BRCA1; CCL2; CCNA2; CCNB1; CCND3; CDCA7; CDK1; CLDN1; CLIP1; CSNK1G3; CXCL8; DEPTOR; DIAPH3; DKK1; DUSP10; EEF2K; EGFR; EGLN1; EGLN3; ELMO1; ENAH; ERBB2; ETS1; F2RL2; FBXO32; FGA; FGB; FGFR4; FN1; GDF15; GULP1; HIF1A; HIPK2; HMOX1; IGFBP3; IL6ST; ITGAV; JMY; KAT2B; MAP3K2; MMP7; NDRG2; NR4A1; PCK2; PDCD10; PIK3CA; PLAU; PLIN2; PLK1; PMAIP1; PPARG; PPARGC1A;…
Signaling events mediated by VEGFR1 and VEGFR2	165	1293	24.1228	1.17354	0.00910518	1	0.174558	0.61199	AKT3; AQP3; BCL10; BIRC5; BMP4; BMPR1B; BRCA1; CCL2; CCNA2; CCNB1; CCND3; CDCA7; CDK1; CLIP1; CSNK1G3; CXCL8; DEPTOR; DIAPH3; DKK1; DUSP10; EEF2K; EGFR; EGLN1; EGLN3; ELMO1; ENAH; ERBB2; ETS1; F2RL2; FBXO32; FGA; FGB; FGFR4; FN1; GDF15; GULP1; HIF1A; HIPK2; HMOX1; IGFBP3; IL6ST; ITGAV; JMY; KAT2B; MAP3K2; MMP7; NDRG2; NEDD4; NR4A1; PCK2; PDCD10; PIK3CA; PLAU; PLIN2; PLK1; PMAIP1; PPARG; PPARGC1A;…
PAR1-mediated thrombin signaling events	165	1296	24.1228	1.17082	0.00996134	1	0.174558	0.61199	AKT3; AQP3; BCL10; BIRC5; BMP4; BMPR1B; BRCA1; CCL2; CCNA2; CCNB1; CCND3; CDCA7; CDK1; CLIP1; CSNK1G3; CXCL8; DEPTOR; DIAPH3; DKK1; DUSP10; EEF2K; EGFR; EGLN1; EGLN3; ELMO1; ENAH; ERBB2; ETS1; F2RL2; FBXO32; FGA; FGB; FGFR4; FN1; GDF15; GULP1; HIF1A; HIPK2; HMOX1; IGFBP3; IL6ST; ITGAV; JMY; KAT2B; MAP3K2; MMP7; NDRG2; NR4A1; PCK2; PDCD10; PIK3CA; PLAU; PLIN2; PLK1; PMAIP1; PPARG; PPARGC1A; PPP1R1…
Thrombin/protease-activated receptor (PAR) pathway	165	1297	24.1228	1.16992	0.0102617	1	0.174558	0.61199	AKT3; AQP3; BCL10; BIRC5; BMP4; BMPR1B; BRCA1; CCL2; CCNA2; CCNB1; CCND3; CDCA7; CDK1; CLIP1; CSNK1G3; CXCL8; DEPTOR; DIAPH3; DKK1; DUSP10; EEF2K; EGFR; EGLN1; EGLN3; ELMO1; ENAH; ERBB2; ETS1; F2RL2; FBXO32; FGA; FGB; FGFR4; FN1; GDF15; GULP1; HIF1A; HIPK2; HMOX1; IGFBP3; IL6ST; ITGAV; JMY; KAT2B; MAP3K2; MMP7; NDRG2; NR4A1; PCK2; PDCD10; PIK3CA; PLAU; PLIN2; PLK1; PMAIP1; PPARG; PPARGC1A; PPP1R1…
Plasma membrane estrogen receptor signaling	165	1298	24.1228	1.16902	0.0105698	1	0.174558	0.61199	AKT3; AQP3; BCL10; BIRC5; BMP4; BMPR1B; BRCA1; CCL2; CCNA2; CCNB1; CCND3; CDCA7; CDK1; CLIP1; CSNK1G3; CXCL8; DEPTOR; DIAPH3; DKK1; DUSP10; EEF2K; EGFR; EGLN1; EGLN3; ELMO1; ENAH; ERBB2; ETS1; F2RL2; FBXO32; FGA; FGB; FGFR4; FN1; GDF15; GULP1; HBEGF; HIF1A; HIPK2; HMOX1; IGFBP3; IL6ST; ITGAV; JMY; KAT2B; MAP3K2; MMP7; NDRG2; NR4A1; PCK2; PDCD10; PIK3CA; PLAU; PLIN2; PLK1; PMAIP1; PPARG; PPARGC1A;…
IL3-mediated signaling events	165	1292	24.1228	1.17445	0.00883425	1	0.174558	0.61199	AKT3; AQP3; BCL10; BIRC5; BMP4; BMPR1B; BRCA1; CCL2; CCNA2; CCNB1; CCND3; CDCA7; CDK1; CLIP1; CSNK1G3; CXCL8; DEPTOR; DIAPH3; DKK1; DUSP10; EEF2K; EGFR; EGLN1; EGLN3; ELMO1; ENAH; ERBB2; ETS1; F2RL2; FBXO32; FGA; FGB; FGFR4; FN1; GDF15; GULP1; HIF1A; HIPK2; HMOX1; IGFBP3; IL6ST; ITGAV; JMY; KAT2B; MAP3K2; MMP7; NDRG2; NR4A1; PCK2; PDCD10; PIK3CA; PLAU; PLIN2; PLK1; PMAIP1; PPARG; PPARGC1A; PPP1R1…
Alpha9 beta1 integrin signaling events	165	1302	24.1228	1.16543	0.0118826	1	0.18352	0.643411	ADAM12; AKT3; AQP3; BCL10; BIRC5; BMP4; BMPR1B; BRCA1; CCL2; CCNA2; CCNB1; CCND3; CDCA7; CDK1; CLIP1; CSNK1G3; CXCL8; DEPTOR; DIAPH3; DKK1; DUSP10; EEF2K; EGFR; EGLN1; EGLN3; ELMO1; ENAH; ERBB2; ETS1; F2RL2; FBXO32; FGA; FGB; FGFR4; FN1; GDF15; GULP1; HIF1A; HIPK2; HMOX1; IGFBP3; IL6ST; ITGAV; JMY; KAT2B; MAP3K2; MMP7; NDRG2; NR4A1; PCK2; PDCD10; PIK3CA; PLAU; PLIN2; PLK1; PMAIP1; PPARG; PPARGC1A…
Sphingosine 1-phosphate (S1P) pathway	165	1308	24.1228	1.16008	0.0141115	1	0.205602	0.720829	AKT3; AQP3; BCL10; BIRC3; BIRC5; BMP4; BMPR1B; BRCA1; CCL2; CCNA2; CCNB1; CCND3; CDCA7; CDK1; CLIP1; CSNK1G3; CXCL8; DEPTOR; DIAPH3; DKK1; DUSP10; EEF2K; EGFR; EGLN1; EGLN3; ELMO1; ENAH; ERBB2; ETS1; F2RL2; FBXO32; FGA; FGB; FGFR4; FN1; GDF15; GULP1; HIF1A; HIPK2; HMOX1; IGFBP3; IL6ST; ITGAV; JMY; KAT2B; MAP3K2; MMP7; NDRG2; NR4A1; PCK2; PDCD10; PIK3CA; PLAU; PLIN2; PLK1; PMAIP1; PPARG; PPARGC1A;…
GMCSF-mediated signaling events	164	1289	23.9766	1.17005	0.0104711	1	0.174558	0.61199	AKT3; AQP3; BCL10; BIRC5; BMP4; BMPR1B; BRCA1; CCL2; CCNA2; CCNB1; CCND3; CDCA7; CDK1; CLIP1; CSNK1G3; CXCL8; DEPTOR; DIAPH3; DKK1; DUSP10; EEF2K; EGFR; EGLN1; EGLN3; ELMO1; ENAH; ERBB2; ETS1; F2RL2; FBXO32; FGA; FGB; FGFR4; FN1; GDF15; GULP1; HIF1A; HIPK2; HMOX1; IGFBP3; IL6ST; ITGAV; JMY; KAT2B; MAP3K2; MMP7; NDRG2; NR4A1; PCK2; PDCD10; PIK3CA; PLAU; PLIN2; PLK1; PMAIP1; PPARG; PPARGC1A; PPP1R1…
Insulin Pathway	164	1285	23.9766	1.17369	0.00929119	1	0.174558	0.61199	AKT3; AQP3; BCL10; BIRC5; BMP4; BMPR1B; BRCA1; CCL2; CCNA2; CCNB1; CCND3; CDCA7; CDK1; CLIP1; CSNK1G3; CXCL8; DEPTOR; DIAPH3; DKK1; DUSP10; EEF2K; EGFR; EGLN1; EGLN3; ELMO1; ENAH; ERBB2; ETS1; F2RL2; FBXO32; FGA; FGB; FGFR4; FN1; GDF15; GULP1; HIF1A; HIPK2; HMOX1; IGFBP3; IL6ST; ITGAV; JMY; KAT2B; MAP3K2; MMP7; NDRG2; NR4A1; PCK2; PDCD10; PIK3CA; PLAU; PLIN2; PLK1; PMAIP1; PPARG; PPARGC1A; PPP1R1…
IGF1 pathway	164	1288	23.9766	1.17095	0.0101647	1	0.174558	0.61199	AKT3; AQP3; BCL10; BIRC5; BMP4; BMPR1B; BRCA1; CCL2; CCNA2; CCNB1; CCND3; CDCA7; CDK1; CLIP1; CSNK1G3; CXCL8; DEPTOR; DIAPH3; DKK1; DUSP10; EEF2K; EGFR; EGLN1; EGLN3; ELMO1; ENAH; ERBB2; ETS1; F2RL2; FBXO32; FGA; FGB; FGFR4; FN1; GDF15; GULP1; HIF1A; HIPK2; HMOX1; IGFBP3; IL6ST; ITGAV; JMY; KAT2B; MAP3K2; MMP7; NDRG2; NR4A1; PCK2; PDCD10; PIK3CA; PLAU; PLIN2; PLK1; PMAIP1; PPARG; PPARGC1A; PPP1R1…
Signaling events mediated by Hepatocyte Growth Factor Receptor (c-Met)	164	1290	23.9766	1.16914	0.0107854	1	0.174661	0.61235	AKT3; AQP3; BCL10; BIRC5; BMP4; BMPR1B; BRCA1; CCL2; CCNA2; CCNB1; CCND3; CDCA7; CDK1; CLIP1; CSNK1G3; CXCL8; DEPTOR; DIAPH3; DKK1; DUSP10; EEF2K; EGFR; EGLN1; EGLN3; ELMO1; ENAH; ERBB2; ETS1; F2RL2; FBXO32; FGA; FGB; FGFR4; FN1; GDF15; GULP1; HIF1A; HIPK2; HMOX1; IGFBP3; IL6ST; ITGAV; JMY; KAT2B; MAP3K2; MMP7; NDRG2; NR4A1; PCK2; PDCD10; PIK3CA; PLAU; PLIN2; PLK1; PMAIP1; PPARG; PPARGC1A; PPP1R1…
PDGF receptor signaling network	164	1290	23.9766	1.16914	0.0107854	1	0.174661	0.61235	AKT3; AQP3; BCL10; BIRC5; BMP4; BMPR1B; BRCA1; CCL2; CCNA2; CCNB1; CCND3; CDCA7; CDK1; CLIP1; CSNK1G3; CXCL8; DEPTOR; DIAPH3; DKK1; DUSP10; EEF2K; EGFR; EGLN1; EGLN3; ELMO1; ENAH; ERBB2; ETS1; F2RL2; FBXO32; FGA; FGB; FGFR4; FN1; GDF15; GULP1; HIF1A; HIPK2; HMOX1; IGFBP3; IL6ST; ITGAV; JMY; KAT2B; MAP3K2; MMP7; NDRG2; NR4A1; PCK2; PDCD10; PIK3CA; PLAU; PLIN2; PLK1; PMAIP1; PPARG; PPARGC1A; PPP1R1…
Internalization of ErbB1	164	1285	23.9766	1.17369	0.00929119	1	0.174558	0.61199	AKT3; AQP3; BCL10; BIRC5; BMP4; BMPR1B; BRCA1; CCL2; CCNA2; CCNB1; CCND3; CDCA7; CDK1; CLIP1; CSNK1G3; CXCL8; DEPTOR; DIAPH3; DKK1; DUSP10; EEF2K; EGFR; EGLN1; EGLN3; ELMO1; ENAH; ERBB2; ETS1; F2RL2; FBXO32; FGA; FGB; FGFR4; FN1; GDF15; GULP1; HIF1A; HIPK2; HMOX1; IGFBP3; IL6ST; ITGAV; JMY; KAT2B; MAP3K2; MMP7; NDRG2; NR4A1; PCK2; PDCD10; PIK3CA; PLAU; PLIN2; PLK1; PMAIP1; PPARG; PPARGC1A; PPP1R1…
Urokinase-type plasminogen activator (uPA) and uPAR-mediated signaling	164	1285	23.9766	1.17369	0.00929119	1	0.174558	0.61199	AKT3; AQP3; BCL10; BIRC5; BMP4; BMPR1B; BRCA1; CCL2; CCNA2; CCNB1; CCND3; CDCA7; CDK1; CLIP1; CSNK1G3; CXCL8; DEPTOR; DIAPH3; DKK1; DUSP10; EEF2K; EGFR; EGLN1; EGLN3; ELMO1; ENAH; ERBB2; ETS1; F2RL2; FBXO32; FGA; FGB; FGFR4; FN1; GDF15; GULP1; HIF1A; HIPK2; HMOX1; IGFBP3; IL6ST; ITGAV; JMY; KAT2B; MAP3K2; MMP7; NDRG2; NR4A1; PCK2; PDCD10; PIK3CA; PLAU; PLIN2; PLK1; PMAIP1; PPARG; PPARGC1A; PPP1R1…
PDGFR-beta signaling pathway	164	1285	23.9766	1.17369	0.00929119	1	0.174558	0.61199	AKT3; AQP3; BCL10; BIRC5; BMP4; BMPR1B; BRCA1; CCL2; CCNA2; CCNB1; CCND3; CDCA7; CDK1; CLIP1; CSNK1G3; CXCL8; DEPTOR; DIAPH3; DKK1; DUSP10; EEF2K; EGFR; EGLN1; EGLN3; ELMO1; ENAH; ERBB2; ETS1; F2RL2; FBXO32; FGA; FGB; FGFR4; FN1; GDF15; GULP1; HIF1A; HIPK2; HMOX1; IGFBP3; IL6ST; ITGAV; JMY; KAT2B; MAP3K2; MMP7; NDRG2; NR4A1; PCK2; PDCD10; PIK3CA; PLAU; PLIN2; PLK1; PMAIP1; PPARG; PPARGC1A; PPP1R1…
EGF receptor (ErbB1) signaling pathway	164	1285	23.9766	1.17369	0.00929119	1	0.174558	0.61199	AKT3; AQP3; BCL10; BIRC5; BMP4; BMPR1B; BRCA1; CCL2; CCNA2; CCNB1; CCND3; CDCA7; CDK1; CLIP1; CSNK1G3; CXCL8; DEPTOR; DIAPH3; DKK1; DUSP10; EEF2K; EGFR; EGLN1; EGLN3; ELMO1; ENAH; ERBB2; ETS1; F2RL2; FBXO32; FGA; FGB; FGFR4; FN1; GDF15; GULP1; HIF1A; HIPK2; HMOX1; IGFBP3; IL6ST; ITGAV; JMY; KAT2B; MAP3K2; MMP7; NDRG2; NR4A1; PCK2; PDCD10; PIK3CA; PLAU; PLIN2; PLK1; PMAIP1; PPARG; PPARGC1A; PPP1R1…
Class I PI3K signaling events	164	1285	23.9766	1.17369	0.00929119	1	0.174558	0.61199	AKT3; AQP3; BCL10; BIRC5; BMP4; BMPR1B; BRCA1; CCL2; CCNA2; CCNB1; CCND3; CDCA7; CDK1; CLIP1; CSNK1G3; CXCL8; DEPTOR; DIAPH3; DKK1; DUSP10; EEF2K; EGFR; EGLN1; EGLN3; ELMO1; ENAH; ERBB2; ETS1; F2RL2; FBXO32; FGA; FGB; FGFR4; FN1; GDF15; GULP1; HIF1A; HIPK2; HMOX1; IGFBP3; IL6ST; ITGAV; JMY; KAT2B; MAP3K2; MMP7; NDRG2; NR4A1; PCK2; PDCD10; PIK3CA; PLAU; PLIN2; PLK1; PMAIP1; PPARG; PPARGC1A; PPP1R1…
Arf6 signaling events	164	1285	23.9766	1.17369	0.00929119	1	0.174558	0.61199	AKT3; AQP3; BCL10; BIRC5; BMP4; BMPR1B; BRCA1; CCL2; CCNA2; CCNB1; CCND3; CDCA7; CDK1; CLIP1; CSNK1G3; CXCL8; DEPTOR; DIAPH3; DKK1; DUSP10; EEF2K; EGFR; EGLN1; EGLN3; ELMO1; ENAH; ERBB2; ETS1; F2RL2; FBXO32; FGA; FGB; FGFR4; FN1; GDF15; GULP1; HIF1A; HIPK2; HMOX1; IGFBP3; IL6ST; ITGAV; JMY; KAT2B; MAP3K2; MMP7; NDRG2; NR4A1; PCK2; PDCD10; PIK3CA; PLAU; PLIN2; PLK1; PMAIP1; PPARG; PPARGC1A; PPP1R1…
mTOR signaling pathway	164	1285	23.9766	1.17369	0.00929119	1	0.174558	0.61199	AKT3; AQP3; BCL10; BIRC5; BMP4; BMPR1B; BRCA1; CCL2; CCNA2; CCNB1; CCND3; CDCA7; CDK1; CLIP1; CSNK1G3; CXCL8; DEPTOR; DIAPH3; DKK1; DUSP10; EEF2K; EGFR; EGLN1; EGLN3; ELMO1; ENAH; ERBB2; ETS1; F2RL2; FBXO32; FGA; FGB; FGFR4; FN1; GDF15; GULP1; HIF1A; HIPK2; HMOX1; IGFBP3; IL6ST; ITGAV; JMY; KAT2B; MAP3K2; MMP7; NDRG2; NR4A1; PCK2; PDCD10; PIK3CA; PLAU; PLIN2; PLK1; PMAIP1; PPARG; PPARGC1A; PPP1R1…
Signaling events mediated by focal adhesion kinase	164	1285	23.9766	1.17369	0.00929119	1	0.174558	0.61199	AKT3; AQP3; BCL10; BIRC5; BMP4; BMPR1B; BRCA1; CCL2; CCNA2; CCNB1; CCND3; CDCA7; CDK1; CLIP1; CSNK1G3; CXCL8; DEPTOR; DIAPH3; DKK1; DUSP10; EEF2K; EGFR; EGLN1; EGLN3; ELMO1; ENAH; ERBB2; ETS1; F2RL2; FBXO32; FGA; FGB; FGFR4; FN1; GDF15; GULP1; HIF1A; HIPK2; HMOX1; IGFBP3; IL6ST; ITGAV; JMY; KAT2B; MAP3K2; MMP7; NDRG2; NR4A1; PCK2; PDCD10; PIK3CA; PLAU; PLIN2; PLK1; PMAIP1; PPARG; PPARGC1A; PPP1R1…
Arf6 downstream pathway	164	1285	23.9766	1.17369	0.00929119	1	0.174558	0.61199	AKT3; AQP3; BCL10; BIRC5; BMP4; BMPR1B; BRCA1; CCL2; CCNA2; CCNB1; CCND3; CDCA7; CDK1; CLIP1; CSNK1G3; CXCL8; DEPTOR; DIAPH3; DKK1; DUSP10; EEF2K; EGFR; EGLN1; EGLN3; ELMO1; ENAH; ERBB2; ETS1; F2RL2; FBXO32; FGA; FGB; FGFR4; FN1; GDF15; GULP1; HIF1A; HIPK2; HMOX1; IGFBP3; IL6ST; ITGAV; JMY; KAT2B; MAP3K2; MMP7; NDRG2; NR4A1; PCK2; PDCD10; PIK3CA; PLAU; PLIN2; PLK1; PMAIP1; PPARG; PPARGC1A; PPP1R1…
S1P1 pathway	164	1285	23.9766	1.17369	0.00929119	1	0.174558	0.61199	AKT3; AQP3; BCL10; BIRC5; BMP4; BMPR1B; BRCA1; CCL2; CCNA2; CCNB1; CCND3; CDCA7; CDK1; CLIP1; CSNK1G3; CXCL8; DEPTOR; DIAPH3; DKK1; DUSP10; EEF2K; EGFR; EGLN1; EGLN3; ELMO1; ENAH; ERBB2; ETS1; F2RL2; FBXO32; FGA; FGB; FGFR4; FN1; GDF15; GULP1; HIF1A; HIPK2; HMOX1; IGFBP3; IL6ST; ITGAV; JMY; KAT2B; MAP3K2; MMP7; NDRG2; NR4A1; PCK2; PDCD10; PIK3CA; PLAU; PLIN2; PLK1; PMAIP1; PPARG; PPARGC1A; PPP1R1…
ErbB1 downstream signaling	164	1285	23.9766	1.17369	0.00929119	1	0.174558	0.61199	AKT3; AQP3; BCL10; BIRC5; BMP4; BMPR1B; BRCA1; CCL2; CCNA2; CCNB1; CCND3; CDCA7; CDK1; CLIP1; CSNK1G3; CXCL8; DEPTOR; DIAPH3; DKK1; DUSP10; EEF2K; EGFR; EGLN1; EGLN3; ELMO1; ENAH; ERBB2; ETS1; F2RL2; FBXO32; FGA; FGB; FGFR4; FN1; GDF15; GULP1; HIF1A; HIPK2; HMOX1; IGFBP3; IL6ST; ITGAV; JMY; KAT2B; MAP3K2; MMP7; NDRG2; NR4A1; PCK2; PDCD10; PIK3CA; PLAU; PLIN2; PLK1; PMAIP1; PPARG; PPARGC1A; PPP1R1…
EGFR-dependent Endothelin signaling events	164	1286	23.9766	1.17278	0.00957489	1	0.174558	0.61199	AKT3; AQP3; BCL10; BIRC5; BMP4; BMPR1B; BRCA1; CCL2; CCNA2; CCNB1; CCND3; CDCA7; CDK1; CLIP1; CSNK1G3; CXCL8; DEPTOR; DIAPH3; DKK1; DUSP10; EEF2K; EGFR; EGLN1; EGLN3; ELMO1; ENAH; ERBB2; ETS1; F2RL2; FBXO32; FGA; FGB; FGFR4; FN1; GDF15; GULP1; HIF1A; HIPK2; HMOX1; IGFBP3; IL6ST; ITGAV; JMY; KAT2B; MAP3K2; MMP7; NDRG2; NR4A1; PCK2; PDCD10; PIK3CA; PLAU; PLIN2; PLK1; PMAIP1; PPARG; PPARGC1A; PPP1R1…
Arf6 trafficking events	164	1285	23.9766	1.17369	0.00929119	1	0.174558	0.61199	AKT3; AQP3; BCL10; BIRC5; BMP4; BMPR1B; BRCA1; CCL2; CCNA2; CCNB1; CCND3; CDCA7; CDK1; CLIP1; CSNK1G3; CXCL8; DEPTOR; DIAPH3; DKK1; DUSP10; EEF2K; EGFR; EGLN1; EGLN3; ELMO1; ENAH; ERBB2; ETS1; F2RL2; FBXO32; FGA; FGB; FGFR4; FN1; GDF15; GULP1; HIF1A; HIPK2; HMOX1; IGFBP3; IL6ST; ITGAV; JMY; KAT2B; MAP3K2; MMP7; NDRG2; NR4A1; PCK2; PDCD10; PIK3CA; PLAU; PLIN2; PLK1; PMAIP1; PPARG; PPARGC1A; PPP1R1…
Endothelins	164	1304	23.9766	1.15659	0.016106	1	0.227668	0.798189	AKT3; AQP3; BCL10; BIRC5; BMP4; BMPR1B; BRCA1; CCL2; CCNA2; CCNB1; CCND3; CDCA7; CDK1; CLIP1; CSNK1G3; CXCL8; DEPTOR; DIAPH3; DKK1; DUSP10; EEF2K; EGFR; EGLN1; EGLN3; ELMO1; ENAH; ERBB2; ETS1; F2RL2; FBXO32; FGA; FGB; FGFR4; FN1; GDF15; GULP1; HIF1A; HIPK2; HMOX1; IGFBP3; IL6ST; ITGAV; JMY; KAT2B; MAP3K2; MMP7; NDRG2; NR4A1; PCK2; PDCD10; PIK3CA; PLAU; PLIN2; PLK1; PMAIP1; PPARG; PPARGC1A; PPP1R1…
IL5-mediated signaling events	164	1289	23.9766	1.17005	0.0104711	1	0.174558	0.61199	AKT3; AQP3; BCL10; BIRC5; BMP4; BMPR1B; BRCA1; CCL2; CCNA2; CCNB1; CCND3; CDCA7; CDK1; CLIP1; CSNK1G3; CXCL8; DEPTOR; DIAPH3; DKK1; DUSP10; EEF2K; EGFR; EGLN1; EGLN3; ELMO1; ENAH; ERBB2; ETS1; F2RL2; FBXO32; FGA; FGB; FGFR4; FN1; GDF15; GULP1; HIF1A; HIPK2; HMOX1; IGFBP3; IL6ST; ITGAV; JMY; KAT2B; MAP3K2; MMP7; NDRG2; NR4A1; PCK2; PDCD10; PIK3CA; PLAU; PLIN2; PLK1; PMAIP1; PPARG; PPARGC1A; PPP1R1…
Class I PI3K signaling events mediated by Akt	164	1285	23.9766	1.17369	0.00929119	1	0.174558	0.61199	AKT3; AQP3; BCL10; BIRC5; BMP4; BMPR1B; BRCA1; CCL2; CCNA2; CCNB1; CCND3; CDCA7; CDK1; CLIP1; CSNK1G3; CXCL8; DEPTOR; DIAPH3; DKK1; DUSP10; EEF2K; EGFR; EGLN1; EGLN3; ELMO1; ENAH; ERBB2; ETS1; F2RL2; FBXO32; FGA; FGB; FGFR4; FN1; GDF15; GULP1; HIF1A; HIPK2; HMOX1; IGFBP3; IL6ST; ITGAV; JMY; KAT2B; MAP3K2; MMP7; NDRG2; NR4A1; PCK2; PDCD10; PIK3CA; PLAU; PLIN2; PLK1; PMAIP1; PPARG; PPARGC1A; PPP1R1…
Regulation of CDC42 activity	100	768	14.6199	1.19747	0.0258802	1	0.332062	1	ARHGAP5; BRCA1; CCL2; CCNA2; CCND3; CDC42BPA; CDK1; CIT; CXCL8; DIAPH3; DKK1; DOCK11; DUSP10; EEF2K; EGLN1; EGLN3; ELMO1; ENAH; ETS1; F2RL2; HIF1A; HMOX1; IL6ST; IQGAP3; ITSN2; KAT2B; NCF2; NR4A1; PCK2; PIK3CA; PLAU; PLIN2; PPARG; PPARGC1A; PPP1R12A; PPP1R15A; ROCK1; RPS6KA3; RPS6KB1; SERPINE1; SGK1; SMAD3; SMURF2; STAT1; STAT4; SVIL; TGFB1; TGFB2; TLE4; TNFRSF9; TXLNG; VAV1; VEGFA; VIPR1; WASF1;…
CDC42 signaling events	97	755	14.1813	1.18155	0.0384234	1	0.434769	1	ARHGAP5; BRCA1; CCL2; CCNA2; CCND3; CDC42BPA; CDK1; CIT; CXCL8; DIAPH3; DKK1; DUSP10; EEF2K; EGLN1; EGLN3; ELMO1; ENAH; ETS1; F2RL2; HIF1A; HMOX1; IL6ST; IQGAP3; KAT2B; NCF2; NR4A1; PCK2; PIK3CA; PLAU; PLIN2; PPARG; PPARGC1A; PPP1R12A; PPP1R15A; ROCK1; RPS6KA3; RPS6KB1; SERPINE1; SGK1; SMAD3; SMURF2; STAT1; STAT4; SVIL; TGFB1; TGFB2; TLE4; TNFRSF9; TXLNG; VAV1; VEGFA; VIPR1; WASF1; LAMA3; TRIO; P…
Cell Cycle, Mitotic	69	317	10.0877	2.00183	5.86371e-09	9.78068e-06	4.89034e-06	1.71452e-05	AURKA; AURKB; BIRC5; BUB1; BUB1B; CCNA2; CCNB1; CCNB2; CDC20; CDC25C; CDC45; CDC6; CDCA8; CDK1; CENPF; CENPI; CENPO; CENPU; CLIP1; DHFR; GINS1; GINS2; GINS4; KIF20A; KIF23; KIF2A; KIF2C; KNTC1; MAD2L1; MCM10; MCM4; MCM5; MCM6; MCM7; MYBL2; NEK2; NUF2; OFD1; ORC1; PKMYT1; PLK1; PLK4; POLA2; POLE2; PTTG1; RFC3; RRM2; SEC13; SKA1; SKP2; SPC24; SPC25; STAG2; TOP2A; TUBA1A; TYMS; UBE2C; UBE2D1; ZWINT;…
ATM pathway	59	307	8.62573	1.76751	6.38363e-06	0.0106479	0.000507043	0.00177766	BLM; BRCA1; BRIP1; CCNA2; CCNB1; CCND3; CDC25C; CDC6; CDK1; CLSPN; CSNK1G3; DHFR; DKK1; E2F7; EGFR; FANCA; FANCD2; FANCI; GDF15; HIPK2; IGFBP3; JMY; KAT2B; MCM7; MYBL2; ORC1; PLAU; PLK1; PMAIP1; RAD50; RAD51; RFC3; RRM2; RRM2B; SERPINE1; SKP2; TK1; TNFRSF10D; TYMS; UBE2D1; WASF1; TP53INP1; CAV1; FANCL; MAP4K4; TGFA; APC; VCAN; CEBPZ; ATM; RAD17; SMC3; DUSP1; ATF3; RGCC; DDIT4; FAS; SESN1; TIGAR;
DNA Replication	56	261	8.18713	1.97332	2.90755e-07	0.000484979	6.06224e-05	0.000212538	AURKB; BIRC5; BUB1; BUB1B; CDC20; CDC45; CDC6; CDCA8; CDK1; CENPF; CENPI; CENPO; CENPU; CLIP1; GINS1; GINS2; GINS4; KIF20A; KIF23; KIF2A; KIF2C; KNTC1; MAD2L1; MCM10; MCM4; MCM5; MCM6; MCM7; NEK2; NUF2; OFD1; ORC1; PLK1; PLK4; POLA2; POLE2; RFC3; SEC13; SKA1; SKP2; SPC24; SPC25; STAG2; TUBA1A; UBE2C; UBE2D1; ZWINT; CNTRL; SDCCAG8; CEP290; CENPC; AKAP9; NEDD1; CCP110; PCM1; SMC3;
Hemostasis	52	375	7.60234	1.27536	0.0364801	1	0.425516	1	BSG; DOCK11; DOCK8; F2RL2; FGA; FGB; FN1; HBB; HIST1H3A; HIST1H3B; HIST1H3C; HIST1H3F; HIST1H3H; HIST1H3I; HIST1H3J; HIST2H3D; IGFBP3; ITGAV; JMJD1C; KIF11; KIF15; KIF23; KIF2A; KIF2C; KIF3A; KIF4A; KIFC1; NOS1; PIK3CA; PLAU; SERPINE1; STXBP3; TFPI; VAV1; KIF3C; CAV1; GRB14; DGKH; ITGA2; ABCC4; GNAI1; DGKE; JAK2; PRKACB; SOS1; MAFK; RHOB; FGG; CD47; MERTK; PLA2G4A; WEE1;
Mitotic M-M/G1 phases	52	242	7.60234	1.97625	7.50146e-07	0.00125124	9.62496e-05	0.000337445	AURKB; BIRC5; BUB1; BUB1B; CDC20; CDC45; CDC6; CDCA8; CDK1; CENPF; CENPI; CENPO; CENPU; CLIP1; KIF20A; KIF23; KIF2A; KIF2C; KNTC1; MAD2L1; MCM10; MCM4; MCM5; MCM6; MCM7; NEK2; NUF2; OFD1; ORC1; PLK1; PLK4; POLA2; POLE2; SEC13; SKA1; SKP2; SPC24; SPC25; STAG2; TUBA1A; UBE2C; UBE2D1; ZWINT; CNTRL; SDCCAG8; CEP290; CENPC; AKAP9; NEDD1; CCP110; PCM1; SMC3;
ATR signaling pathway	47	250	6.87135	1.72911	0.000100668	0.167915	0.00559717	0.0196233	BLM; BRCA1; BRIP1; CCNA2; CCNB1; CDC25C; CDC6; CLSPN; CSNK1G3; DKK1; EGFR; FANCA; FANCD2; FANCI; GDF15; HIPK2; IGFBP3; JMY; KAT2B; MCM7; PLK1; PMAIP1; RAD50; RAD51; RFC3; RRM2B; SERPINE1; SKP2; TNFRSF10D; UBE2D1; TP53INP1; CAV1; FANCL; MAP4K4; TGFA; APC; VCAN; CEBPZ; ATM; RAD17; DUSP1; ATF3; RGCC; DDIT4; FAS; SESN1; TIGAR;
Mesenchymal-to-epithelial transition	45	223	6.57895	1.85598	2.36286e-05	0.0394125	0.00151586	0.00531452	AQP3; AREG; CD2AP; CEACAM7; CKMT1A; ERBB2; EXPH5; GDF15; GMDS; MYO1D; OAS1; PLLP; PRR15L; S100A14; SLC22A18; TFF1; TOX3; TSPAN1; TSPAN13; TSPAN8; TUFT1; ITGB6; TSPAN15; ALOX5; ANXA4; TGFA; HPGD; POF1B; MYO6; PLS1; S100P; FA2H; GPRC5A; GALE; B3GNT3; BCAS1; C1orf116; CEACAM5; EPCAM; ERBB3; ESRP1; FXYD3; SCEL; SPDEF; TRIM31;
M Phase	41	158	5.99415	2.38668	5.74066e-08	9.57542e-05	2.39385e-05	8.39271e-05	AURKB; BIRC5; BUB1; BUB1B; CDC20; CDCA8; CDK1; CENPF; CENPI; CENPO; CENPU; CLIP1; KIF20A; KIF23; KIF2A; KIF2C; KNTC1; MAD2L1; NEK2; NUF2; OFD1; PLK1; PLK4; SEC13; SKA1; SPC24; SPC25; STAG2; TUBA1A; UBE2C; UBE2D1; ZWINT; CNTRL; SDCCAG8; CEP290; CENPC; AKAP9; NEDD1; CCP110; PCM1; SMC3;
Metabolism of lipids and lipoproteins	41	257	5.99415	1.46733	0.00704988	1	0.170475	0.597673	ABCA1; ABHD5; ACOX1; ANKRD1; CYP51A1; DGAT1; DHCR7; EBP; FADS1; FASN; FDFT1; HMGCR; HMGCS1; LSS; MSMO1; MVD; MVK; NSDHL; PLIN2; SLC25A1; SQLE; TECR; BCO1; CYP1A1; CYP39A1; CROT; CAV1; ALOX5; PRKACB; GPD2; ACSL4; ELOVL6; FAR1; SCP2; SLCO1B3; PTGS2; ELOVL3; ECI1; TRIB3; TBXAS1; TNFRSF21;
Epithelial-to-mesenchymal transition	33	185	4.82456	1.64074	0.00265282	1	0.0819427	0.287286	AKT3; CCL2; CEP170; CLIC4; CYP1B1; EMP3; FN1; GEM; GFPT2; AP1S2; LOXL2; MAP1B; MPDZ; SACS; SERPINE1; TRPC1; TUBA1A; ZEB1; CTSK; DSE; FSTL1; BICC1; CAV1; C1S; NR3C1; VCAN; SLC2A3; CRYAB; AKAP12; GREM1; MOXD1; TPM2; WWTR1;
Polo-like kinase signaling events in the cell cycle	31	109	4.53216	2.61592	2.74832e-07	0.00045842	6.06224e-05	0.000212538	AURKA; AURKB; BCL10; BIRC5; BRCA1; BUB1; BUB1B; CCNB1; CDC20; CDC25C; CDK1; CENPU; CLSPN; DLGAP5; KIF20A; KIF2A; PIK3CA; PLK1; PLK4; PPP1R12A; PRC1; SPC24; STAG2; TNFAIP3; TPX2; PLK2; TACC1; ROCK2; RASA1; ATM; WEE1;
p53 pathway	31	189	4.53216	1.50871	0.0121688	1	0.184666	0.647427	CCNA2; CCNB1; CSNK1G3; DKK1; EGFR; GDF15; HIPK2; IGFBP3; JMY; KAT2B; PMAIP1; RRM2B; SERPINE1; SKP2; TNFRSF10D; UBE2D1; TP53INP1; CAV1; MAP4K4; TGFA; APC; VCAN; CEBPZ; ATM; DUSP1; ATF3; RGCC; DDIT4; FAS; SESN1; TIGAR;
PLK1 signaling events	29	104	4.23977	2.56485	1.04995e-06	0.00175131	0.000116754	0.000409333	AURKA; AURKB; BCL10; BIRC5; BRCA1; BUB1; BUB1B; CCNB1; CDC20; CDC25C; CDK1; CENPU; CLSPN; DLGAP5; KIF20A; KIF2A; PIK3CA; PLK1; PPP1R12A; PRC1; SPC24; STAG2; TNFAIP3; TPX2; TACC1; ROCK2; RASA1; ATM; WEE1;
Mitotic Prometaphase	27	99	3.94737	2.50862	3.9404e-06	0.00657259	0.000328629	0.00115215	AURKB; BIRC5; BUB1; BUB1B; CDC20; CDCA8; CENPF; CENPI; CENPO; CENPU; CLIP1; KIF2A; KIF2C; KNTC1; MAD2L1; NUF2; PLK1; SEC13; SKA1; SPC24; SPC25; STAG2; UBE2C; UBE2D1; ZWINT; CENPC; SMC3;
Factors involved in megakaryocyte development and platelet production	25	119	3.65497	1.9325	0.000830607	1	0.032987	0.11565	DOCK11; DOCK8; HBB; HIST1H3A; HIST1H3B; HIST1H3C; HIST1H3F; HIST1H3H; HIST1H3I; HIST1H3J; HIST2H3D; JMJD1C; KIF11; KIF15; KIF23; KIF2A; KIF2C; KIF3A; KIF4A; KIFC1; KIF3C; JAK2; PRKACB; MAFK; WEE1;
RNA Polymerase I, RNA Polymerase III, and Mitochondrial Transcription	24	92	3.50877	2.39964	3.03876e-05	0.0506866	0.00187728	0.00658163	BDP1; HIST1H3A; HIST1H3B; HIST1H3C; HIST1H3F; HIST1H3H; HIST1H3I; HIST1H3J; HIST1H4B; HIST1H4C; HIST1H4D; HIST1H4H; HIST1H4J; HIST1H4L; HIST2H3D; HIST2H4A; HIST2H4B; KAT2B; SSB; ZNF143; SNAPC1; HIST1H4E; HIST1H4A; TAF1B;
Direct p53 effectors	24	138	3.50877	1.59982	0.0130278	1	0.192305	0.674208	CCNB1; DKK1; EGFR; GDF15; IGFBP3; JMY; PMAIP1; RRM2B; SERPINE1; TNFRSF10D; TP53INP1; CAV1; MAP4K4; TGFA; APC; VCAN; CEBPZ; DUSP1; ATF3; RGCC; DDIT4; FAS; SESN1; TIGAR;
Cell Cycle Checkpoints	23	118	3.36257	1.79303	0.00367796	1	0.107629	0.377339	BUB1B; CCNB1; CCNB2; CDC20; CDC25C; CDC45; CDC6; CDK1; CLSPN; MAD2L1; MCM10; MCM4; MCM5; MCM6; MCM7; ORC1; RFC3; SKP2; UBE2C; UBE2D1; ATM; RAD17; WEE1;
Mitotic G1-G1/S phases	22	140	3.21637	1.44561	0.0476452	1	0.514686	1	CCNB1; CDC45; CDC6; CDK1; DHFR; MCM10; MCM4; MCM5; MCM6; MCM7; MYBL2; ORC1; PKMYT1; POLA2; POLE2; RRM2; SKP2; TOP2A; TYMS; UBE2C; UBE2D1; WEE1;
Mitotic G2-G2/M phases	21	99	3.07018	1.95135	0.00186075	1	0.0620748	0.21763	CCNA2; CCNB1; CCNB2; CDC25C; CDK1; NEK2; OFD1; PKMYT1; PLK1; PLK4; TUBA1A; UBE2C; UBE2D1; CNTRL; SDCCAG8; CEP290; AKAP9; NEDD1; CCP110; PCM1; WEE1;
G2/M Transition	21	96	3.07018	2.01233	0.00123562	1	0.0458002	0.160573	CCNA2; CCNB1; CCNB2; CDC25C; CDK1; NEK2; OFD1; PKMYT1; PLK1; PLK4; TUBA1A; UBE2C; UBE2D1; CNTRL; SDCCAG8; CEP290; AKAP9; NEDD1; CCP110; PCM1; WEE1;
Chromosome Maintenance	21	69	3.07018	2.79964	7.30502e-06	0.0121848	0.000553853	0.00194177	CENPI; CENPO; CENPU; HIST1H4B; HIST1H4C; HIST1H4D; HIST1H4H; HIST1H4J; HIST1H4L; HIST2H4A; HIST2H4B; DKC1; POLA2; POLE2; RFC3; RSF1; TERF1; MIS18BP1; RUVBL2; HIST1H4E; HIST1H4A;
G1/S Transition	20	117	2.92398	1.57258	0.0262835	1	0.332398	1	CCNB1; CDC45; CDC6; CDK1; DHFR; MCM10; MCM4; MCM5; MCM6; MCM7; ORC1; PKMYT1; POLA2; POLE2; RRM2; SKP2; TYMS; UBE2C; UBE2D1; WEE1;
Meiosis	20	72	2.92398	2.55531	5.28036e-05	0.0880764	0.00303712	0.010648	BLM; BRCA1; HIST1H4B; HIST1H4C; HIST1H4D; HIST1H4H; HIST1H4J; HIST1H4L; HIST2H4A; HIST2H4B; MND1; RAD50; RAD51; STAG2; MSH5; ATM; TERF1; SMC3; HIST1H4E; HIST1H4A;
RNA Polymerase I Transcription	20	56	2.92398	3.28526	7.18838e-07	0.00119902	9.62496e-05	0.000337445	HIST1H3A; HIST1H3B; HIST1H3C; HIST1H3F; HIST1H3H; HIST1H3I; HIST1H3J; HIST1H4B; HIST1H4C; HIST1H4D; HIST1H4H; HIST1H4J; HIST1H4L; HIST2H3D; HIST2H4A; HIST2H4B; KAT2B; HIST1H4E; HIST1H4A; TAF1B;
RNA Polymerase I Promoter Clearance	20	54	2.92398	3.40692	3.63313e-07	0.000606005	6.73339e-05	0.000236069	HIST1H3A; HIST1H3B; HIST1H3C; HIST1H3F; HIST1H3H; HIST1H3I; HIST1H3J; HIST1H4B; HIST1H4C; HIST1H4D; HIST1H4H; HIST1H4J; HIST1H4L; HIST2H3D; HIST2H4A; HIST2H4B; KAT2B; HIST1H4E; HIST1H4A; TAF1B;
Signaling by Aurora kinases	20	98	2.92398	1.87744	0.00379999	1	0.109282	0.383137	AURKA; AURKB; BCL10; BIRC5; BRCA1; BUB1; CDCA8; DLGAP5; KIF20A; KIF23; KIF2C; NCAPD2; NCAPG; NCAPH; PIK3CA; TNFAIP3; TPX2; TACC1; RASA1; ATM;
RNA Polymerase I Chain Elongation	19	48	2.77778	3.64116	2.099e-07	0.000350113	5.83522e-05	0.000204579	HIST1H3A; HIST1H3B; HIST1H3C; HIST1H3F; HIST1H3H; HIST1H3I; HIST1H3J; HIST1H4B; HIST1H4C; HIST1H4D; HIST1H4H; HIST1H4J; HIST1H4L; HIST2H3D; HIST2H4A; HIST2H4B; HIST1H4E; HIST1H4A; TAF1B;
RNA Polymerase I Promoter Opening	18	31	2.63158	5.34073	1.92463e-10	3.21028e-07	3.21028e-07	1.1255e-06	HIST1H3A; HIST1H3B; HIST1H3C; HIST1H3F; HIST1H3H; HIST1H3I; HIST1H3J; HIST1H4B; HIST1H4C; HIST1H4D; HIST1H4H; HIST1H4J; HIST1H4L; HIST2H3D; HIST2H4A; HIST2H4B; HIST1H4E; HIST1H4A;
p63 transcription factor network	18	105	2.63158	1.57715	0.0330163	1	0.387825	1	CCNB2; DST; FASN; GDF15; IGFBP3; IL1A; NRG1; PLK1; PMAIP1; TOP2A; MFGE8; LRP6; DICER1; APC; STXBP4; ATM; HELLS; FAS;
G2/M Checkpoints	17	43	2.48538	3.63684	9.42593e-07	0.00157225	0.000112303	0.000393728	CCNB1; CCNB2; CDC25C; CDC45; CDC6; CDK1; CLSPN; MCM10; MCM4; MCM5; MCM6; MCM7; ORC1; RFC3; ATM; RAD17; WEE1;
Meiotic Recombination	17	42	2.48538	3.72341	6.33126e-07	0.00105605	9.60049e-05	0.000336587	BLM; BRCA1; HIST1H4B; HIST1H4C; HIST1H4D; HIST1H4H; HIST1H4J; HIST1H4L; HIST2H4A; HIST2H4B; MND1; RAD50; RAD51; MSH5; ATM; HIST1H4E; HIST1H4A;
Fatty acid, triacylglycerol, and ketone body metabolism	17	83	2.48538	1.88436	0.007052	1	0.170475	0.597673	ABCA1; ACOX1; ANKRD1; DGAT1; FADS1; FASN; PLIN2; SLC25A1; TECR; CYP1A1; GPD2; ACSL4; ELOVL6; ELOVL3; ECI1; TRIB3; TNFRSF21;
E2F transcription factor network	17	73	2.48538	2.14245	0.00172106	1	0.0591352	0.207324	BRCA1; CCNA2; CCND3; CDC6; CDK1; DHFR; E2F7; KAT2B; MYBL2; ORC1; PLAU; RRM2; SERPINE1; TK1; TYMS; WASF1; ATM;
Telomere Maintenance	16	49	2.33918	3.00397	3.41106e-05	0.0568965	0.00203202	0.00712413	HIST1H4B; HIST1H4C; HIST1H4D; HIST1H4H; HIST1H4J; HIST1H4L; HIST2H4A; HIST2H4B; DKC1; POLA2; POLE2; RFC3; TERF1; RUVBL2; HIST1H4E; HIST1H4A;
Nucleosome assembly	15	35	2.19298	3.94255	1.21919e-06	0.00203361	0.000119624	0.000419394	CENPI; CENPO; CENPU; HIST1H4B; HIST1H4C; HIST1H4D; HIST1H4H; HIST1H4J; HIST1H4L; HIST2H4A; HIST2H4B; RSF1; MIS18BP1; HIST1H4E; HIST1H4A;
Deposition of New CENPA-containing Nucleosomes at the Centromere	15	35	2.19298	3.94255	1.21919e-06	0.00203361	0.000119624	0.000419394	CENPI; CENPO; CENPU; HIST1H4B; HIST1H4C; HIST1H4D; HIST1H4H; HIST1H4J; HIST1H4L; HIST2H4A; HIST2H4B; RSF1; MIS18BP1; HIST1H4E; HIST1H4A;
HIF-1-alpha transcription factor network	15	66	2.19298	2.09103	0.00404235	1	0.112377	0.393988	EGLN1; EGLN3; ETS1; HIF1A; HMOX1; PLIN2; SERPINE1; SMAD3; VEGFA; PFKFB3; ABCG2; CREB1; FOS; IGFBP1; CITED2;
Hypoxic and oxygen homeostasis regulation of HIF-1-alpha	15	80	2.19298	1.72514	0.023914	1	0.314083	1	EGLN1; EGLN3; ETS1; HIF1A; HMOX1; PLIN2; SERPINE1; SMAD3; VEGFA; PFKFB3; ABCG2; CREB1; FOS; IGFBP1; CITED2;
Syndecan-2-mediated signaling events	15	77	2.19298	1.79235	0.0172486	1	0.233908	0.820066	CXCL8; EPHB2; FGFR4; FN1; PIK3CA; PLAU; STAT1; TGFB1; LAMA3; ITGA2; CAV2; SOS1; RASA1; FOS; SPRY2;
Recruitment of mitotic centrosome proteins and complexes	14	70	2.04678	1.84021	0.0168802	1	0.232696	0.815818	CCNB1; CDK1; NEK2; OFD1; PLK1; PLK4; TUBA1A; CNTRL; SDCCAG8; CEP290; AKAP9; NEDD1; CCP110; PCM1;
Centrosome maturation	14	70	2.04678	1.84021	0.0168802	1	0.232696	0.815818	CCNB1; CDK1; NEK2; OFD1; PLK1; PLK4; TUBA1A; CNTRL; SDCCAG8; CEP290; AKAP9; NEDD1; CCP110; PCM1;
G2/M DNA damage checkpoint	14	29	2.04678	4.44098	4.62992e-07	0.00077227	7.7227e-05	0.000270753	CCNB1; CDC25C; CDC45; CDC6; CDK1; CLSPN; MCM10; MCM4; MCM5; MCM6; MCM7; ORC1; ATM; WEE1;
Meiotic Synapsis	14	47	2.04678	2.74054	0.000314611	0.524772	0.014183	0.0497248	BRCA1; HIST1H4B; HIST1H4C; HIST1H4D; HIST1H4H; HIST1H4J; HIST1H4L; HIST2H4A; HIST2H4B; STAG2; TERF1; SMC3; HIST1H4E; HIST1H4A;
superpathway of cholesterol biosynthesis	14	25	2.04678	5.15126	4.04048e-08	6.73952e-05	2.24651e-05	7.87611e-05	ACAT2; CYP51A1; DHCR7; EBP; FDFT1; FDPS; HMGCR; HMGCS1; LSS; MSMO1; MVD; MVK; NSDHL; SQLE;
Integrins in angiogenesis	14	64	2.04678	2.0127	0.00769434	1	0.174558	0.61199	FGF2; FN1; ITGAV; PIK3CA; PLAU; ROCK1; RPS6KB1; VEGFA; VTN; MFGE8; TGFBR2; ROCK2; PIK3C2A; FOS;
Mitotic Prophase	13	62	1.90058	1.92932	0.0142985	1	0.205602	0.720829	CDK1; NEK2; OFD1; PLK1; PLK4; TUBA1A; CNTRL; SDCCAG8; CEP290; AKAP9; NEDD1; CCP110; PCM1;
Golgi Cisternae Pericentriolar Stack Reorganization	13	62	1.90058	1.92932	0.0142985	1	0.205602	0.720829	CDK1; NEK2; OFD1; PLK1; PLK4; TUBA1A; CNTRL; SDCCAG8; CEP290; AKAP9; NEDD1; CCP110; PCM1;
Loss of Nlp from mitotic centrosomes	13	61	1.90058	1.96094	0.0125027	1	0.186201	0.65281	CDK1; NEK2; OFD1; PLK1; PLK4; TUBA1A; CNTRL; SDCCAG8; CEP290; AKAP9; NEDD1; CCP110; PCM1;
Loss of proteins required for interphase microtubule organizationÃÂ from the centrosome	13	61	1.90058	1.96094	0.0125027	1	0.186201	0.65281	CDK1; NEK2; OFD1; PLK1; PLK4; TUBA1A; CNTRL; SDCCAG8; CEP290; AKAP9; NEDD1; CCP110; PCM1;
Aurora B signaling	13	41	1.90058	2.91727	0.0002585	0.431178	0.0123194	0.043191	AURKA; AURKB; BIRC5; BUB1; CDCA8; KIF20A; KIF23; KIF2C; NCAPD2; NCAPG; NCAPH; TACC1; RASA1;
Signaling events mediated by HDAC Class III	13	39	1.90058	3.06683	0.000146421	0.244229	0.00763217	0.0267579	ACSS2; HIST1H4B; HIST1H4C; HIST1H4D; HIST1H4H; HIST1H4J; HIST1H4L; HIST2H4A; HIST2H4B; KAT2B; PPARGC1A; HIST1H4E; HIST1H4A;
FOXM1 transcription factor network	13	42	1.90058	2.84783	0.000337776	0.56341	0.0148266	0.051981	AURKB; BIRC5; CCNA2; CCNB1; CCNB2; CDK1; CENPF; FOXM1; NEK2; PLK1; SKP2; TGFA; FOS;
Cholesterol biosynthesis	12	20	1.75439	5.51931	1.37656e-07	0.000229609	4.59219e-05	0.000160999	CYP51A1; DHCR7; EBP; FDFT1; HMGCR; HMGCS1; LSS; MSMO1; MVD; MVK; NSDHL; SQLE;
Activation of ATR in response to replication stress	12	37	1.75439	2.9841	0.000351414	0.586158	0.0150297	0.0526932	CDC25C; CDC45; CDC6; CLSPN; MCM10; MCM4; MCM5; MCM6; MCM7; ORC1; RFC3; RAD17;
ATF-2 transcription factor network	12	59	1.75439	1.87157	0.0228762	1	0.302837	1	BRCA1; CCNA2; CXCL8; DUSP10; PLAU; PPARGC1A; TGFB2; CREB1; DUSP1; ATF3; FOS; RUVBL2;
Beta3 integrin cell surface interactions	12	43	1.75439	2.56781	0.00157706	1	0.0559687	0.196223	FGA; FGB; FN1; ITGAV; PLAU; THBS1; VEGFA; VTN; TGFBR2; L1CAM; FGG; CD47;
Aurora A signaling	12	64	1.75439	1.72538	0.0407548	1	0.456235	1	AURKA; AURKB; BCL10; BIRC5; BRCA1; DLGAP5; PIK3CA; TNFAIP3; TPX2; TACC1; RASA1; ATM;
Packaging Of Telomere Ends	11	21	1.60819	4.81892	2.9432e-06	0.00490925	0.000258382	0.00090587	HIST1H4B; HIST1H4C; HIST1H4D; HIST1H4H; HIST1H4J; HIST1H4L; HIST2H4A; HIST2H4B; TERF1; HIST1H4E; HIST1H4A;
Fanconi anemia pathway	11	48	1.60819	2.10884	0.0121782	1	0.184666	0.647427	BLM; BRCA1; BRIP1; FANCA; FANCD2; FANCI; RAD50; RFC3; FANCL; ATM; RAD17;
Activation of the pre-replicative complex	10	30	1.46199	3.06731	0.000855219	1	0.0331745	0.116308	CDC45; CDC6; MCM10; MCM4; MCM5; MCM6; MCM7; ORC1; POLA2; POLE2;
DNA strand elongation	10	31	1.46199	2.96839	0.00114152	1	0.043274	0.151716	CDC45; GINS1; GINS2; GINS4; MCM4; MCM5; MCM6; MCM7; POLA2; RFC3;
Kinesins	9	21	1.31579	3.94355	0.000177159	0.295501	0.00895458	0.0313942	KIF11; KIF15; KIF23; KIF2A; KIF2C; KIF3A; KIF4A; KIFC1; KIF3C;
E2F mediated regulation of DNA replication	9	28	1.31579	2.95802	0.00206733	1	0.0676138	0.23705	CCNB1; CDC45; CDC6; CDK1; DHFR; ORC1; POLA2; RRM2; TYMS;
Regulation of Lipid Metabolism by Peroxisome proliferator-activated receptor alpha (PPARalpha)	9	32	1.31579	2.58838	0.00564478	1	0.144854	0.507849	ABCA1; ACOX1; ANKRD1; FADS1; FASN; PLIN2; CYP1A1; TRIB3; TNFRSF21;
Unwinding of DNA	8	11	1.16959	6.69012	2.30138e-06	0.0038387	0.000213261	0.00074768	CDC45; GINS1; GINS2; GINS4; MCM4; MCM5; MCM6; MCM7;
cholesterol biosynthesis II (via 24,25-dihydrolanosterol)	8	13	1.16959	5.66166	1.46941e-05	0.0245097	0.000980389	0.00343718	CYP51A1; DHCR7; EBP; FDFT1; LSS; MSMO1; NSDHL; SQLE;
cholesterol biosynthesis I	8	13	1.16959	5.66166	1.46941e-05	0.0245097	0.000980389	0.00343718	CYP51A1; DHCR7; EBP; FDFT1; LSS; MSMO1; NSDHL; SQLE;
cholesterol biosynthesis III (via desmosterol)	8	13	1.16959	5.66166	1.46941e-05	0.0245097	0.000980389	0.00343718	CYP51A1; DHCR7; EBP; FDFT1; LSS; MSMO1; NSDHL; SQLE;
VEGFR1 specific signals	8	29	1.16959	2.53906	0.0100914	1	0.174558	0.61199	CD2AP; HIF1A; NRP1; PIK3CA; VEGFA; CAV1; NRP2; RASA1;
Cyclin A/B1 associated events during G2/M transition	7	14	1.02339	4.60118	0.000301228	0.502448	0.0139569	0.048932	CCNA2; CCNB1; CCNB2; CDC25C; CDK1; PKMYT1; WEE1;
G1/S-Specific Transcription	7	15	1.02339	4.29463	0.00051215	0.854266	0.0213566	0.0748751	CDC45; CDC6; CDK1; DHFR; ORC1; RRM2; TYMS;
Triglyceride Biosynthesis	7	28	1.02339	2.30141	0.0268809	1	0.337123	1	DGAT1; FASN; SLC25A1; TECR; ACSL4; ELOVL6; ELOVL3;
BARD1 signaling events	7	29	1.02339	2.22208	0.0322231	1	0.387825	1	BRCA1; FANCA; FANCD2; RAD50; RAD51; FANCL; ATM;
APC-Cdc20 mediated degradation of Nek2A	6	23	0.877193	2.40185	0.0324197	1	0.387825	1	BUB1B; CDC20; MAD2L1; NEK2; UBE2C; UBE2D1;
APC/C:Cdc20 mediated degradation of Cyclin B	6	22	0.877193	2.51098	0.0263049	1	0.332398	1	CCNB1; CDC20; CDK1; PTTG1; UBE2C; UBE2D1;
Phosphorylation of Emi1	6	20	0.877193	2.76195	0.0164805	1	0.231004	0.809885	CCNB1; CDC20; CDK1; PLK1; UBE2C; UBE2D1;
Polo-like kinase mediated events	6	18	0.877193	3.06867	0.00952961	1	0.174558	0.61199	CDC25C; PKMYT1; PLK1; UBE2C; UBE2D1; WEE1;
Amino acid synthesis and interconversion (transamination)	6	10	0.877193	5.52115	0.000231259	0.38574	0.0113453	0.0397759	ASNS; GOT1; PYCR1; GLUL; GPT2; OAT;
Fatty Acyl-CoA Biosynthesis	6	18	0.877193	3.06867	0.00952961	1	0.174558	0.61199	FASN; SLC25A1; TECR; ACSL4; ELOVL6; ELOVL3;
superpathway of geranylgeranyldiphosphate biosynthesis I (via mevalonate)	6	13	0.877193	4.24802	0.0014169	1	0.0513781	0.180128	ACAT2; FDPS; HMGCR; HMGCS1; MVD; MVK;
ID	6	14	0.877193	3.9448	0.00225366	1	0.0722904	0.253446	CCNA2; ELK3; MSC; ATF3; ID3; IFI16;
Mitotic Telophase /Cytokinesis	5	18	0.730994	2.55807	0.0385766	1	0.434769	1	KIF20A; KIF23; PLK1; UBE2C; UBE2D1;
Inactivation of APC/C via direct inhibition of the APC/C complex	5	18	0.730994	2.55807	0.0385766	1	0.434769	1	BUB1B; CDC20; MAD2L1; UBE2C; UBE2D1;
Inhibition of the proteolytic activity of APC/C required for the onset of anaphase by mitotic spindle checkpoint components	5	18	0.730994	2.55807	0.0385766	1	0.434769	1	BUB1B; CDC20; MAD2L1; UBE2C; UBE2D1;
Phosphorylation of the APC/C	5	18	0.730994	2.55807	0.0385766	1	0.434769	1	CCNB1; CDK1; PLK1; UBE2C; UBE2D1;
PERK regulated gene expression	5	11	0.730994	4.18446	0.00395317	1	0.111761	0.391826	ASNS; CCL2; CXCL8; ATF3; IGFBP1;
Signaling by BMP	5	19	0.730994	2.42351	0.0478275	1	0.514686	1	BMPR1B; UBE2D1; FSTL1; BMPR2; ZFYVE16;
Mitotic Spindle Checkpoint	5	19	0.730994	2.42351	0.0478275	1	0.514686	1	BUB1B; CDC20; MAD2L1; UBE2C; UBE2D1;
mevalonate pathway I	5	10	0.730994	4.60249	0.00236632	1	0.0744721	0.261095	ACAT2; HMGCR; HMGCS1; MVD; MVK;
Beta5 beta6 beta7 and beta8 integrin cell surface interactions	5	17	0.730994	2.70846	0.030508	1	0.379757	1	FN1; ITGAV; PLAU; VTN; ITGB6;
Cyclin B2 mediated events	4	6	0.584795	6.13562	0.00173718	1	0.0591352	0.207324	CCNB1; CCNB2; CDC25C; CDK1;
Signaling by TGF beta	4	13	0.584795	2.83437	0.0445302	1	0.495176	1	TGFB1; UBE2D1; TGFBR2; NOTCH3;
NICD traffics to nucleus	4	11	0.584795	3.34924	0.0244888	1	0.316646	1	KAT2B; MAML2; NOTCH2; NOTCH3;
Notch-HLH transcription pathway	4	11	0.584795	3.34924	0.0244888	1	0.316646	1	KAT2B; MAML2; NOTCH2; NOTCH3;
G2/M DNA replication checkpoint	4	4	0.584795	9.19579	0.000138746	0.231428	0.00746542	0.0261733	CCNB1; CCNB2; CDK1; WEE1;
Chk1/Chk2(Cds1) mediated inactivation of Cyclin B:Cdk1 complex	4	5	0.584795	7.3603	0.000633693	1	0.0257805	0.0903848	CCNB1; CDC25C; CDK1; WEE1;
Transport of organic anions	4	10	0.584795	3.68383	0.0170213	1	0.232718	0.815894	SLCO2B1; SLCO3A1; SLCO1B3; SLCO4A1;
citrulline biosynthesis	4	8	0.584795	4.60363	0.00677686	1	0.168714	0.591499	GLS; PRODH; ALDH18A1; OAT;
RSK activation	3	7	0.438596	3.94855	0.0320436	1	0.387825	1	RPS6KA3; RPS6KA6; PLA2G4A;
Recruitment of repair and signaling proteins to double-strand breaks	3	8	0.438596	3.4556	0.0472036	1	0.514686	1	BRCA1; RAD50; ATM;
Attachment of GPI anchor to uPAR	3	7	0.438596	3.94855	0.0320436	1	0.387825	1	PGAP1; PIGK; GPAA1;
Type I hemidesmosome assembly	3	8	0.438596	3.4556	0.0472036	1	0.514686	1	LAMB3; LAMC2; LAMA3;
superpathway of serine and glycine biosynthesis I	3	4	0.438596	6.90257	0.00470738	1	0.126644	0.444005	PHGDH; PSAT1; SHMT2;
dermatan sulfate biosynthesis (late stages)	3	4	0.438596	6.90257	0.00470738	1	0.126644	0.444005	CHST15; DSE; UST;
oleate biosynthesis II (animals)	3	7	0.438596	3.94855	0.0320436	1	0.387825	1	FADS1; FADS2; SCD;
zymosterol biosynthesis	3	6	0.438596	4.60554	0.0198986	1	0.265527	0.930922	CYP51A1; MSMO1; NSDHL;
Phosphorylation of proteins involved in the G2/M transition by Cyclin A:Cdc2 complexes	2	3	0.292398	6.14071	0.0328678	1	0.387825	1	CCNA2; CDK1;
Alternative complement activation	2	3	0.292398	6.14071	0.0328678	1	0.387825	1	CFD; C3;
serine biosynthesis	2	2	0.292398	9.19579	0.0118099	1	0.18352	0.643411	PHGDH; PSAT1;
GDP-L-fucose biosynthesis I (from GDP-D-mannose)	2	2	0.292398	9.19579	0.0118099	1	0.18352	0.643411	GMDS; TSTA3;
epoxysqualene biosynthesis	2	2	0.292398	9.19579	0.0118099	1	0.18352	0.643411	FDFT1; SQLE;
PLK2 and PLK4 events	2	2	0.292398	9.19579	0.0118099	1	0.18352	0.643411	PLK4; PLK2;
