# Supplementary material for: Transcriptomic landscape of airway epithelial repair: Contrasting acute and chronic injury in mustard lung and COPD
Source: J Genet Eng Biotechnol. 2026 Jun 24;24(3):100756. doi: 10.1016/j.jgeb.2026.100756 (PMC13320475; doi:10.1016/j.jgeb.2026.100756)
Supplement: Supplementary file 6 — Supplementary material 6: Identifies gene clusters and key hub genes within EMT pathways for network and heatmap construction. [file mmc6.xlsx]

## Sheet: EMT
NAME	Mechanical_Day7	Mechanical_Day14	COPD	Smoke	Acute_Mustard	Chronic_Mustard
CCL2	3.68064	-2.26212	2.77	0	0.0781752	0.214262
FN1	3.4588	-1.51166	1.29	1.17638	0.132596	0.164599
SERPINE1	2.59464	-1.59264	1.2	2.36312	0.292683	0.183883
SPARC	2.11956	-0.979699	-0.0858	-0.210797	-0.231188	-0.357247
CD163	1.9748	-1.04427	0.956	-0.0633282	0.0804993	0.228858
COL6A2	1.67959	-1.5104	0.344	-0.133804	0.0900714	0.193422
CXCR4	1.55451	-1.37494	0.552	-0.179843	0.11889	0.165012
GJA1	1.27706	-1.18188	-0.27	0.0553964	-0.177796	0.0664088
COL6A1	0.913251	-0.8976	-1.1	-0.0945381	0.209608	0.279285
LOXL2	-1.05649	0.405052	0.694	0.489499	0.232433	0.191526
SNAI2	-1.09299	0.68935	-0.203	0.0135134	-0.583988	-0.0363723
CDH2	-1.27451	2.15756	1.61	0.532651	0.753903	-1.17258
FBN1	-1.83592	1.54737	-0.7	0.623059	0.0496964	0.0586048
FBLN1	-2.18176	2.07993	-0.216	-0.40402	-0.158405	-1.08397
CAV1	1.86367	-0.925475	-0.537	1.43623	-0.654032	0.337722
VCAN	1.11888	0.568679	0.631	0.798311	0.049995	-0.0534814
CXCL13	6.57327	-1.32074	-0.296	-0.203125	0.149624	-0.386886
FAP	3.04572	-1.18206	0.347	0.0942479	0.0467965	0.246993
MRC1	2.54874	-1.27803	1.26	0.0081428	0.0332352	0.311471
MS4A4A	2.33511	-1.26222	0.656	-0.0815654	0.0930316	0.231444
PTGIS	2.31264	-2.15931	-0.243	-0.216108	-0.0130413	0.209162
LGALS1	2.12872	-1.7415	0.387	0.29193	-0.244365	0.389459
COL15A1	2.10387	-2.03942	0.702	-0.135163	0.0156318	0.328743
PMP22	2.00257	-1.87847	0.744	-0.297014	0.0180767	-0.136252
VSIG4	1.92234	-1.2471	0.93	-0.09583	-0.0121798	0.385689
LY96	1.91624	-1.68586	0.83	-0.0170398	1.47366	0.986202
TUBB6	1.8529	-0.818256	0.811	-0.0743016	-0.421044	0.540224
MYLK	1.74629	0.566071	-0.543	0.383748	0.0957296	0.657788
SRGN	1.71794	-2.20947	0.728	0.375166	0.112614	0.696202
CALD1	1.70192	-1.15068	0.73	0.552422	0.265217	0.111998
F13A1	1.69365	-0.595772	0.169	-0.161535	-0.0241527	0.110524
MAF	1.68847	-1.60596	0.429	-0.173013	0.373545	0.486036
QKI	1.56733	-1.1918	-0.475	0.503523	-0.0117555	0.177547
CSF2RB	1.48681	-1.56451	0.495	-0.145443	0.0675307	0.199196
AP1S2	1.46982	-1.41031	0.238	0.143346	-0.368451	-0.0975697
ZEB2	1.46698	-1.76062	0.385	-0.0659891	0.0202061	0.168207
MS4A6A	1.36757	-3.32147	0.433	0.0217479	0.0580201	0.430509
COLEC12	1.35993	-1.16944	0.538	-0.0423944	0.00149347	0.12683
CSRP2	1.25202	-0.640343	0.395	-0.177351	0.509918	-0.0165931
GLIPR1	1.22908	-1.43344	0.272	0.927319	1.26076	0.342566
BAG2	1.14257	-1.11626	0.383	0.458594	-0.192669
DPYSL3	1.12801	-0.572853	1.26	-0.194827	-0.94389	0.605611
RGS2	1.12712	-0.59805	0.407	0.4685	1.25794	0.134073
RECK	1.12392	-1.93115	-0.747	0.757567	0.0343533	-0.00921586
CLEC2B	1.10163	-1.32004	0.354	-0.0154882	0.0732191	0.0493574
CRISPLD2	1.07532	-0.629147	-0.772	0.0369111	0.298865	-0.0300055
GUCY1B3	1.0469	-1.12645	0.101	-0.0204354	0.144335	0.190507
MAFB	1.0314	-0.583354	0.339	-0.315083	0.577125	0.0597568
SLC2A3	0.850751	-1.77776	1.17	-1.80154	0.605752	0.712692
NAP1L3	0.939237	-0.199417	-1.05	-0.0118985	0.221718	0.14272
MAP1B	-0.867563	0.769011	1.02	1.52028	0.165814	-0.0309633
TRPC1	-1.0647	1.16501	-0.947	1.65668	0.175311	-0.089226
BICC1	-1.12772	1.31572	-0.067	1.75712	0.103182	0.249203
MPDZ	-1.16876	1.36493	-0.428	1.87928	-0.0481656	-0.300179
GLYR1	-1.23053	1.42095	-0.365	0.258238
TNS1	-1.50365	1.06001	-0.342	-0.209353	0.0626633	0.0161775
KIAA1462	-1.53862	1.81571	-1.12	0.051137	0.0208748	0.190037
IGFBP5	-1.55537	1.63274	-0.329	-0.296633	0.10695	-0.815106
SPARCL1	-1.8076	0.431035	0.347	-0.138363	0.0593112	-1.21152
ITM2A	-1.82407	0.858832	-1.68	-0.0957301	0.6546	-0.821447
STON1	-1.95352	1.49427	-0.547	0	0.0447777	0.0677538
ISLR	-2.09397	1.90278	-0.536	-0.0706758	-0.00696776	-0.150596
SOBP	-2.1852	-1.46324	1.24	-0.0505965	-0.113633	-0.0913654
PLN	-2.43316	0.374779	1.34	-0.141811	0.0407903	0.183763
CDH11	-2.50486	1.67831	-0.996	-0.872244	-0.553029	-0.820218
SYNE1	-2.95979	2.24199	-0.293	0.962824	0.0430081	0.131767
MYL9	-3.08393	1.11597	-0.892	-0.201399	0.373424	0.338619
COL14A1	-3.3403	3.01155	-0.603	-0.00593267	-0.00385307	0.386748
CRYAB	-0.0291726	0.834045	-0.248	-1.89638	1.17777	-0.195153
AKT3	-0.747094	1.95418	0.222	2.34886	0.104361	0.177644
FSTL1	-0.615757	1.19886	-0.433	1.89872	0.205725	-0.0738801
GREM1	-0.494909	1.10557	-0.665	1.19997	0.108571	0.111151
C1S	-0.841354	1.31163	-0.199	1.03421	0.175304	-0.143379
UCHL1	-1.00803	2.86506	4.53	0.238745	0.745788	0.251615
PDGFC	0.294317	1.31081	-1.23	-0.619774	-0.0412643	-0.102079
AKAP12	0.710873	1.9459	1.25	-1.16891	0.106544	0.207199
SLIT2	-0.889908	0.666972	-1.39	-0.109612	0.0320118	-0.0473004
ZFPM2	-0.609893	0.996209	-1.08	0.122376	0.0790542	0.294677
SFRP1	1.77803	1.1095	-0.531	0.0266575	-0.892512	0.672742
FHL1	1.66807	0.793496	0.629	0.932344	-0.0119277	-0.182489
CYP1B1	0.355525	-1.22524	6.1	3.63979	0.727185	-1.75758
DSE	0.644094	-0.490958	0.197	1.93639	0.149006	-0.425622
CEP170			0	1.67868	0.0330768	0.141059
ZEB1	0.731373	1.55962	-0.218	1.64189	-0.0382092	0.271735
SACS	0.202297	0.0007005	0.0687	1.37142	-0.320668	0.0983772
TUBA1A	0.201387	0.143786	0.25	1.33502	-0.645669	-0.566353
GFPT2	-0.292417	0.0769473	0.0821	1.25947	0.222814	0.450888
TPM2	0.797509	1.00377	-1.27	1.25741	0.382439	-1.01113
MOXD1	-0.465627	-1.26624	0.736	1.15049	-0.0549991	0.402711
WWTR1	0.184644	-0.535179	-0.159	1.00049	-0.00219777	0.159765
NR3C1	-0.600265	-0.400894	-0.588	0.976295	-0.00292639	0.171471

## Sheet: cluster_1
NAME	Mechanical_Day7	Mechanical_Day14	COPD	Smoke	Acute_Mustard	Chronic_Mustard
CAV1	1.86367	-0.925475	-0.537	1.43623	-0.654032	0.337722
SFRP1	1.77803	1.1095	-0.531	0.0266575	-0.892512	0.672742
FHL1	1.66807	0.793496	0.629	0.932344	-0.0119277	-0.182489
VCAN	1.11888	0.568679	0.631	0.798311	0.049995	-0.0534814
CYP1B1	0.355525	-1.22524	6.1	3.63979	0.727185	-1.75758
DSE	0.644094	-0.490958	0.197	1.93639	0.149006	-0.425622
CEP170	0	0	0	1.67868	0.0330768	0.141059
ZEB1	0.731373	1.55962	-0.218	1.64189	-0.0382092	0.271735
SACS	0.202297	0.0007005	0.0687	1.37142	-0.320668	0.0983772
TUBA1A	0.201387	0.143786	0.25	1.33502	-0.645669	-0.566353
GFPT2	-0.292417	0.0769473	0.0821	1.25947	0.222814	0.450888
TPM2	0.797509	1.00377	-1.27	1.25741	0.382439	-1.01113
MOXD1	-0.465627	-1.26624	0.736	1.15049	-0.0549991	0.402711
WWTR1	0.184644	-0.535179	-0.159	1.00049	-0.00219777	0.159765
NR3C1	-0.600265	-0.400894	-0.588	0.976295	-0.00292639	0.171471

## Sheet: Cluster_2
NAME	Mechanical_Day7	Mechanical_Day14	COPD	Smoke	Acute_Mustard	Chronic_Mustard
MAP1B	-0.867563	0.769011	1.02	1.52028	0.165814	-0.0309633
LOXL2	-1.05649	0.405052	0.694	0.489499	0.232433	0.191526
TRPC1	-1.0647	1.16501	-0.947	1.65668	0.175311	-0.089226
SNAI2	-1.09299	0.68935	-0.203	0.0135134	-0.583988	-0.0363723
BICC1	-1.12772	1.31572	-0.067	1.75712	0.103182	0.249203
MPDZ	-1.16876	1.36493	-0.428	1.87928	-0.0481656	-0.300179
GLYR1	-1.23053	1.42095	-0.365	0.258238
CDH2	-1.27451	2.15756	1.61	0.532651	0.753903	-1.17258
TNS1	-1.50365	1.06001	-0.342	-0.209353	0.0626633	0.0161775
KIAA1462	-1.53862	1.81571	-1.12	0.051137	0.0208748	0.190037
IGFBP5	-1.55537	1.63274	-0.329	-0.296633	0.10695	-0.815106
SPARCL1	-1.8076	0.431035	0.347	-0.138363	0.0593112	-1.21152
ITM2A	-1.82407	0.858832	-1.68	-0.0957301	0.6546	-0.821447
FBN1	-1.83592	1.54737	-0.7	0.623059	0.0496964	0.0586048
STON1	-1.95352	1.49427	-0.547	0	0.0447777	0.0677538
ISLR	-2.09397	1.90278	-0.536	-0.0706758	-0.00696776	-0.150596
FBLN1	-2.18176	2.07993	-0.216	-0.40402	-0.158405	-1.08397
SOBP	-2.1852	-1.46324	1.24	-0.0505965	-0.113633	-0.0913654
PLN	-2.43316	0.374779	1.34	-0.141811	0.0407903	0.183763
CDH11	-2.50486	1.67831	-0.996	-0.872244	-0.553029	-0.820218
SYNE1	-2.95979	2.24199	-0.293	0.962824	0.0430081	0.131767
MYL9	-3.08393	1.11597	-0.892	-0.201399	0.373424	0.338619
COL14A1	-3.3403	3.01155	-0.603	-0.00593267	-0.00385307	0.386748
CRYAB	-0.0291726	0.834045	-0.248	-1.89638	1.17777	-0.195153
AKT3	-0.747094	1.95418	0.222	2.34886	0.104361	0.177644
FSTL1	-0.615757	1.19886	-0.433	1.89872	0.205725	-0.0738801
GREM1	-0.494909	1.10557	-0.665	1.19997	0.108571	0.111151
C1S	-0.841354	1.31163	-0.199	1.03421	0.175304	-0.143379
UCHL1	-1.00803	2.86506	4.53	0.238745	0.745788	0.251615
PDGFC	0.294317	1.31081	-1.23	-0.619774	-0.0412643	-0.102079
AKAP12	0.710873	1.9459	1.25	-1.16891	0.106544	0.207199
SLIT2	-0.889908	0.666972	-1.39	-0.109612	0.0320118	-0.0473004
ZFPM2	-0.609893	0.996209	-1.08	0.122376	0.0790542	0.294677

## Sheet: Cluster_3
NAME	Mechanical_Day7	Mechanical_Day14	COPD	Smoke	Acute_Mustard	Chronic_Mustard
CXCL13	6.57327	-1.32074	-0.296	-0.203125	0.149624	-0.386886
CCL2	3.68064	-2.26212	2.77	0	0.0781752	0.214262
FN1	3.4588	-1.51166	1.29	1.17638	0.132596	0.164599
FAP	3.04572	-1.18206	0.347	0.0942479	0.0467965	0.246993
SERPINE1	2.59464	-1.59264	1.2	2.36312	0.292683	0.183883
MRC1	2.54874	-1.27803	1.26	0.0081428	0.0332352	0.311471
MS4A4A	2.33511	-1.26222	0.656	-0.0815654	0.0930316	0.231444
PTGIS	2.31264	-2.15931	-0.243	-0.216108	-0.0130413	0.209162
LGALS1	2.12872	-1.7415	0.387	0.29193	-0.244365	0.389459
SPARC	2.11956	-0.979699	-0.0858	-0.210797	-0.231188	-0.357247
COL15A1	2.10387	-2.03942	0.702	-0.135163	0.0156318	0.328743
PMP22	2.00257	-1.87847	0.744	-0.297014	0.0180767	-0.136252
CD163	1.9748	-1.04427	0.956	-0.0633282	0.0804993	0.228858
VSIG4	1.92234	-1.2471	0.93	-0.09583	-0.0121798	0.385689
LY96	1.91624	-1.68586	0.83	-0.0170398	1.47366	0.986202
TUBB6	1.8529	-0.818256	0.811	-0.0743016	-0.421044	0.540224
MYLK	1.74629	0.566071	-0.543	0.383748	0.0957296	0.657788
SRGN	1.71794	-2.20947	0.728	0.375166	0.112614	0.696202
CALD1	1.70192	-1.15068	0.73	0.552422	0.265217	0.111998
F13A1	1.69365	-0.595772	0.169	-0.161535	-0.0241527	0.110524
MAF	1.68847	-1.60596	0.429	-0.173013	0.373545	0.486036
COL6A2	1.67959	-1.5104	0.344	-0.133804	0.0900714	0.193422
QKI	1.56733	-1.1918	-0.475	0.503523	-0.0117555	0.177547
CXCR4	1.55451	-1.37494	0.552	-0.179843	0.11889	0.165012
CSF2RB	1.48681	-1.56451	0.495	-0.145443	0.0675307	0.199196
AP1S2	1.46982	-1.41031	0.238	0.143346	-0.368451	-0.0975697
ZEB2	1.46698	-1.76062	0.385	-0.0659891	0.0202061	0.168207
MS4A6A	1.36757	-3.32147	0.433	0.0217479	0.0580201	0.430509
COLEC12	1.35993	-1.16944	0.538	-0.0423944	0.00149347	0.12683
GJA1	1.27706	-1.18188	-0.27	0.0553964	-0.177796	0.0664088
CSRP2	1.25202	-0.640343	0.395	-0.177351	0.509918	-0.0165931
GLIPR1	1.22908	-1.43344	0.272	0.927319	1.26076	0.342566
BAG2	1.14257	-1.11626	0.383	0.458594	-0.192669
DPYSL3	1.12801	-0.572853	1.26	-0.194827	-0.94389	0.605611
RGS2	1.12712	-0.59805	0.407	0.4685	1.25794	0.134073
RECK	1.12392	-1.93115	-0.747	0.757567	0.0343533	-0.00921586
CLEC2B	1.10163	-1.32004	0.354	-0.0154882	0.0732191	0.0493574
CRISPLD2	1.07532	-0.629147	-0.772	0.0369111	0.298865	-0.0300055
GUCY1B3	1.0469	-1.12645	0.101	-0.0204354	0.144335	0.190507
MAFB	1.0314	-0.583354	0.339	-0.315083	0.577125	0.0597568
SLC2A3	0.850751	-1.77776	1.17	-1.80154	0.605752	0.712692
NAP1L3	0.939237	-0.199417	-1.05	-0.0118985	0.221718	0.14272
COL6A1	0.913251	-0.8976	-1.1	-0.0945381	0.209608	0.279285

## Sheet: Hub genes
NAME	Mechanical_Day7	Mechanical_Day14	COPD	Smoke	Acute_Mustard	Chronic_Mustard
CCL2	3.68064	-2.26212	2.77	0	0.0781752	0.214262
FN1	3.4588	-1.51166	1.29	1.17638	0.132596	0.164599
SERPINE1	2.59464	-1.59264	1.2	2.36312	0.292683	0.183883
SPARC	2.11956	-0.979699	-0.0858	-0.210797	-0.231188	-0.357247
CD163	1.9748	-1.04427	0.956	-0.0633282	0.0804993	0.228858
COL6A2	1.67959	-1.5104	0.344	-0.133804	0.0900714	0.193422
CXCR4	1.55451	-1.37494	0.552	-0.179843	0.11889	0.165012
GJA1	1.27706	-1.18188	-0.27	0.0553964	-0.177796	0.0664088
COL6A1	0.913251	-0.8976	-1.1	-0.0945381	0.209608	0.279285
LOXL2	-1.05649	0.405052	0.694	0.489499	0.232433	0.191526
SNAI2	-1.09299	0.68935	-0.203	0.0135134	-0.583988	-0.0363723
CDH2	-1.27451	2.15756	1.61	0.532651	0.753903	-1.17258
FBN1	-1.83592	1.54737	-0.7	0.623059	0.0496964	0.0586048
FBLN1	-2.18176	2.07993	-0.216	-0.40402	-0.158405	-1.08397
CAV1	1.86367	-0.925475	-0.537	1.43623	-0.654032	0.337722
VCAN	1.11888	0.568679	0.631	0.798311	0.049995	-0.0534814
