# Supplementary material for: Transcriptomic landscape of airway epithelial repair: Contrasting acute and chronic injury in mustard lung and COPD
Source: J Genet Eng Biotechnol. 2026 Jun 24;24(3):100756. doi: 10.1016/j.jgeb.2026.100756 (PMC13320475; doi:10.1016/j.jgeb.2026.100756)
Supplement: Supplementary file 7 — Supplementary material 7: Identifies gene clusters and key hub genes within MET pathways for network and heatmap construction. [file mmc7.xlsx]

## Sheet: MET
NAME	Mechanical_Day7	Mechanical_Day14	COPD	Smoke	Acute_Mustard	Chronic_Mustard
AGR2	-0.364373	0.219069	1.32	-0.757384	0.822629	1.2497
C1orf116	-0.525523	0.585726	0.208	-1.23427	0.612413	-0.367062
CLDN7	-0.223342	0.755774	0.466	-0.0568835	1.01976	0.152091
EPCAM	0.248872	-0.1603	-0.181	-1.50211	-0.293012
ERBB2	-0.540017	0.652766	-0.578	-0.973296	0.0692194	-0.474405
ERBB3	0.442972	1.1138	-0.524	-1.34743	0.588535	0.156142
FXYD3	-0.149183	0.670246	0.372	-1.9175	0.940167	0.112904
IRF6	-0.882959	1.00909	0.476	-0.659473	1.01148	-0.258907
PLLP	-0.0476655	-0.151114	-0.0528	-1.07835	-0.0820423	-0.491402
CBLC	1.98514	-1.14182	-0.429	0.0866605	0.382973	0.0997658
CEACAM5	1.29113	-1.82797	3.76	-2.03993	0.0252475	1.28453
GPX2	0.620431	-0.086454	2.99	0.00795892	1.33653	-1.38461
ABCC3	-1.3464	1.35529	1.01	0.395348	0.0623994	-1.16322
AREG	-2.01643	2.15288	-0.873	-0.171197	0.0726103	0.132262
CD2AP	-0.534902	-0.361296	-0.31	1.21707	0.157243	0.0702107
COMT	-1.70342	1.4333	0.604	0.260365	0.3146	-0.135536
EPB41L4B	-1.85489	2.42903	0.997	0.546084	0.106945	0.158778
HNMT	-2.1383	2.65034	-0.976	-0.239932	0.509098	0.153148
HPGD	-0.951325	-0.731056	-0.331	1.90831	0.0765525	-1.39987
KRT15	-1.32261	0.704099	0.206	0.131533	1.33285	-2.12356
NQO1	-0.774911	0.755838	2.13	0.188453	0.0589329	-0.874258
POF1B	-1.10359	0.563025	-0.502	0.957958	0.257144	0.266883
TGFA	-0.664038	0.837743	-0.567	1.27085	0.169884	-0.0622633
TSPAN15	-0.211278	0.358833	0.182	1.05292	0.108606	0.33061
TTC39A	-1.48556	2.95538	0.24	0.55314	0.0868252	0.10497
AKR1B10	0.656773	0.718661	4.93	0.0347441	1.67977	0.0921109
AZGP1	0.183716	-0.223263	1.07	-0.325643	-0.0253176	1.47385
B3GNT3	0.346867	-0.0460815	0.417	-1.04407	0.197212	0.235759
BCAS1	-1.09462	1.11409	0.179	-1.07442	0.052149	0.775157
CEACAM7	1.00012	0.591411	0.43	-4.03586	0.00585118	0.209726
FA2H	-0.549422	0.49774	0.597	-1.61889	0.376099	0.504129
FUT3	0.123372	0.293488	1.13	-0.227485	0.947039	1.12057
GMDS	0.286469	-0.837421	0.819	-1.77538	-1.49786	1.00534
GPRC5A	0.523205	-0.787074	0.779	-1.86253	2.46029	0.409491
OAS1	0.542179	-0.771081	0.541	-1.55457	0.34243	0.550817
PRSS8	-0.070078	0.21272	0.499	-0.28266	1.26887	0.75152
S100A14	0.459493	-0.192164	0.766	-2.51236	0.0536012	-0.0810605
S100P	0.158992	-0.235278	1.12	-1.6474	1.53095	0.534398
SLC22A18	-0.176726	0.151566	0.0716	-1.07613	0.310897	-0.227618
SPDEF	-0.765643	-0.536257	1.09	-1.18361	-0.31165	0.789253
TFF1	-0.814467	-0.275243	1.87	-3.13355	0.0143804	2.78901
TFF3	-1.00191	0.75115	1.31	-0.426513	0.587655	1.11612
TSPAN13	-0.484895	0.230366	0.475	-1.44461	-0.137239	0.352862
TSPAN8	-0.451323	0.198252	0.437	-2.10155	0.188676	0.798633
ALOX5	1.94062	-1.44949	0.922	1.2843	0.130316	0.226928
AQP3	0.403574	-0.294849	0.113	1.13374	0.283935	0.00642525
BSPRY	1.26678	-1.37427	0.24	-0.846361	0.0621699
CEACAM1	0.618016	-2.13312	0.428	0.0449733	1.33008	0.737319
CEACAM6	0.465919	-0.79129	1.28	-0.69932	0.961449	0.877261
CYP4F3	0.814712	-0.532554	1.69	-0.297203	0.380988	-0.0180444
DSC2	1.83714	-0.929571	0.608	0.230876	0.849767	0.702473
GDF15	0.712492	-2.66819	0.893	0.284841	4.61316	-0.207541
HES1	1.87758	0.399412	-0.328	-0.692871	-0.047261	0.301815
IL1RN	2.37874	-2.36905	1.34	-0.168174	1.42664	0.529017
LCN2	-0.335454	-0.567654	0.13	0.772819	1.18229	0.284665
PHLDA2	1.50397	-1.60758	0.876	0.115937	0.158424	0.377538
PSCA	0.462069	-0.421758	0.39	-0.114292	0.0957831	-2.4972
RAB11FIP1	0.22846	-0.65917	-0.241	0.0198731	1.12345	0.0811271
SCEL	2.85068	-2.14097	1.72	-1.11895	0.949888	0.473182
SFN	1.06093	-1.2478	1.24	-0.403466	0.0464382	-0.230878
SHANK2	-1.36456	-3.21568	-0.566	-0.768648	-0.0863684	0.285665
TOX3	0.14753	-0.641018	-0.125	0.97136	0.0794301	0.133366
TRIM31	1.49464	-0.848096	0.449	-1.17641	-0.0269975	1.11233
UGT1A1	1.62673	-0.430832	0.517	0	0.0246301	0.0795272
VGLL1	1.49416	-2.32808	-1.47	-0.128486	0.879899	0.239444

## Sheet: Cluster_1
ID	Mechanical_Day7	Mechanical_Day14	COPD	Smoke	Acute_Mustard	Chronic_Mustard
AGR2	-0.364373	0.219069	1.32	-0.757384	0.822629	1.2497
AKR1B10	0.656773	0.718661	4.93	0.0347441	1.67977	0.0921109
AZGP1	0.183716	-0.223263	1.07	-0.325643	-0.0253176	1.47385
B3GNT3	0.346867	-0.0460815	0.417	-1.04407	0.197212	0.235759
BCAS1	-1.09462	1.11409	0.179	-1.07442	0.052149	0.775157
C1orf116	-0.525523	0.585726	0.208	-1.23427	0.612413	-0.367062
CEACAM7	1.00012	0.591411	0.43	-4.03586	0.00585118	0.209726
CLDN7	-0.223342	0.755774	0.466	-0.0568835	1.01976	0.152091
EPCAM	0.248872	-0.1603	-0.181	-1.50211	-0.293012
ERBB2	-0.540017	0.652766	-0.578	-0.973296	0.0692194	-0.474405
ERBB3	0.442972	1.1138	-0.524	-1.34743	0.588535	0.156142
FA2H	-0.549422	0.49774	0.597	-1.61889	0.376099	0.504129
FUT3	0.123372	0.293488	1.13	-0.227485	0.947039	1.12057
FXYD3	-0.149183	0.670246	0.372	-1.9175	0.940167	0.112904
GMDS	0.286469	-0.837421	0.819	-1.77538	-1.49786	1.00534
GPRC5A	0.523205	-0.787074	0.779	-1.86253	2.46029	0.409491
IRF6	-0.882959	1.00909	0.476	-0.659473	1.01148	-0.258907
OAS1	0.542179	-0.771081	0.541	-1.55457	0.34243	0.550817
PLLP	-0.0476655	-0.151114	-0.0528	-1.07835	-0.0820423	-0.491402
PRSS8	-0.070078	0.21272	0.499	-0.28266	1.26887	0.75152
S100A14	0.459493	-0.192164	0.766	-2.51236	0.0536012	-0.0810605
S100P	0.158992	-0.235278	1.12	-1.6474	1.53095	0.534398
SLC22A18	-0.176726	0.151566	0.0716	-1.07613	0.310897	-0.227618
SPDEF	-0.765643	-0.536257	1.09	-1.18361	-0.31165	0.789253
TFF1	-0.814467	-0.275243	1.87	-3.13355	0.0143804	2.78901
TFF3	-1.00191	0.75115	1.31	-0.426513	0.587655	1.11612
TSPAN13	-0.484895	0.230366	0.475	-1.44461	-0.137239	0.352862
TSPAN8	-0.451323	0.198252	0.437	-2.10155	0.188676	0.798633

## Sheet: Cluster_2
ID	Mechanical_Day7	Mechanical_Day14	COPD	Smoke	Acute_Mustard	Chronic_Mustard
ALOX5	1.94062	-1.44949	0.922	1.2843	0.130316	0.226928
AQP3	0.403574	-0.294849	0.113	1.13374	0.283935	0.00642525
BSPRY	1.26678	-1.37427	0.24	-0.846361	0.0621699
CBLC	1.98514	-1.14182	-0.429	0.0866605	0.382973	0.0997658
CEACAM1	0.618016	-2.13312	0.428	0.0449733	1.33008	0.737319
CEACAM5	1.29113	-1.82797	3.76	-2.03993	0.0252475	1.28453
CEACAM6	0.465919	-0.79129	1.28	-0.69932	0.961449	0.877261
CYP4F3	0.814712	-0.532554	1.69	-0.297203	0.380988	-0.0180444
DSC2	1.83714	-0.929571	0.608	0.230876	0.849767	0.702473
GDF15	0.712492	-2.66819	0.893	0.284841	4.61316	-0.207541
GPX2	0.620431	-0.086454	2.99	0.00795892	1.33653	-1.38461
HES1	1.87758	0.399412	-0.328	-0.692871	-0.047261	0.301815
IL1RN	2.37874	-2.36905	1.34	-0.168174	1.42664	0.529017
LCN2	-0.335454	-0.567654	0.13	0.772819	1.18229	0.284665
PHLDA2	1.50397	-1.60758	0.876	0.115937	0.158424	0.377538
PSCA	0.462069	-0.421758	0.39	-0.114292	0.0957831	-2.4972
RAB11FIP1	0.22846	-0.65917	-0.241	0.0198731	1.12345	0.0811271
SCEL	2.85068	-2.14097	1.72	-1.11895	0.949888	0.473182
SFN	1.06093	-1.2478	1.24	-0.403466	0.0464382	-0.230878
SHANK2	-1.36456	-3.21568	-0.566	-0.768648	-0.0863684	0.285665
TOX3	0.14753	-0.641018	-0.125	0.97136	0.0794301	0.133366
TRIM31	1.49464	-0.848096	0.449	-1.17641	-0.0269975	1.11233
UGT1A1	1.62673	-0.430832	0.517	0	0.0246301	0.0795272
VGLL1	1.49416	-2.32808	-1.47	-0.128486	0.879899	0.239444

## Sheet: Cluster_3
ID	Mechanical_Day7	Mechanical_Day14	COPD	Smoke	Acute_Mustard	Chronic_Mustard
ABCC3	-1.3464	1.35529	1.01	0.395348	0.0623994	-1.16322
AREG	-2.01643	2.15288	-0.873	-0.171197	0.0726103	0.132262
CD2AP	-0.534902	-0.361296	-0.31	1.21707	0.157243	0.0702107
COMT	-1.70342	1.4333	0.604	0.260365	0.3146	-0.135536
EPB41L4B	-1.85489	2.42903	0.997	0.546084	0.106945	0.158778
HNMT	-2.1383	2.65034	-0.976	-0.239932	0.509098	0.153148
HPGD	-0.951325	-0.731056	-0.331	1.90831	0.0765525	-1.39987
KRT15	-1.32261	0.704099	0.206	0.131533	1.33285	-2.12356
NQO1	-0.774911	0.755838	2.13	0.188453	0.0589329	-0.874258
POF1B	-1.10359	0.563025	-0.502	0.957958	0.257144	0.266883
TGFA	-0.664038	0.837743	-0.567	1.27085	0.169884	-0.0622633
TSPAN15	-0.211278	0.358833	0.182	1.05292	0.108606	0.33061
TTC39A	-1.48556	2.95538	0.24	0.55314	0.0868252	0.10497

## Sheet: Hub genes
NAME	Mechanical_Day7	Mechanical_Day14	COPD	Smoke	Acute_Mustard	Chronic_Mustard
AGR2	-0.364373	0.219069	1.32	-0.757384	0.822629	1.2497
C1orf116	-0.525523	0.585726	0.208	-1.23427	0.612413	-0.367062
CLDN7	-0.223342	0.755774	0.466	-0.0568835	1.01976	0.152091
EPCAM	0.248872	-0.1603	-0.181	-1.50211	-0.293012
ERBB2	-0.540017	0.652766	-0.578	-0.973296	0.0692194	-0.474405
ERBB3	0.442972	1.1138	-0.524	-1.34743	0.588535	0.156142
FXYD3	-0.149183	0.670246	0.372	-1.9175	0.940167	0.112904
IRF6	-0.882959	1.00909	0.476	-0.659473	1.01148	-0.258907
PLLP	-0.0476655	-0.151114	-0.0528	-1.07835	-0.0820423	-0.491402
CBLC	1.98514	-1.14182	-0.429	0.0866605	0.382973	0.0997658
CEACAM5	1.29113	-1.82797	3.76	-2.03993	0.0252475	1.28453
GPX2	0.620431	-0.086454	2.99	0.00795892	1.33653	-1.38461
