# Supplementary material for: Transcriptomic landscape of airway epithelial repair: Contrasting acute and chronic injury in mustard lung and COPD
Source: J Genet Eng Biotechnol. 2026 Jun 24;24(3):100756. doi: 10.1016/j.jgeb.2026.100756 (PMC13320475; doi:10.1016/j.jgeb.2026.100756)
Supplement: Supplementary file 8 — Supplementary material 8: Specifies thresholds and parameters used for MET and EMT network construction and analysis. [file mmc8.xlsx]

## Sheet: MET_network parameters
Id	Label	Degree	Weighted Degree	Eccentricity	closnesscentrality	harmonicclosnesscentrality	betweenesscentrality	Authority	Hub	pageranks	componentnumber	stat_inf_class	modularity_class	clustering	triangles	eigencentrality
ABCC3	ABCC3	2	2	8	0.231076	0.275226	0	0.008501	0.008501	0.008945	0	0	1	1	1	0.047631
NQO1	NQO1	6	6	7	0.295918	0.371716	86.1555	0.03515	0.03515	0.022849	0	0	1	0.4	6	0.144774
UGT1A1	UGT1A1	5	5	8	0.273585	0.346613	47.7182	0.025779	0.025779	0.020001	0	0	1	0.4	4	0.115241
AGR2	AGR2	16	16	5	0.423358	0.55	530.379	0.385278	0.385278	0.048682	0	2	0	0.166667	20	1
CEACAM6	CEACAM6	6	6	6	0.337209	0.422701	31.8262	0.199083	0.199083	0.018935	0	2	0	0.466667	7	0.508115
CEACAM5	CEACAM5	10	10	6	0.381579	0.486494	140.999	0.28406	0.28406	0.031794	0	2	0	0.288889	13	0.727052
TSPAN13	TSPAN13	3	3	6	0.311828	0.370402	26.7675	0.069407	0.069407	0.011659	0	2	3	0.333333	1	0.184502
EPCAM	EPCAM	12	12	6	0.402778	0.517529	149.646	0.38012	0.38012	0.03537	0	2	0	0.333333	22	0.981077
ERBB3	ERBB3	8	8	6	0.389262	0.477299	186.028	0.206611	0.206611	0.026595	0	2	5	0.25	7	0.551513
TFF1	TFF1	5	5	6	0.360248	0.433333	17.821	0.185604	0.185604	0.015749	0	2	0	0.5	5	0.477052
S100P	S100P	4	4	6	0.322222	0.393966	32.5401	0.087761	0.087761	0.014537	0	2	6	0.166667	1	0.234328
KRT7	KRT7	6	6	6	0.367089	0.446264	31.4667	0.242209	0.242209	0.018628	0	2	0	0.6	9	0.622048
AKR1B10	AKR1B10	3	3	6	0.33526	0.397126	95.2308	0.074032	0.074032	0.011173	0	0	1	0.333333	1	0.215666
CLDN7	CLDN7	9	9	6	0.405594	0.497414	195.012	0.291785	0.291785	0.027223	0	2	0	0.361111	13	0.763084
S100A14	S100A14	2	2	6	0.308511	0.36092	0	0.066002	0.066002	0.007983	0	2	6	1	1	0.172921
TSPAN1	TSPAN1	3	3	5	0.329545	0.383621	12.0833	0.078048	0.078048	0.011457	0	2	3	0.666667	2	0.207022
SPDEF	SPDEF	3	3	6	0.31016	0.36954	0	0.111487	0.111487	0.010145	0	2	0	1	3	0.283872
TSPAN8	TSPAN8	4	4	6	0.343195	0.406609	43.673	0.152266	0.152266	0.01349	0	2	0	0.5	3	0.392798
FXYD3	FXYD3	5	5	5	0.347305	0.414655	374.039	0.104692	0.104692	0.019167	0	2	8	0.2	2	0.281218
TFF3	TFF3	7	7	6	0.347305	0.434483	34.3015	0.228152	0.228152	0.021195	0	2	0	0.428571	9	0.583836
GPX2	GPX2	7	7	7	0.358025	0.449589	343.728	0.110166	0.110166	0.025057	0	0	1	0.238095	5	0.336391
ALOX5	ALOX5	3	3	8	0.269767	0.326498	81.3234	0.016516	0.016516	0.015245	0	0	1	0	0	0.063123
CYP4F3	CYP4F3	2	2	9	0.218868	0.266632	1.66667	0.005901	0.005901	0.010028	0	0	1	0	0	0.033873
HPGD	HPGD	1	1	9	0.213235	0.243644	0	0.002304	0.002304	0.006627	0	0	1	0	0	0.012289
AQP3	AQP3	1	1	1	1	1	0	0	0	0.015385	1	1	2	0	0	0.002473
DSC2	DSC2	1	1	1	1	1	0	0	0	0.015385	1	1	2	0	0	0.002473
AREG	AREG	3	3	7	0.320442	0.377176	0	0.086626	0.086626	0.010908	0	2	5	1	3	0.234502
ERBB2	ERBB2	14	14	7	0.405594	0.538095	440.381	0.321262	0.321262	0.044545	0	2	5	0.175824	16	0.854465
TGFA	TGFA	4	4	7	0.331429	0.397291	61.419	0.092984	0.092984	0.014447	0	2	5	0.5	3	0.254178
B3GNT3	B3GNT3	4	4	8	0.262443	0.326786	68.9262	0.022842	0.022842	0.018569	0	2	3	0	0	0.073525
FUT3	FUT3	2	2	8	0.300518	0.359832	29.5754	0.048012	0.048012	0.008959	0	2	3	0	0	0.133634
CBLC	CBLC	4	4	7	0.331429	0.399302	162.127	0.078396	0.078396	0.017034	0	2	5	0.166667	1	0.219073
TSPAN15	TSPAN15	3	3	7	0.274882	0.3289	31.2238	0.034116	0.034116	0.012425	0	2	3	0	0	0.09545
GALNT3	GALNT3	1	1	9	0.208633	0.241345	0	0.003187	0.003187	0.006254	0	2	3	0	0	0.014036
BCAS1	BCAS1	1	1	8	0.180124	0.20743	0	0.000308	0.000308	0.008471	0	2	4	0	0	0.006218
PLLP	PLLP	3	3	7	0.218868	0.267036	113	0.002209	0.002209	0.021726	0	2	4	0	0	0.017435
C1orf116	C1orf116	2	2	7	0.218868	0.259852	112	0.002166	0.002166	0.014193	0	2	4	0	0	0.015098
PRR15L	PRR15L	3	3	6	0.273585	0.327299	321	0.015218	0.015218	0.017769	0	2	4	0	0	0.052738
SCEL	SCEL	2	2	8	0.18125	0.216913	57	0.000308	0.000308	0.016141	0	2	4	0	0	0.008084
CD2AP	CD2AP	2	2	8	0.252174	0.29374	57	0.011156	0.011156	0.012349	0	2	5	0	0	0.036195
MYO6	MYO6	1	1	9	0.202091	0.227265	0	0.001556	0.001556	0.007557	0	2	5	0	0	0.007644
CEACAM1	CEACAM1	2	2	7	0.282927	0.333785	0	0.067411	0.067411	0.007693	0	2	0	1	1	0.169705
CEACAM7	CEACAM7	1	1	7	0.277512	0.31798	0	0.039634	0.039634	0.00501	0	2	0	0	0	0.099759
TRIM31	TRIM31	2	2	7	0.280193	0.329475	0	0.073429	0.073429	0.007649	0	2	0	1	1	0.184198
PSCA	PSCA	4	4	7	0.337209	0.40936	42.0214	0.14185	0.14185	0.01371	0	2	6	0.5	3	0.366546
LCN2	LCN2	5	5	7	0.292929	0.371141	22.9905	0.081825	0.081825	0.017596	0	2	6	0.1	1	0.214862
PRSS8	PRSS8	5	5	5	0.351515	0.412644	74.3194	0.134726	0.134726	0.01723	0	2	8	0.5	5	0.354373
ESRP1	ESRP1	6	6	5	0.353659	0.421264	131.319	0.137068	0.137068	0.021661	0	2	8	0.333333	5	0.361613
COMT	COMT	4	4	8	0.2723	0.337993	17.2083	0.025044	0.025044	0.015768	0	0	1	0.666667	4	0.108582
HNMT	HNMT	2	2	8	0.230159	0.272352	0	0.008399	0.008399	0.008896	0	0	1	1	1	0.045978
RAB11FIP1	RAB11FIP1	2	2	8	0.297436	0.355521	0	0.058203	0.058203	0.008272	0	2	5	1	1	0.158355
EZR	EZR	5	5	7	0.325843	0.400739	73.1548	0.095885	0.095885	0.019175	0	2	5	0.2	2	0.262487
GDF15	GDF15	2	2	7	0.292929	0.342693	9.01191	0.040245	0.040245	0.008125	0	2	6	0	0	0.109879
RBM47	RBM47	1	1	6	0.262443	0.291667	0	0.019125	0.019125	0.005376	0	2	8	0	0	0.051555
IRF6	IRF6	4	4	6	0.291457	0.35	121.083	0.051927	0.051927	0.016556	0	2	8	0.166667	1	0.145157
PLS1	PLS1	1	1	8	0.246809	0.281096	0	0.013379	0.013379	0.005567	0	2	5	0	0	0.038757
FA2H	FA2H	1	1	8	0.180124	0.20743	0	0.000308	0.000308	0.008471	0	2	4	0	0	0.006218
GALE	GALE	1	1	1	1	1	0	0	0	0.015385	2	3	7	0	0	0.002473
GMDS	GMDS	1	1	1	1	1	0	0	0	0.015385	2	3	7	0	0	0.002473
IL1RN	IL1RN	2	2	8	0.26484	0.315866	1.83333	0.031209	0.031209	0.008212	0	2	6	0	0	0.082875
SFN	SFN	2	2	7	0.228346	0.266831	57	0.007389	0.007389	0.012192	0	2	8	0	0	0.026116
KRT15	KRT15	1	1	8	0.186495	0.210242	0	0.001031	0.001031	0.007489	0	2	8	0	0	0.00644
PHLDA2	PHLDA2	1	1	1	1	1	0	0	0	0.015385	3	4	9	0	0	0.002473
SLC22A18	SLC22A18	1	1	1	1	1	0	0	0	0.015385	3	4	9	0	0	0.002473
POF1B	POF1B	1	1	9	0.153846	0.177367	0	4.3e-05	4.3e-05	0.009163	0	2	4	0	0	0.004132

## Sheet: EMT_network parameters
Id	Label	Degree	Weighted Degree	Eccentricity	closnesscentrality	harmonicclosnesscentrality	betweenesscentrality	pageranks	componentnumber	modularity_class	eigencentrality	stat_inf_class	Authority	Hub
AKAP12	AKAP12	2	2	4	0.340807	0.370614	7.8821	0.006214	0	1	0.043085	0	0.015699	0.015699
CAV1	CAV1	18	18	3	0.506667	0.583333	359.426	0.034274	0	1	0.512922	0	0.193338	0.193338
FHL1	FHL1	2	2	5	0.305221	0.33136	0.958333	0.006228	0	1	0.025204	0	0.009155	0.009155
AKT3	AKT3	1	1	5	0.329004	0.356798	0	0.003361	0	2	0.048728	0	0.019186	0.019186
FBN1	FBN1	19	19	4	0.487179	0.575658	177.069	0.031588	0	2	0.638944	0	0.24746	0.24746
ANK2	ANK2	6	6	4	0.426966	0.474781	176.391	0.01483	0	1	0.159194	0	0.059013	0.059013
MYL9	MYL9	10	10	4	0.436782	0.5	39.0908	0.017574	0	2	0.320343	0	0.122589	0.122589
MAP1B	MAP1B	2	2	5	0.302789	0.328947	75	0.008932	0	1	0.014412	0	0.004603	0.004603
FN1	FN1	36	36	3	0.617886	0.721491	938.546	0.06166	0	4	1	0	0.37991	0.37991
TUBA1A	TUBA1A	5	5	4	0.368932	0.41557	81.0833	0.012385	0	5	0.109747	0	0.041154	0.041154
TRPC1	TRPC1	2	2	4	0.347032	0.377193	0	0.005667	0	1	0.053447	0	0.019565	0.019565
ASPN	ASPN	10	10	4	0.429379	0.494518	29.7675	0.016813	0	4	0.374864	0	0.145614	0.145614
SFRP1	SFRP1	2	2	5	0.32618	0.357675	0	0.004758	0	4	0.0697	0	0.027307	0.027307
VCAN	VCAN	12	12	4	0.481013	0.54057	175.147	0.021517	0	3	0.443491	0	0.168476	0.168476
CTSK	CTSK	9	9	4	0.431818	0.492325	34.8949	0.015334	0	4	0.319697	0	0.122178	0.122178
COL14A1	COL14A1	9	9	4	0.415301	0.479167	75.7485	0.016063	0	4	0.348662	0	0.135939	0.135939
COL6A2	COL6A2	16	16	4	0.475	0.557018	71.309	0.025367	0	4	0.584176	0	0.226111	0.226111
FBLN1	FBLN1	15	15	4	0.475	0.551535	107.331	0.024377	0	4	0.53545	0	0.2066	0.2066
COL6A1	COL6A1	16	16	4	0.47205	0.554825	61.9858	0.025204	0	4	0.592864	0	0.229489	0.229489
COL15A1	COL15A1	9	9	4	0.41989	0.482456	13.4265	0.015005	0	4	0.345931	0	0.134692	0.134692
BICC1	BICC1	1	1	6	0.261168	0.279605	0	0.005016	0	0	0.004748	0	0.001206	0.001206
WWTR1	WWTR1	4	4	5	0.351852	0.390789	165.627	0.014416	0	0	0.044919	0	0.015556	0.015556
C1S	C1S	7	7	4	0.424581	0.476974	36.6447	0.012372	0	4	0.258832	0	0.0977	0.0977
IGFBP5	IGFBP5	7	7	4	0.431818	0.48136	73.5262	0.0135	0	1	0.26847	0	0.102389	0.102389
CD163	CD163	12	12	4	0.439306	0.510965	106.589	0.021775	0	3	0.256801	0	0.089601	0.089601
VSIG4	VSIG4	7	7	5	0.336283	0.395614	18.4487	0.014152	0	3	0.084512	0	0.026058	0.026058
CALD1	CALD1	7	7	4	0.415301	0.468202	8.90976	0.012288	0	2	0.259022	0	0.099405	0.099405
SPARC	SPARC	22	22	4	0.517007	0.608553	247.403	0.035901	0	2	0.719046	0	0.276368	0.276368
FSTL1	FSTL1	7	7	4	0.41989	0.472588	24.4711	0.012542	0	2	0.297785	0	0.115469	0.115469
MYLK	MYLK	5	5	4	0.370732	0.417763	1.60119	0.009254	0	2	0.159919	0	0.061681	0.061681
TPM2	TPM2	6	6	4	0.387755	0.439693	4.20677	0.010677	0	2	0.191676	0	0.073726	0.073726
TAGLN	TAGLN	20	20	4	0.517007	0.599781	234.995	0.032818	0	2	0.658295	0	0.252398	0.252398
SNAI2	SNAI2	15	15	4	0.487179	0.558114	115.229	0.025353	0	5	0.487728	0	0.185367	0.185367
FAP	FAP	4	4	4	0.404255	0.445175	1.7544	0.007905	0	4	0.169359	0	0.06435	0.06435
SERPINE1	SERPINE1	14	14	4	0.5	0.5625	302.361	0.02561	0	5	0.50197	0	0.191211	0.191211
CCL2	CCL2	16	16	4	0.503311	0.573465	252.435	0.027478	0	3	0.476662	0	0.176721	0.176721
NR3C1	NR3C1	2	2	4	0.35023	0.381579	0.916667	0.005132	0	1	0.064532	0	0.024415	0.024415
PTGIS	PTGIS	2	2	4	0.368932	0.402412	1.10714	0.00498	0	1	0.088906	0	0.034175	0.034175
CDH2	CDH2	12	12	4	0.475	0.536184	30.1926	0.020047	0	5	0.446592	0	0.169677	0.169677
GJA1	GJA1	13	13	4	0.469136	0.539474	150.028	0.023271	0	5	0.470285	0	0.179537	0.179537
CLIC4	CLIC4	1	1	4	0.337778	0.361842	0	0.003567	0	1	0.040178	0	0.01499	0.01499
CXCR4	CXCR4	13	13	4	0.463415	0.535088	162.744	0.023837	0	3	0.326471	0	0.118437	0.118437
MS4A4A	MS4A4A	5	5	5	0.35514	0.400658	7.60996	0.010213	0	3	0.083799	0	0.026739	0.026739
MAFB	MAFB	5	5	5	0.372549	0.419298	31.5719	0.010491	0	3	0.099354	0	0.034165	0.034165
LY96	LY96	2	2	5	0.351852	0.382018	0	0.004966	0	3	0.064092	0	0.022884	0.022884
MRC1	MRC1	7	7	5	0.38	0.434649	51.9332	0.014056	0	3	0.11741	0	0.037968	0.037968
CXCL13	CXCL13	3	3	5	0.36019	0.397368	0	0.006509	0	3	0.085732	0	0.029831	0.02983
F13A1	F13A1	6	6	4	0.417582	0.464912	42.097	0.011994	0	3	0.132485	0	0.045141	0.045141
MS4A6A	MS4A6A	4	4	5	0.312757	0.354825	0.25	0.008644	0	3	0.049721	0	0.01454	0.01454
CDH11	CDH11	9	9	4	0.434286	0.493421	10.7555	0.015191	0	5	0.350628	0	0.134568	0.134568
ZEB1	ZEB1	8	8	4	0.429379	0.483553	6.98254	0.013935	0	5	0.292509	0	0.11084	0.11084
LOXL2	LOXL2	11	11	4	0.447059	0.512061	21.9822	0.017946	0	5	0.447427	0	0.172954	0.172954
ZEB2	ZEB2	7	7	4	0.417582	0.470395	82.15	0.014328	0	5	0.208119	0	0.077515	0.077515
CYP1B1	CYP1B1	1	1	5	0.294574	0.31886	0	0.003465	0	4	0.026709	0	0.010539	0.010539
ISLR	ISLR	3	3	5	0.336283	0.375219	0	0.006094	0	4	0.111949	0	0.043991	0.043991
TGFB1I1	TGFB1I1	8	8	4	0.426966	0.483553	29.3835	0.014733	0	2	0.315165	0	0.121578	0.121578
CRYAB	CRYAB	2	2	6	0.283582	0.311842	6.07271	0.006501	0	2	0.010511	0	0.002917	0.002917
MAF	MAF	4	4	6	0.306452	0.352632	38.5667	0.011272	0	3	0.026489	0	0.007025	0.007025
SPARCL1	SPARCL1	3	3	5	0.351852	0.389693	57.271	0.007623	0	2	0.079882	0	0.030605	0.030605
CSRP2	CSRP2	3	3	4	0.368932	0.405702	0	0.006224	0	2	0.13065	0	0.0505	0.0505
SRGN	SRGN	4	4	5	0.365385	0.407237	80.1254	0.010258	0	3	0.070641	0	0.024412	0.024411
SLIT2	SLIT2	3	3	5	0.351852	0.3875	0	0.006683	0	5	0.081133	0	0.029564	0.029564
DPYSL3	DPYSL3	1	1	6	0.233129	0.248684	0	0.005747	0	1	0.002205	0	0.000357	0.000357
DSE	DSE	1	1	5	0.32618	0.34693	0	0.003472	0	3	0.034235	0	0.013062	0.013062
EMP3	EMP3	1	1	5	0.280443	0.29693	0	0.005315	0	4	0.006771	0	0.002297	0.002297
LGALS1	LGALS1	2	2	4	0.387755	0.419956	75	0.007922	0	4	0.07874	0	0.029633	0.029633
TNS1	TNS1	2	2	4	0.387755	0.419956	0	0.004969	0	2	0.101664	0	0.03888	0.03888
GREM1	GREM1	1	1	4	0.383838	0.411184	0	0.003404	0	4	0.07731	0	0.029454	0.029454
SYNE1	SYNE1	1	1	4	0.383838	0.411184	0	0.003404	0	4	0.07731	0	0.029454	0.029454
MPDZ	MPDZ	1	1	5	0.320675	0.344956	0	0.00347	0	5	0.036218	0	0.01392	0.01392
TUBB6	TUBB6	3	3	4	0.36019	0.39693	0	0.00697	0	5	0.096167	0	0.036679	0.036679
GLIPR1	GLIPR1	1	1	6	0.268551	0.287939	0	0.004128	0	3	0.006644	0	0.001893	0.001893
PMP22	PMP22	1	1	6	0.261168	0.279605	0	0.005016	0	0	0.004748	0	0.001206	0.001206
QKI	QKI	1	1	5	0.29572	0.316886	0	0.003688	0	5	0.016822	0	0.00601	0.00601
RECK	RECK	2	2	5	0.36019	0.394079	0	0.004772	0	5	0.092796	0	0.035798	0.035798
SLC2A3	SLC2A3	1	1	5	0.334802	0.355702	0	0.003503	0	5	0.038635	0	0.014825	0.014825
UCHL1	UCHL1	1	1	5	0.270463	0.291009	0	0.004054	0	5	0.009417	0	0.003191	0.003191
