# Supplementary material for: Transcriptomic landscape of airway epithelial repair: Contrasting acute and chronic injury in mustard lung and COPD
Source: J Genet Eng Biotechnol. 2026 Jun 24;24(3):100756. doi: 10.1016/j.jgeb.2026.100756 (PMC13320475; doi:10.1016/j.jgeb.2026.100756)
Supplement: Supplementary file 9 — Supplementary material 9: Data table detailing relationships between genes, pathways, and conditions which is used for network reconstruction. [file mmc9.xlsx]

## Sheet: Network_Gene_Pathway_Disease
Source	Target	Type	Disease
NT5E	COPD	1	COPD
NPAS3	COPD	1	COPD
SLIT2	COPD	1	COPD
SLITRK6	COPD	1	COPD
LTF	COPD	1	COPD
PRKAR2B	COPD	1	COPD
THSD7A	COPD	1	COPD
MAOB	COPD	1	COPD
PROS1	COPD	1	COPD
OSBPL6	COPD	1	COPD
SEC14L3	COPD	1	COPD
PIEZO2	COPD	1	COPD
CYP4X1	COPD	1	COPD
PPP1R16B	COPD	1	COPD
STEAP4	COPD	1	COPD
FMO2	COPD	1	COPD
C3	COPD	1	COPD
ADAMTS15	COPD	1	COPD
WNK4	COPD	1	COPD
PCDH17	COPD	1	COPD
PANK1	COPD	1	COPD
RHOBTB3	COPD	1	COPD
PLK2	COPD	1	COPD
NAV3	COPD	1	COPD
TMEM45A	COPD	1	COPD
POU2AF1	COPD	1	COPD
ARFGEF3	COPD	1	COPD
SLC29A1	COPD	1	COPD
VGLL3	COPD	1	COPD
CLDN8	COPD	1	COPD
WFDC6	COPD	1	COPD
TMEM178A	COPD	1	COPD
PDE7A	COPD	1	COPD
ITM2A	COPD	1	COPD
AFAP1L1	COPD	1	COPD
LOC283177	COPD	1	COPD
PDK4	COPD	1	COPD
GAS6	COPD	1	COPD
ANGPT1	COPD	1	COPD
BAGE2///BAGE4	COPD	1	COPD
EPB41L2	COPD	1	COPD
VEPH1	COPD	1	COPD
PAX1	COPD	1	COPD
SHISA9	COPD	1	COPD
FRMD4A	COPD	1	COPD
FHOD3	COPD	1	COPD
KCNA1	COPD	1	COPD
SGCE	COPD	1	COPD
CX3CL1	COPD	1	COPD
PEG10	COPD	1	COPD
ST3GAL6	COPD	1	COPD
TMPO	COPD	1	COPD
FAM65C	COPD	1	COPD
MIER3	COPD	1	COPD
YOD1	COPD	1	COPD
PYGO1	COPD	1	COPD
PKIB	COPD	1	COPD
ANO4	COPD	1	COPD
SAA2///SAA1	COPD	1	COPD
PLEKHG4B	COPD	1	COPD
CSGALNACT1	COPD	1	COPD
ZBTB16	COPD	1	COPD
ATP13A4	COPD	1	COPD
MGP	COPD	1	COPD
EVC	COPD	1	COPD
RBMS3	COPD	1	COPD
C14orf132	COPD	1	COPD
KCNJ2-AS1	COPD	1	COPD
CLK4	COPD	1	COPD
LRP2	COPD	1	COPD
GRM5	COPD	1	COPD
SESN3	COPD	1	COPD
IGHV4-31///IGHM///IGHG1///IGHA1	COPD	1	COPD
TMOD2	COPD	1	COPD
EPOR	COPD	1	COPD
TPM2	COPD	1	COPD
CNN3	COPD	1	COPD
LEPROT///LEPR	COPD	1	COPD
FOXO3B///FOXO3	COPD	1	COPD
MBNL2	COPD	1	COPD
GSK3B	COPD	1	COPD
RTN4RL1	COPD	1	COPD
AQP4	COPD	1	COPD
ITLN1	COPD	1	COPD
ATP6V1B1	COPD	1	COPD
ERP27	COPD	1	COPD
SNED1	COPD	1	COPD
PTGER4	COPD	1	COPD
SAA2-SAA4///SAA2///SAA1	COPD	1	COPD
LOC729970	COPD	1	COPD
PART1	COPD	1	COPD
IL5RA	COPD	1	COPD
HSD17B2	COPD	1	COPD
HIPK3	COPD	1	COPD
43896	COPD	1	COPD
DPP4	COPD	1	COPD
PAXBP1	COPD	1	COPD
KLF12	COPD	1	COPD
RAB6B	COPD	1	COPD
LOC100507560	COPD	1	COPD
TFPI	COPD	1	COPD
SLC6A13	COPD	1	COPD
PPP4R4	COPD	1	COPD
LOC338667	COPD	1	COPD
TFPI2	COPD	1	COPD
TMEM144	COPD	1	COPD
ZFX	COPD	1	COPD
IGF1R	COPD	1	COPD
TACR1	COPD	1	COPD
LOC645513	COPD	1	COPD
POLH	COPD	1	COPD
PTGFR	COPD	1	COPD
PTPN11	COPD	1	COPD
TRUB1	COPD	1	COPD
ARRB1	COPD	1	COPD
FAM167A-AS1	COPD	1	COPD
SNTB1	COPD	1	COPD
DACH1	COPD	1	COPD
TAOK1	COPD	1	COPD
LOC101930583///GOLGA8B///GOLGA8A	COPD	1	COPD
KCNC4	COPD	1	COPD
FOXA2	COPD	1	COPD
CASP2	COPD	1	COPD
LOC101928524	COPD	1	COPD
PCSK6	COPD	1	COPD
ITGB2-AS1	COPD	1	COPD
SLC44A5	COPD	1	COPD
MT1M	COPD	1	COPD
FGFR2	COPD	1	COPD
PTPN21	COPD	1	COPD
PPM1L	COPD	1	COPD
SEC63	COPD	1	COPD
GLS2	COPD	1	COPD
LSS	COPD	1	COPD
PRIM2B///PRIM2	COPD	1	COPD
RPL13AP17	COPD	1	COPD
ARHGEF26	COPD	1	COPD
NFATC2	COPD	1	COPD
ACVR2B	COPD	1	COPD
ANKRD36BP2	COPD	1	COPD
VMA21	COPD	1	COPD
HNMT	COPD	1	COPD
APELA	COPD	1	COPD
LINC01558	COPD	1	COPD
ATAD2B	COPD	1	COPD
TLK1	COPD	1	COPD
MUC5B	COPD	1	COPD
HEATR1	COPD	1	COPD
SRSF1	COPD	1	COPD
TRIM23	COPD	1	COPD
SNHG4///MATR3	COPD	1	COPD
CTNNB1	COPD	1	COPD
DAPK1-IT1	COPD	1	COPD
SAP30L	COPD	1	COPD
MMP7	COPD	1	COPD
C1QTNF4	COPD	1	COPD
IL6ST	COPD	1	COPD
TTC34///LOC284630	COPD	1	COPD
PAXIP1-AS2	COPD	1	COPD
PEX2	COPD	1	COPD
CBX5	COPD	1	COPD
SRSF6	COPD	1	COPD
PRKCE	COPD	1	COPD
BROX	COPD	1	COPD
STRN3	COPD	1	COPD
TNRC6C	COPD	1	COPD
MIR6778///SHMT1	COPD	1	COPD
SLC7A2	COPD	1	COPD
ANTXR2	COPD	1	COPD
PDGFC	COPD	1	COPD
OBSCN	COPD	1	COPD
MFAP3	COPD	1	COPD
RBM33	COPD	1	COPD
ZCCHC4	COPD	1	COPD
WDR86	COPD	1	COPD
WIF1	COPD	1	COPD
TTBK2	COPD	1	COPD
FGF18	COPD	1	COPD
KLHDC8A	COPD	1	COPD
GID4	COPD	1	COPD
OPA3	COPD	1	COPD
KCTD7///RABGEF1	COPD	1	COPD
ZFP36L2	COPD	1	COPD
C21orf58	COPD	1	COPD
LOC100506538	COPD	1	COPD
OR10J1	COPD	1	COPD
PNMA2	COPD	1	COPD
OXR1	COPD	1	COPD
KITLG	COPD	1	COPD
LAG3	COPD	1	COPD
ZNF24	COPD	1	COPD
EXOSC3	COPD	1	COPD
SEMA5B	COPD	1	COPD
LOC101928269///LOC100506403///RUNX1	COPD	1	COPD
ATP13A4-AS1	COPD	1	COPD
AMMECR1	COPD	1	COPD
DRD1	COPD	1	COPD
COBLL1	COPD	1	COPD
MYLK	COPD	1	COPD
SMIM1	COPD	1	COPD
CFAP65	COPD	1	COPD
PWAR5	COPD	1	COPD
TEF	COPD	1	COPD
TCTN2	COPD	1	COPD
TMEM86A	COPD	1	COPD
TUG1	COPD	1	COPD
VGLL1	COPD	1	COPD
U2AF1	COPD	1	COPD
GAS1RR	COPD	1	COPD
ZIK1	COPD	1	COPD
ABTB1	COPD	1	COPD
C10orf10	COPD	1	COPD
SRSF11	COPD	1	COPD
ELF5	COPD	1	COPD
CA8	COPD	1	COPD
ARHGAP28	COPD	1	COPD
GLYAT	COPD	1	COPD
ZXDB///ZXDA	COPD	1	COPD
NRXN1	COPD	1	COPD
NUP133	COPD	1	COPD
DIRAS2	COPD	1	COPD
C8orf46	COPD	1	COPD
FRG1BP	COPD	1	COPD
EXOG	COPD	1	COPD
LRP12	COPD	1	COPD
RSRC1	COPD	1	COPD
ILDR1	COPD	1	COPD
PPA2	COPD	1	COPD
CCDC7	COPD	1	COPD
DDAH1	COPD	1	COPD
CEMP1///AMDHD2	COPD	1	COPD
BTBD9	COPD	1	COPD
ZNF549	COPD	1	COPD
WNK2	COPD	1	COPD
AVPR1A	COPD	1	COPD
TSHB	COPD	1	COPD
PRKAG2-AS1	COPD	1	COPD
SCGB3A2	COPD	1	COPD
AHCTF1P1///AHCTF1	COPD	1	COPD
TMTC4	COPD	1	COPD
INPP5B	COPD	1	COPD
THRAP3	COPD	1	COPD
LIPF	COPD	1	COPD
SAA2-SAA4///SAA4	COPD	1	COPD
ASB2	COPD	1	COPD
CES1P1	COPD	1	COPD
ZNF396	COPD	1	COPD
ZSCAN4	COPD	1	COPD
ARHGEF7	COPD	1	COPD
SLC6A1	COPD	1	COPD
COL6A1	COPD	1	COPD
LOC100505874	COPD	1	COPD
WWC1	COPD	1	COPD
CXCL2	COPD	1	COPD
CTXN3	COPD	1	COPD
TNKS2	COPD	1	COPD
INMT	COPD	1	COPD
TMEM221	COPD	1	COPD
LOC283788	COPD	1	COPD
SH3GL1P2	COPD	1	COPD
JMJD1C	COPD	1	COPD
PIAS2	COPD	1	COPD
NECTIN3	COPD	1	COPD
UBE3C	COPD	1	COPD
GMNC	COPD	1	COPD
TP53INP1	COPD	1	COPD
NKTR	COPD	1	COPD
DCP2	COPD	1	COPD
LOC105373150	COPD	1	COPD
MKL2	COPD	1	COPD
SP4	COPD	1	COPD
SKP2	COPD	1	COPD
PNMA6A	COPD	1	COPD
ZNF546	COPD	1	COPD
RUNDC3A	COPD	1	COPD
PDLIM3	COPD	1	COPD
LCAT	COPD	1	COPD
NAP1L3	COPD	1	COPD
SLC4A1	COPD	1	COPD
PF4	COPD	1	COPD
HES2	COPD	1	COPD
SFSWAP	COPD	1	COPD
SCD	COPD	1	COPD
SYNPO2	COPD	1	COPD
MAPK14	COPD	1	COPD
SFTPB	COPD	1	COPD
LSAMP	COPD	1	COPD
CYP4F30P	COPD	1	COPD
SERPINB10	COPD	1	COPD
DPY19L2P3	COPD	1	COPD
ADGRE1	COPD	1	COPD
HOXA7	COPD	1	COPD
MAGI2-AS3	COPD	1	COPD
FBN1	COPD	1	COPD
CALCRL	COPD	1	COPD
KALRN	COPD	1	COPD
TET2	COPD	1	COPD
TP53I11	COPD	1	COPD
LOC100130744	COPD	1	COPD
RPUSD3	COPD	1	COPD
ITIH5	COPD	1	COPD
HELLS	COPD	1	COPD
LOC100505920	COPD	1	COPD
SLC35F5	COPD	1	COPD
NPY2R	COPD	1	COPD
DPY19L2P4	COPD	1	COPD
EVC2	COPD	1	COPD
VPS50	COPD	1	COPD
NCKAP5	COPD	1	COPD
PDE4D	COPD	1	COPD
ZNF836	COPD	1	COPD
FOXP2	COPD	1	COPD
LOC101930404///SNORD116-28///SNORD115-26///SNORD115-13///SNORD115-7///SNORD116-22///SNORD116-4///PWARSN///SNORD107///SNURF///SNRPN///IPW	COPD	1	COPD
SVEP1	COPD	1	COPD
PTP4A3	COPD	1	COPD
MYH7B	COPD	1	COPD
FAM86B3P	COPD	1	COPD
XXYLT1	COPD	1	COPD
RRS1-AS1	COPD	1	COPD
DDX17	COPD	1	COPD
TLL1	COPD	1	COPD
SLIT2-IT1	COPD	1	COPD
ZFPM2	COPD	1	COPD
SLC25A37	COPD	1	COPD
OVOL1	COPD	1	COPD
MEGF6	COPD	1	COPD
GCM2	COPD	1	COPD
HBM	COPD	1	COPD
MATN3	COPD	1	COPD
PARD6B	COPD	1	COPD
KIAA1462	COPD	1	COPD
TRIM58	COPD	1	COPD
MME	COPD	1	COPD
IGK///IGKC	COPD	1	COPD
BRIP1	COPD	1	COPD
CDKAL1	COPD	1	COPD
PGM5P2	COPD	1	COPD
IGLC1	COPD	1	COPD
MGAT4A	COPD	1	COPD
SERPINA3	COPD	1	COPD
HBD	COPD	1	COPD
EPB42	COPD	1	COPD
STK17B	COPD	1	COPD
PMP22	COPD	1	COPD
WDR6	COPD	1	COPD
GSTT2	COPD	1	COPD
CCL20	COPD	1	COPD
TRIB1	COPD	1	COPD
DKK2	COPD	1	COPD
DEPDC1-AS1	COPD	1	COPD
HBG2///HBG1	COPD	1	COPD
CYP1B1	COPD	1	COPD
GPX2	COPD	1	COPD
ME1	COPD	1	COPD
NQO1	COPD	1	COPD
MUCL1	COPD	1	COPD
SLC7A11	COPD	1	COPD
LOC101930400///AKR1C2	COPD	1	COPD
AKR1B10	COPD	1	COPD
LOC284825	COPD	1	COPD
ADH7	COPD	1	COPD
AKR1C3	COPD	1	COPD
PHLDA1	COPD	1	COPD
CYP1A1	COPD	1	COPD
CABYR	COPD	1	COPD
ALDH3A1	COPD	1	COPD
PIR	COPD	1	COPD
PHEX	COPD	1	COPD
AKR1C1	COPD	1	COPD
UCHL1	COPD	1	COPD
CLDN10	COPD	1	COPD
TXNRD1	COPD	1	COPD
SRXN1	COPD	1	COPD
CLIP4	COPD	1	COPD
UGT1A1///UGT1A4///UGT1A9///UGT1A6///UGT1A8///UGT1A10	COPD	1	COPD
TALDO1	COPD	1	COPD
LOC101930400///AKR1C2///AKR1C1	COPD	1	COPD
TPRXL	COPD	1	COPD
C2orf70	COPD	1	COPD
UGT1A3///UGT1A1///UGT1A4///UGT1A9///UGT1A5///UGT1A6///UGT1A7///UGT1A8///UGT1A10	COPD	1	COPD
CEACAM5	COPD	1	COPD
SFRP2	COPD	1	COPD
HTATIP2	COPD	1	COPD
GAD1	COPD	1	COPD
AKR1B1	COPD	1	COPD
SRPX2	COPD	1	COPD
NAV1	COPD	1	COPD
SPP1	COPD	1	COPD
DTNA	COPD	1	COPD
FAM3B	COPD	1	COPD
AHRR	COPD	1	COPD
CEACAM6	COPD	1	COPD
ELFN2	COPD	1	COPD
TMEM45B	COPD	1	COPD
SFN	COPD	1	COPD
AGR2	COPD	1	COPD
MEP1A	COPD	1	COPD
TCN1	COPD	1	COPD
FKBP11	COPD	1	COPD
ST3GAL4-AS1	COPD	1	COPD
GALNT6	COPD	1	COPD
RNFT2	COPD	1	COPD
DEFB1	COPD	1	COPD
EGF	COPD	1	COPD
ABCB6	COPD	1	COPD
MUC5AC	COPD	1	COPD
CBR1	COPD	1	COPD
SPRR3	COPD	1	COPD
CYP4F3	COPD	1	COPD
MIR1204///PVT1	COPD	1	COPD
B3GNT6	COPD	1	COPD
CXCL14	COPD	1	COPD
MTHFD2	COPD	1	COPD
SLC51A	COPD	1	COPD
ATP6V0A4	COPD	1	COPD
CBR3	COPD	1	COPD
G6PD	COPD	1	COPD
S100A10	COPD	1	COPD
MIR675///H19	COPD	1	COPD
MAP1B	COPD	1	COPD
TFF1	COPD	1	COPD
TIMP1	COPD	1	COPD
MUC12	COPD	1	COPD
SERPINB13	COPD	1	COPD
LOC643923///ELMOD1	COPD	1	COPD
CSTA	COPD	1	COPD
CNGB1	COPD	1	COPD
NMRAL1P1	COPD	1	COPD
HOTS	COPD	1	COPD
DUOX2	COPD	1	COPD
GPT2	COPD	1	COPD
FUT3	COPD	1	COPD
TKT	COPD	1	COPD
CDC42EP5	COPD	1	COPD
FGFBP1	COPD	1	COPD
TRIM16	COPD	1	COPD
CA12	COPD	1	COPD
SYTL4	COPD	1	COPD
KDELR3	COPD	1	COPD
43894	COPD	1	COPD
GALNT5	COPD	1	COPD
CREB3L1	COPD	1	COPD
NR4A3	COPD	1	COPD
UPK1B	COPD	1	COPD
DPYSL3	COPD	1	COPD
GMDS	COPD	1	COPD
LOC102724094	COPD	1	COPD
CD109	COPD	1	COPD
HGD	COPD	1	COPD
ABHD2	COPD	1	COPD
KRT6A	COPD	1	COPD
WFDC1	COPD	1	COPD
LHX6	COPD	1	COPD
GPAT3	COPD	1	COPD
CCL2	COPD	1	COPD
S100P	COPD	1	COPD
CLEC5A	COPD	1	COPD
MFSD2A	COPD	1	COPD
MMP12	COPD	1	COPD
CYP4F11	COPD	1	COPD
KRT13	COPD	1	COPD
HRK	COPD	1	COPD
SPDEF	COPD	1	COPD
ZNF467	COPD	1	COPD
SPRR1A	COPD	1	COPD
DNAJC12	COPD	1	COPD
JAKMIP3	COPD	1	COPD
ENAM	COPD	1	COPD
PYCR1	COPD	1	COPD
LRRC31	COPD	1	COPD
TFF3	COPD	1	COPD
ASCL3	COPD	1	COPD
TRIM7	COPD	1	COPD
PP14571	COPD	1	COPD
CALCA	COPD	1	COPD
HS3ST3A1	COPD	1	COPD
HEPACAM2	COPD	1	COPD
RASAL1	COPD	1	COPD
DUOXA2	COPD	1	COPD
MLKL	COPD	1	COPD
LINC00265	COPD	1	COPD
IL19	COPD	1	COPD
SIX3	COPD	1	COPD
BAALC	COPD	1	COPD
TCF4-AS1	COPD	1	COPD
FCGR2B	COPD	1	COPD
BPIFB2	COPD	1	COPD
CXCL8	COPD	1	COPD
TIMP3	COPD	1	COPD
ADD3-AS1	COPD	1	COPD
STATH	COPD	1	COPD
PTPRH	COPD	1	COPD
KAZALD1	COPD	1	COPD
SPINK5	COPD	1	COPD
KLHL6	COPD	1	COPD
CYP4F2///CYP4F3	COPD	1	COPD
SCG3	COPD	1	COPD
LINC00942	COPD	1	COPD
ADM	COPD	1	COPD
CYP4F2	COPD	1	COPD
TBC1D16	COPD	1	COPD
SNORA11E///SNORA11D///MAGED4///MAGED4B	COPD	1	COPD
HOXA1	COPD	1	COPD
LOC102725051///LOC102723891///ANKRD20A4///ANKRD20A2///ANKRD20A3///ANKRD20A5P///ANKRD20A11P///ANKRD20A9P///ANKRD20A1	COPD	1	COPD
CGREF1	COPD	1	COPD
TMEM117	COPD	1	COPD
AIM1L	COPD	1	COPD
LOC100506558///MATN2	COPD	1	COPD
DPP10	COPD	1	COPD
PLAT	COPD	1	COPD
PMAIP1	COPD	1	COPD
RASGRP4	COPD	1	COPD
IL1R2	COPD	1	COPD
CDH2	COPD	1	COPD
LINC00672	COPD	1	COPD
CYSRT1	COPD	1	COPD
C1QTNF9B-AS1	COPD	1	COPD
THBS1	COPD	1	COPD
ST8SIA5	COPD	1	COPD
AKAP12	COPD	1	COPD
DHX35	COPD	1	COPD
PRH1-PRR4///PRR4	COPD	1	COPD
PTHLH	COPD	1	COPD
DLGAP1-AS2	COPD	1	COPD
SPHK1	COPD	1	COPD
TREM2	COPD	1	COPD
SPRR1B	COPD	1	COPD
OSGIN1	COPD	1	COPD
ASRGL1	COPD	1	COPD
OSM	COPD	1	COPD
MPPED2	COPD	1	COPD
CPE	COPD	1	COPD
TMCC3	COPD	1	COPD
NR0B1	COPD	1	COPD
IL1B	COPD	1	COPD
GRM1	COPD	1	COPD
GFRA3	COPD	1	COPD
EPHA7	COPD	1	COPD
CD101	COPD	1	COPD
ZNRD1	COPD	1	COPD
IL1RN	COPD	1	COPD
AZGP1	COPD	1	COPD
CTCFL	COPD	1	COPD
F7	COPD	1	COPD
BCL2A1	COPD	1	COPD
NMNAT2	COPD	1	COPD
CARS	COPD	1	COPD
PHF8	COPD	1	COPD
CEMIP	COPD	1	COPD
PLA2G7	COPD	1	COPD
CHST1	COPD	1	COPD
WDR72	COPD	1	COPD
GRIK2	COPD	1	COPD
KRT6C///KRT6B///KRT6A	COPD	1	COPD
ATP6V0D2	COPD	1	COPD
C22orf42	COPD	1	COPD
SCEL	COPD	1	COPD
DSG3	COPD	1	COPD
LOXHD1	COPD	1	COPD
DMD	COPD	1	COPD
CD163L1	COPD	1	COPD
REG3G	COPD	1	COPD
MEX3D	COPD	1	COPD
PRKG1	COPD	1	COPD
ITGA5	COPD	1	COPD
TMEM178B	COPD	1	COPD
NRP1	COPD	1	COPD
CACNG4	COPD	1	COPD
PTGS2	COPD	1	COPD
UBALD1	COPD	1	COPD
TIMP4	COPD	1	COPD
KIAA1211	COPD	1	COPD
CARD14	COPD	1	COPD
SDSL	COPD	1	COPD
BMP4	COPD	1	COPD
BPIFA2	COPD	1	COPD
CHAD	COPD	1	COPD
CCRL2	COPD	1	COPD
LAMA1	COPD	1	COPD
OR7E104P	COPD	1	COPD
SERPINE1	COPD	1	COPD
SQSTM1	COPD	1	COPD
SIX3-AS1	COPD	1	COPD
AKAP4	COPD	1	COPD
SIGLEC11	COPD	1	COPD
PMEPA1	COPD	1	COPD
SLC2A3	COPD	1	COPD
CACNA2D3	COPD	1	COPD
ADORA3	COPD	1	COPD
ATXN8OS	COPD	1	COPD
MFGE8	COPD	1	COPD
LOC283454///HRK	COPD	1	COPD
LAMA2	COPD	1	COPD
ADRB3	COPD	1	COPD
FXYD6-FXYD2///FXYD2	COPD	1	COPD
CGB1///LHB	COPD	1	COPD
CLMP	COPD	1	COPD
SLAMF8	COPD	1	COPD
RNASE6	COPD	1	COPD
CTHRC1	COPD	1	COPD
ST3GAL3	COPD	1	COPD
SLC7A5	COPD	1	COPD
BRD4	COPD	1	COPD
LINC01410	COPD	1	COPD
LOC101928386	COPD	1	COPD
SCG2	COPD	1	COPD
CADM3	COPD	1	COPD
KRT40	COPD	1	COPD
KLK12	COPD	1	COPD
CASQ2	COPD	1	COPD
PLEKHA6	COPD	1	COPD
EPB41L4B	COPD	1	COPD
TRIM15	COPD	1	COPD
DUSP5P1	COPD	1	COPD
ITGAX	COPD	1	COPD
FAM20C	COPD	1	COPD
PIK3R2	COPD	1	COPD
VASH1	COPD	1	COPD
LIN9	COPD	1	COPD
NEK9	COPD	1	COPD
NT5DC2	COPD	1	COPD
MICALL2	COPD	1	COPD
ANGPTL4	COPD	1	COPD
LYPD3	COPD	1	COPD
GKAP1	COPD	1	COPD
ABCC3	COPD	1	COPD
UPB1	COPD	1	COPD
LINC00675	COPD	1	COPD
ZDHHC12	COPD	1	COPD
MRC1	COPD	1	COPD
EPO	COPD	1	COPD
CENPV	COPD	1	COPD
CST6	COPD	1	COPD
CYP1B1-AS1	COPD	1	COPD
MZB1	COPD	1	COPD
CEL	COPD	1	COPD
TIFAB	COPD	1	COPD
FOXI1	COPD	1	COPD
OR8D2	COPD	1	COPD
WIPF3	COPD	1	COPD
SLITRK4	COPD	1	COPD
HK2	COPD	1	COPD
COL8A1	COPD	1	COPD
BHMT2	COPD	1	COPD
KANK2	COPD	1	COPD
ENG	COPD	1	COPD
PLG	COPD	1	COPD
TBX5-AS1	COPD	1	COPD
SORCS1	COPD	1	COPD
FBXO10	COPD	1	COPD
LINC00474	COPD	1	COPD
CPNE4	COPD	1	COPD
PSG7	COPD	1	COPD
CBLN4	COPD	1	COPD
SLC8A1	COPD	1	COPD
TAS2R1	COPD	1	COPD
TBX15	COPD	1	COPD
CYP26A1	COPD	1	COPD
CHDH	COPD	1	COPD
LINC00992	COPD	1	COPD
CCL7	COPD	1	COPD
BAGE	COPD	1	COPD
SOBP	COPD	1	COPD
STK32A	COPD	1	COPD
LY6D	COPD	1	COPD
FUT6	COPD	1	COPD
MIR1178///CIT	COPD	1	COPD
LOC105372953	COPD	1	COPD
PCDHB13	COPD	1	COPD
TMPRSS11E	COPD	1	COPD
LOC100507507	COPD	1	COPD
SLC1A2	COPD	1	COPD
ZNF384	COPD	1	COPD
LINC01082	COPD	1	COPD
ALPPL2	COPD	1	COPD
INPP4B	COPD	1	COPD
SMOC1	COPD	1	COPD
PANX3	COPD	1	COPD
DPYSL4	COPD	1	COPD
F5	COPD	1	COPD
SAMD5	COPD	1	COPD
BAHCC1	COPD	1	COPD
ANXA10	COPD	1	COPD
TTC38	COPD	1	COPD
PIR-FIGF///FIGF	COPD	1	COPD
HERC1	COPD	1	COPD
FN1	COPD	1	COPD
BCAT1	COPD	1	COPD
PFKFB2	COPD	1	COPD
TNFSF8	COPD	1	COPD
STON1-GTF2A1L///GTF2A1L	COPD	1	COPD
MESDC2	COPD	1	COPD
GJB6	COPD	1	COPD
KMT2B	COPD	1	COPD
CD36	COPD	1	COPD
NUDT4	COPD	1	COPD
TSPAN5	COPD	1	COPD
PRSS50	COPD	1	COPD
MIPOL1	COPD	1	COPD
GFRA4	COPD	1	COPD
NOS3	COPD	1	COPD
PRX	COPD	1	COPD
FAM83C	COPD	1	COPD
TUBB2B	COPD	1	COPD
FOXD3-AS1	COPD	1	COPD
FBXL21	COPD	1	COPD
TNIP3	COPD	1	COPD
NOVA1	COPD	1	COPD
HK3	COPD	1	COPD
LILRB3	COPD	1	COPD
MYO7B	COPD	1	COPD
ATP8B5P	COPD	1	COPD
EPHB1	COPD	1	COPD
LINC00304	COPD	1	COPD
PLN	COPD	1	COPD
SCARF2	COPD	1	COPD
LOC100506860	COPD	1	COPD
DLGAP1	COPD	1	COPD
CRLF2	COPD	1	COPD
LOC101928818///PWRN1	COPD	1	COPD
DENND1A	COPD	1	COPD
FAM150B	COPD	1	COPD
LOC285423	COPD	1	COPD
OSTM1-AS1	COPD	1	COPD
GALNT15	COPD	1	COPD
OR1Q1	COPD	1	COPD
LOC102725420///LOC102724888	COPD	1	COPD
ERVMER61-1	COPD	1	COPD
SMCO1	COPD	1	COPD
MTHFD1L	COPD	1	COPD
LINC00862	COPD	1	COPD
CPA3	COPD	1	COPD
NR1H4	COPD	1	COPD
LOC101927494	COPD	1	COPD
MCEMP1	COPD	1	COPD
SMIM17	COPD	1	COPD
INF2	COPD	1	COPD
DLX6	COPD	1	COPD
MILR1	COPD	1	COPD
FERMT3	COPD	1	COPD
HTR2B	COPD	1	COPD
KIZ-AS1	COPD	1	COPD
PCDHGB7	COPD	1	COPD
PCDH9	COPD	1	COPD
TXNDC2	COPD	1	COPD
SLCO1A2	COPD	1	COPD
LINC00403	COPD	1	COPD
CADM2	COPD	1	COPD
ZFHX4	COPD	1	COPD
RAB9BP1	COPD	1	COPD
L1TD1	COPD	1	COPD
QTRT2	COPD	1	COPD
GSX1	COPD	1	COPD
NCF1C///NCF1B///NCF1	COPD	1	COPD
MIR7-3HG	COPD	1	COPD
LOC105371307	COPD	1	COPD
MAPK4	COPD	1	COPD
AMELY	COPD	1	COPD
SIGLEC6	COPD	1	COPD
NR5A2	COPD	1	COPD
SFT2D3	COPD	1	COPD
PROK2	COPD	1	COPD
GPRC5B	COPD	1	COPD
RAG2	COPD	1	COPD
NFASC	COPD	1	COPD
FCN1	COPD	1	COPD
NDUFA10	COPD	1	COPD
LOC101929036///PAH	COPD	1	COPD
HCN1	COPD	1	COPD
NLN	COPD	1	COPD
MMP19	COPD	1	COPD
MRPL41	COPD	1	COPD
LOC101927690	COPD	1	COPD
RGS12	COPD	1	COPD
NLRP3	COPD	1	COPD
LITAF	COPD	1	COPD
LSM4	COPD	1	COPD
MLC1	COPD	1	COPD
SAGE1	COPD	1	COPD
PTPRG-AS1	COPD	1	COPD
BDNF	COPD	1	COPD
SEMA6B	COPD	1	COPD
SLC16A10	COPD	1	COPD
LILRB1	COPD	1	COPD
ORM2///ORM1	COPD	1	COPD
LOC102725022	COPD	1	COPD
TMX4	COPD	1	COPD
RNU6-501P	COPD	1	COPD
FES	COPD	1	COPD
CENPI	COPD	1	COPD
LOC101928847	COPD	1	COPD
SPPL2B	COPD	1	COPD
NPC1	COPD	1	COPD
PARVB	COPD	1	COPD
ARHGAP29	COPD	1	COPD
HHIP	COPD	1	COPD
LOC101929148	COPD	1	COPD
ANKH	COPD	1	COPD
TMPRSS15	COPD	1	COPD
XYLB	COPD	1	COPD
RASAL2	COPD	1	COPD
RAB3C	COPD	1	COPD
LOC101927869	COPD	1	COPD
CDH7	COPD	1	COPD
CRTAM	COPD	1	COPD
DPY19L1	COPD	1	COPD
ZNF215	COPD	1	COPD
CCDC144A	COPD	1	COPD
BPIFA1	COPD	1	COPD
LOC105370737	COPD	1	COPD
ATF3	Acute_Mustard	1	Acute_Mustard
HSD11B1	Acute_Mustard	1	Acute_Mustard
HYAL1	Acute_Mustard	1	Acute_Mustard
IFI27	Acute_Mustard	1	Acute_Mustard
IFI6	Acute_Mustard	1	Acute_Mustard
IFIT1	Acute_Mustard	1	Acute_Mustard
IFIT2	Acute_Mustard	1	Acute_Mustard
IGFL1	Acute_Mustard	1	Acute_Mustard
IL13RA2	Acute_Mustard	1	Acute_Mustard
IL1B	Acute_Mustard	1	Acute_Mustard
IL1F9	Acute_Mustard	1	Acute_Mustard
IL1R2	Acute_Mustard	1	Acute_Mustard
IL1RL1	Acute_Mustard	1	Acute_Mustard
IL1RN	Acute_Mustard	1	Acute_Mustard
IL23A	Acute_Mustard	1	Acute_Mustard
ATP6V0E2	Acute_Mustard	1	Acute_Mustard
IL24	Acute_Mustard	1	Acute_Mustard
IL6	Acute_Mustard	1	Acute_Mustard
IL8	Acute_Mustard	1	Acute_Mustard
INPP5D	Acute_Mustard	1	Acute_Mustard
IRF1	Acute_Mustard	1	Acute_Mustard
IRF6	Acute_Mustard	1	Acute_Mustard
IRF9	Acute_Mustard	1	Acute_Mustard
ISG15	Acute_Mustard	1	Acute_Mustard
ISG20	Acute_Mustard	1	Acute_Mustard
ISYNA1	Acute_Mustard	1	Acute_Mustard
KCTD11	Acute_Mustard	1	Acute_Mustard
KIAA0363	Acute_Mustard	1	Acute_Mustard
KIAA1324	Acute_Mustard	1	Acute_Mustard
AVPI1	Acute_Mustard	1	Acute_Mustard
KPNA7	Acute_Mustard	1	Acute_Mustard
KRT15	Acute_Mustard	1	Acute_Mustard
KRT16	Acute_Mustard	1	Acute_Mustard
KRT33B	Acute_Mustard	1	Acute_Mustard
KRT34	Acute_Mustard	1	Acute_Mustard
KRT6B	Acute_Mustard	1	Acute_Mustard
KRT75	Acute_Mustard	1	Acute_Mustard
KRT80	Acute_Mustard	1	Acute_Mustard
KRT81	Acute_Mustard	1	Acute_Mustard
KRT9	Acute_Mustard	1	Acute_Mustard
LCE1A	Acute_Mustard	1	Acute_Mustard
LCE1B	Acute_Mustard	1	Acute_Mustard
LCE3D	Acute_Mustard	1	Acute_Mustard
LCN2	Acute_Mustard	1	Acute_Mustard
LCP1	Acute_Mustard	1	Acute_Mustard
LMTK3	Acute_Mustard	1	Acute_Mustard
LOC100008589	Acute_Mustard	1	Acute_Mustard
BEX2	Acute_Mustard	1	Acute_Mustard
LOC100132564	Acute_Mustard	1	Acute_Mustard
BIRC3	Acute_Mustard	1	Acute_Mustard
BTG1	Acute_Mustard	1	Acute_Mustard
BTG2	Acute_Mustard	1	Acute_Mustard
C10orf116	Acute_Mustard	1	Acute_Mustard
LOC400578	Acute_Mustard	1	Acute_Mustard
LOC645638	Acute_Mustard	1	Acute_Mustard
C15orf48	Acute_Mustard	1	Acute_Mustard
C15orf52	Acute_Mustard	1	Acute_Mustard
ACTA2	Acute_Mustard	1	Acute_Mustard
LOC650517	Acute_Mustard	1	Acute_Mustard
C18orf56	Acute_Mustard	1	Acute_Mustard
LOC653506	Acute_Mustard	1	Acute_Mustard
LOC728285	Acute_Mustard	1	Acute_Mustard
LOC729252	Acute_Mustard	1	Acute_Mustard
C1orf74	Acute_Mustard	1	Acute_Mustard
LY96	Acute_Mustard	1	Acute_Mustard
MAP1LC3A	Acute_Mustard	1	Acute_Mustard
MFGE8	Acute_Mustard	1	Acute_Mustard
MGC102966	Acute_Mustard	1	Acute_Mustard
MMP1	Acute_Mustard	1	Acute_Mustard
MR1	Acute_Mustard	1	Acute_Mustard
MX1	Acute_Mustard	1	Acute_Mustard
MYBPHL	Acute_Mustard	1	Acute_Mustard
NINJ1	Acute_Mustard	1	Acute_Mustard
NUPR1	Acute_Mustard	1	Acute_Mustard
P4HTM	Acute_Mustard	1	Acute_Mustard
P8	Acute_Mustard	1	Acute_Mustard
PLA2G3	Acute_Mustard	1	Acute_Mustard
PPM1D	Acute_Mustard	1	Acute_Mustard
PPP1R15A	Acute_Mustard	1	Acute_Mustard
PRODH	Acute_Mustard	1	Acute_Mustard
PROM2	Acute_Mustard	1	Acute_Mustard
PRSS8	Acute_Mustard	1	Acute_Mustard
PTGES	Acute_Mustard	1	Acute_Mustard
QPCT	Acute_Mustard	1	Acute_Mustard
RAB11FIP1	Acute_Mustard	1	Acute_Mustard
RARRES3	Acute_Mustard	1	Acute_Mustard
REC8	Acute_Mustard	1	Acute_Mustard
REEP2	Acute_Mustard	1	Acute_Mustard
RGS2	Acute_Mustard	1	Acute_Mustard
RNASE7	Acute_Mustard	1	Acute_Mustard
RND3	Acute_Mustard	1	Acute_Mustard
RPS27L	Acute_Mustard	1	Acute_Mustard
RRAD	Acute_Mustard	1	Acute_Mustard
RRM2B	Acute_Mustard	1	Acute_Mustard
C9orf169	Acute_Mustard	1	Acute_Mustard
S100A4	Acute_Mustard	1	Acute_Mustard
S100P	Acute_Mustard	1	Acute_Mustard
SAMD9	Acute_Mustard	1	Acute_Mustard
SDCBP2	Acute_Mustard	1	Acute_Mustard
SDPR	Acute_Mustard	1	Acute_Mustard
SELM	Acute_Mustard	1	Acute_Mustard
SEMA3B	Acute_Mustard	1	Acute_Mustard
SERPINB2	Acute_Mustard	1	Acute_Mustard
SERPINB7	Acute_Mustard	1	Acute_Mustard
CA2	Acute_Mustard	1	Acute_Mustard
SLAMF9	Acute_Mustard	1	Acute_Mustard
SLC20A2	Acute_Mustard	1	Acute_Mustard
SPOCD1	Acute_Mustard	1	Acute_Mustard
SPRR2A	Acute_Mustard	1	Acute_Mustard
SPRR2D	Acute_Mustard	1	Acute_Mustard
SPRR2E	Acute_Mustard	1	Acute_Mustard
SPRR2F	Acute_Mustard	1	Acute_Mustard
CAPNS2	Acute_Mustard	1	Acute_Mustard
TGM1	Acute_Mustard	1	Acute_Mustard
TM7SF2	Acute_Mustard	1	Acute_Mustard
TMEM125	Acute_Mustard	1	Acute_Mustard
TMEM27	Acute_Mustard	1	Acute_Mustard
TMEM79	Acute_Mustard	1	Acute_Mustard
TNF	Acute_Mustard	1	Acute_Mustard
TNFAIP3	Acute_Mustard	1	Acute_Mustard
TP53I3	Acute_Mustard	1	Acute_Mustard
TP53INP1	Acute_Mustard	1	Acute_Mustard
TP53INP2	Acute_Mustard	1	Acute_Mustard
TRIML2	Acute_Mustard	1	Acute_Mustard
TRNP1	Acute_Mustard	1	Acute_Mustard
TSPAN10	Acute_Mustard	1	Acute_Mustard
CCDC148	Acute_Mustard	1	Acute_Mustard
TST	Acute_Mustard	1	Acute_Mustard
CCDC24	Acute_Mustard	1	Acute_Mustard
TXNIP	Acute_Mustard	1	Acute_Mustard
CCL20	Acute_Mustard	1	Acute_Mustard
CCNA1	Acute_Mustard	1	Acute_Mustard
ZNF750	Acute_Mustard	1	Acute_Mustard
CDKN1A	Acute_Mustard	1	Acute_Mustard
CEACAM1	Acute_Mustard	1	Acute_Mustard
CEL	Acute_Mustard	1	Acute_Mustard
CGN	Acute_Mustard	1	Acute_Mustard
CKB	Acute_Mustard	1	Acute_Mustard
CLDN1	Acute_Mustard	1	Acute_Mustard
CLDN23	Acute_Mustard	1	Acute_Mustard
CLDN7	Acute_Mustard	1	Acute_Mustard
CLIP3	Acute_Mustard	1	Acute_Mustard
CPA4	Acute_Mustard	1	Acute_Mustard
CRABP2	Acute_Mustard	1	Acute_Mustard
CRB3	Acute_Mustard	1	Acute_Mustard
CRCT1	Acute_Mustard	1	Acute_Mustard
CRYAB	Acute_Mustard	1	Acute_Mustard
CSF2	Acute_Mustard	1	Acute_Mustard
CST6	Acute_Mustard	1	Acute_Mustard
CTGF	Acute_Mustard	1	Acute_Mustard
CXCL1	Acute_Mustard	1	Acute_Mustard
CXCL16	Acute_Mustard	1	Acute_Mustard
CYFIP2	Acute_Mustard	1	Acute_Mustard
CYP1A1	Acute_Mustard	1	Acute_Mustard
AKR1B10	Acute_Mustard	1	Acute_Mustard
DBNDD1	Acute_Mustard	1	Acute_Mustard
DDIT3	Acute_Mustard	1	Acute_Mustard
DEFB1	Acute_Mustard	1	Acute_Mustard
DHDH	Acute_Mustard	1	Acute_Mustard
ALDH3A1	Acute_Mustard	1	Acute_Mustard
DKK4	Acute_Mustard	1	Acute_Mustard
DUSP1	Acute_Mustard	1	Acute_Mustard
DUSP14	Acute_Mustard	1	Acute_Mustard
EDN1	Acute_Mustard	1	Acute_Mustard
AMTN	Acute_Mustard	1	Acute_Mustard
FAM46A	Acute_Mustard	1	Acute_Mustard
ANKRA2	Acute_Mustard	1	Acute_Mustard
ANKRD1	Acute_Mustard	1	Acute_Mustard
FCRLA	Acute_Mustard	1	Acute_Mustard
FLNC	Acute_Mustard	1	Acute_Mustard
FNBP1L	Acute_Mustard	1	Acute_Mustard
GALK1	Acute_Mustard	1	Acute_Mustard
GAST	Acute_Mustard	1	Acute_Mustard
GDF15	Acute_Mustard	1	Acute_Mustard
GJB4	Acute_Mustard	1	Acute_Mustard
GJC2	Acute_Mustard	1	Acute_Mustard
GLIPR1	Acute_Mustard	1	Acute_Mustard
GLIPR2	Acute_Mustard	1	Acute_Mustard
GPRC5A	Acute_Mustard	1	Acute_Mustard
GPX2	Acute_Mustard	1	Acute_Mustard
APH1B	Acute_Mustard	1	Acute_Mustard
HERC5	Acute_Mustard	1	Acute_Mustard
HES2	Acute_Mustard	1	Acute_Mustard
HES5	Acute_Mustard	1	Acute_Mustard
HIST1H2BD	Acute_Mustard	1	Acute_Mustard
HIST2H2AA3	Acute_Mustard	1	Acute_Mustard
HIST2H2AA4	Acute_Mustard	1	Acute_Mustard
HIST2H2AC	Acute_Mustard	1	Acute_Mustard
ABHD8	Acute_Mustard	1	Acute_Mustard
ASF1B	Acute_Mustard	1	Acute_Mustard
ASPM	Acute_Mustard	1	Acute_Mustard
HTRA1	Acute_Mustard	1	Acute_Mustard
HYLS1	Acute_Mustard	1	Acute_Mustard
IMMP2L	Acute_Mustard	1	Acute_Mustard
AURKA	Acute_Mustard	1	Acute_Mustard
AURKB	Acute_Mustard	1	Acute_Mustard
KIF11	Acute_Mustard	1	Acute_Mustard
KIF14	Acute_Mustard	1	Acute_Mustard
KIF20A	Acute_Mustard	1	Acute_Mustard
KIF20B	Acute_Mustard	1	Acute_Mustard
KIF22	Acute_Mustard	1	Acute_Mustard
KIF2C	Acute_Mustard	1	Acute_Mustard
KIF4A	Acute_Mustard	1	Acute_Mustard
KIFC1	Acute_Mustard	1	Acute_Mustard
KPNA2	Acute_Mustard	1	Acute_Mustard
LMNB2	Acute_Mustard	1	Acute_Mustard
LOC100130561	Acute_Mustard	1	Acute_Mustard
BIRC5	Acute_Mustard	1	Acute_Mustard
LOC100132863	Acute_Mustard	1	Acute_Mustard
BLM	Acute_Mustard	1	Acute_Mustard
LOC148915	Acute_Mustard	1	Acute_Mustard
BUB1	Acute_Mustard	1	Acute_Mustard
C10orf11	Acute_Mustard	1	Acute_Mustard
LOC399942	Acute_Mustard	1	Acute_Mustard
LOC441019	Acute_Mustard	1	Acute_Mustard
LOC442727	Acute_Mustard	1	Acute_Mustard
C11orf82	Acute_Mustard	1	Acute_Mustard
LOC642956	Acute_Mustard	1	Acute_Mustard
LOC643287	Acute_Mustard	1	Acute_Mustard
C13orf3	Acute_Mustard	1	Acute_Mustard
C13orf37	Acute_Mustard	1	Acute_Mustard
C14orf106	Acute_Mustard	1	Acute_Mustard
C14orf80	Acute_Mustard	1	Acute_Mustard
C16orf53	Acute_Mustard	1	Acute_Mustard
C16orf59	Acute_Mustard	1	Acute_Mustard
LOC727761	Acute_Mustard	1	Acute_Mustard
LOC727803	Acute_Mustard	1	Acute_Mustard
LOC728873	Acute_Mustard	1	Acute_Mustard
LOC730534	Acute_Mustard	1	Acute_Mustard
LOC731314	Acute_Mustard	1	Acute_Mustard
LYAR	Acute_Mustard	1	Acute_Mustard
MAD2L1	Acute_Mustard	1	Acute_Mustard
MCM10	Acute_Mustard	1	Acute_Mustard
MCM2	Acute_Mustard	1	Acute_Mustard
MCM3	Acute_Mustard	1	Acute_Mustard
MCM4	Acute_Mustard	1	Acute_Mustard
MCM5	Acute_Mustard	1	Acute_Mustard
MCM6	Acute_Mustard	1	Acute_Mustard
MCM7	Acute_Mustard	1	Acute_Mustard
MDC1	Acute_Mustard	1	Acute_Mustard
MELK	Acute_Mustard	1	Acute_Mustard
MGC87042	Acute_Mustard	1	Acute_Mustard
C21orf45	Acute_Mustard	1	Acute_Mustard
MND1	Acute_Mustard	1	Acute_Mustard
MSH6	Acute_Mustard	1	Acute_Mustard
MSRA	Acute_Mustard	1	Acute_Mustard
NCAPD2	Acute_Mustard	1	Acute_Mustard
NCAPG	Acute_Mustard	1	Acute_Mustard
NDC80	Acute_Mustard	1	Acute_Mustard
NEK2	Acute_Mustard	1	Acute_Mustard
NFIX	Acute_Mustard	1	Acute_Mustard
C3orf14	Acute_Mustard	1	Acute_Mustard
NOP56	Acute_Mustard	1	Acute_Mustard
C3orf26	Acute_Mustard	1	Acute_Mustard
NR2C2AP	Acute_Mustard	1	Acute_Mustard
NTM	Acute_Mustard	1	Acute_Mustard
NUSAP1	Acute_Mustard	1	Acute_Mustard
NXT1	Acute_Mustard	1	Acute_Mustard
ODC1	Acute_Mustard	1	Acute_Mustard
OIP5	Acute_Mustard	1	Acute_Mustard
C4orf27	Acute_Mustard	1	Acute_Mustard
C5orf21	Acute_Mustard	1	Acute_Mustard
PARP1	Acute_Mustard	1	Acute_Mustard
PBK	Acute_Mustard	1	Acute_Mustard
PCNA	Acute_Mustard	1	Acute_Mustard
PFAS	Acute_Mustard	1	Acute_Mustard
PLK1	Acute_Mustard	1	Acute_Mustard
PLK4	Acute_Mustard	1	Acute_Mustard
POLA1	Acute_Mustard	1	Acute_Mustard
POLE2	Acute_Mustard	1	Acute_Mustard
POLE3	Acute_Mustard	1	Acute_Mustard
POLQ	Acute_Mustard	1	Acute_Mustard
PRC1	Acute_Mustard	1	Acute_Mustard
PRIM1	Acute_Mustard	1	Acute_Mustard
PRR11	Acute_Mustard	1	Acute_Mustard
PSRC1	Acute_Mustard	1	Acute_Mustard
PTMA	Acute_Mustard	1	Acute_Mustard
RACGAP1	Acute_Mustard	1	Acute_Mustard
RAD51AP1	Acute_Mustard	1	Acute_Mustard
RAD54L	Acute_Mustard	1	Acute_Mustard
RBM14	Acute_Mustard	1	Acute_Mustard
RFC4	Acute_Mustard	1	Acute_Mustard
RFC5	Acute_Mustard	1	Acute_Mustard
RRM1	Acute_Mustard	1	Acute_Mustard
RRM2	Acute_Mustard	1	Acute_Mustard
RRS1	Acute_Mustard	1	Acute_Mustard
SFRS2	Acute_Mustard	1	Acute_Mustard
SKA1	Acute_Mustard	1	Acute_Mustard
SKP2	Acute_Mustard	1	Acute_Mustard
SLC16A9	Acute_Mustard	1	Acute_Mustard
SMC4	Acute_Mustard	1	Acute_Mustard
SMYD3	Acute_Mustard	1	Acute_Mustard
SND1	Acute_Mustard	1	Acute_Mustard
SPC24	Acute_Mustard	1	Acute_Mustard
STIL	Acute_Mustard	1	Acute_Mustard
STX8	Acute_Mustard	1	Acute_Mustard
SUV39H1	Acute_Mustard	1	Acute_Mustard
TACC3	Acute_Mustard	1	Acute_Mustard
THBS1	Acute_Mustard	1	Acute_Mustard
TIMM10	Acute_Mustard	1	Acute_Mustard
TNFRSF6B	Acute_Mustard	1	Acute_Mustard
TOP2A	Acute_Mustard	1	Acute_Mustard
TPX2	Acute_Mustard	1	Acute_Mustard
TRIP13	Acute_Mustard	1	Acute_Mustard
TROAP	Acute_Mustard	1	Acute_Mustard
TTF2	Acute_Mustard	1	Acute_Mustard
TTK	Acute_Mustard	1	Acute_Mustard
TUBB2C	Acute_Mustard	1	Acute_Mustard
UBE2C	Acute_Mustard	1	Acute_Mustard
UBE2T	Acute_Mustard	1	Acute_Mustard
UHRF1	Acute_Mustard	1	Acute_Mustard
CCDC58	Acute_Mustard	1	Acute_Mustard
VEGFC	Acute_Mustard	1	Acute_Mustard
VRK1	Acute_Mustard	1	Acute_Mustard
WDR51A	Acute_Mustard	1	Acute_Mustard
CCNA2	Acute_Mustard	1	Acute_Mustard
CCNB1	Acute_Mustard	1	Acute_Mustard
CCNB2	Acute_Mustard	1	Acute_Mustard
CCNF	Acute_Mustard	1	Acute_Mustard
CDC2	Acute_Mustard	1	Acute_Mustard
CDC20	Acute_Mustard	1	Acute_Mustard
CDC25A	Acute_Mustard	1	Acute_Mustard
CDC45L	Acute_Mustard	1	Acute_Mustard
CDC7	Acute_Mustard	1	Acute_Mustard
CDCA2	Acute_Mustard	1	Acute_Mustard
CDCA3	Acute_Mustard	1	Acute_Mustard
CDCA5	Acute_Mustard	1	Acute_Mustard
CDCA7	Acute_Mustard	1	Acute_Mustard
CDCA8	Acute_Mustard	1	Acute_Mustard
CDH13	Acute_Mustard	1	Acute_Mustard
CDKN3	Acute_Mustard	1	Acute_Mustard
CDT1	Acute_Mustard	1	Acute_Mustard
CENPA	Acute_Mustard	1	Acute_Mustard
CENPE	Acute_Mustard	1	Acute_Mustard
CENPF	Acute_Mustard	1	Acute_Mustard
CEP55	Acute_Mustard	1	Acute_Mustard
CKAP2L	Acute_Mustard	1	Acute_Mustard
CKAP4	Acute_Mustard	1	Acute_Mustard
CKS2	Acute_Mustard	1	Acute_Mustard
COL22A1	Acute_Mustard	1	Acute_Mustard
COL8A1	Acute_Mustard	1	Acute_Mustard
COMMD10	Acute_Mustard	1	Acute_Mustard
DEK	Acute_Mustard	1	Acute_Mustard
DKC1	Acute_Mustard	1	Acute_Mustard
DLGAP5	Acute_Mustard	1	Acute_Mustard
DLL1	Acute_Mustard	1	Acute_Mustard
DNMT1	Acute_Mustard	1	Acute_Mustard
DSCC1	Acute_Mustard	1	Acute_Mustard
DUT	Acute_Mustard	1	Acute_Mustard
FABP5L2	Acute_Mustard	1	Acute_Mustard
FAM64A	Acute_Mustard	1	Acute_Mustard
FAM83D	Acute_Mustard	1	Acute_Mustard
FANCG	Acute_Mustard	1	Acute_Mustard
FARS2	Acute_Mustard	1	Acute_Mustard
FBXO5	Acute_Mustard	1	Acute_Mustard
FEN1	Acute_Mustard	1	Acute_Mustard
FJX1	Acute_Mustard	1	Acute_Mustard
FLJ12684	Acute_Mustard	1	Acute_Mustard
FOXM1	Acute_Mustard	1	Acute_Mustard
ANLN	Acute_Mustard	1	Acute_Mustard
FST	Acute_Mustard	1	Acute_Mustard
GALNTL4	Acute_Mustard	1	Acute_Mustard
GINS2	Acute_Mustard	1	Acute_Mustard
GINS3	Acute_Mustard	1	Acute_Mustard
GJB2	Acute_Mustard	1	Acute_Mustard
GLT25D1	Acute_Mustard	1	Acute_Mustard
GMDS	Acute_Mustard	1	Acute_Mustard
GMNN	Acute_Mustard	1	Acute_Mustard
GPSM2	Acute_Mustard	1	Acute_Mustard
GSG2	Acute_Mustard	1	Acute_Mustard
GTSE1	Acute_Mustard	1	Acute_Mustard
H2AFX	Acute_Mustard	1	Acute_Mustard
HIST1H4C	Acute_Mustard	1	Acute_Mustard
HJURP	Acute_Mustard	1	Acute_Mustard
HMGB2	Acute_Mustard	1	Acute_Mustard
HMGN2	Acute_Mustard	1	Acute_Mustard
HMMR	Acute_Mustard	1	Acute_Mustard
HNRNPA0	Acute_Mustard	1	Acute_Mustard
TFF3	Mustard_Lung	1	Mustard_Lung
ATP6V1B1	Mustard_Lung	1	Mustard_Lung
C1orf173	Mustard_Lung	1	Mustard_Lung
KAL1	Mustard_Lung	1	Mustard_Lung
LOC146177	Mustard_Lung	1	Mustard_Lung
CACNG6	Mustard_Lung	1	Mustard_Lung
LTB4R	Mustard_Lung	1	Mustard_Lung
MT1G	Mustard_Lung	1	Mustard_Lung
NELL2	Mustard_Lung	1	Mustard_Lung
CCDC114	Mustard_Lung	1	Mustard_Lung
NTS	Mustard_Lung	1	Mustard_Lung
NWD1	Mustard_Lung	1	Mustard_Lung
OXTR	Mustard_Lung	1	Mustard_Lung
ADH1A	Mustard_Lung	1	Mustard_Lung
PAQR7	Mustard_Lung	1	Mustard_Lung
PROS1	Mustard_Lung	1	Mustard_Lung
PSCA	Mustard_Lung	1	Mustard_Lung
SCGB1A1	Mustard_Lung	1	Mustard_Lung
CDH2	Mustard_Lung	1	Mustard_Lung
CEL	Mustard_Lung	1	Mustard_Lung
WFDC6	Mustard_Lung	1	Mustard_Lung
CLDN8	Mustard_Lung	1	Mustard_Lung
ZSCAN18	Mustard_Lung	1	Mustard_Lung
CYGB	Mustard_Lung	1	Mustard_Lung
CYP1B1	Mustard_Lung	1	Mustard_Lung
CYP26A1	Mustard_Lung	1	Mustard_Lung
CYP4F11	Mustard_Lung	1	Mustard_Lung
DLL1	Mustard_Lung	1	Mustard_Lung
FLRT3	Mustard_Lung	1	Mustard_Lung
FMO2	Mustard_Lung	1	Mustard_Lung
FMO3	Mustard_Lung	1	Mustard_Lung
GRIN3B	Mustard_Lung	1	Mustard_Lung
HPGD	Mustard_Lung	1	Mustard_Lung
VIPR1	Smoke	1	Smoke
NRCAM	Smoke	1	Smoke
ROR1	Smoke	1	Smoke
TNFAIP3	Smoke	1	Smoke
PXDN	Smoke	1	Smoke
CCL2///CCL2	Smoke	1	Smoke
MAML2///MAML2	Smoke	1	Smoke
THBS1	Smoke	1	Smoke
NAV3	Smoke	1	Smoke
TRIML2	Smoke	1	Smoke
QPCT	Smoke	1	Smoke
TLE4	Smoke	1	Smoke
TGFB2	Smoke	1	Smoke
IL1A	Smoke	1	Smoke
TSPAN7	Smoke	1	Smoke
PLEKHH2	Smoke	1	Smoke
ARL4C	Smoke	1	Smoke
ST3GAL1	Smoke	1	Smoke
CYP39A1	Smoke	1	Smoke
C3	Smoke	1	Smoke
TPM2	Smoke	1	Smoke
GPR137B	Smoke	1	Smoke
BCO1	Smoke	1	Smoke
DSE	Smoke	1	Smoke
NXPE3	Smoke	1	Smoke
PLK2	Smoke	1	Smoke
IRAK2	Smoke	1	Smoke
DOCK10	Smoke	1	Smoke
TIPARP	Smoke	1	Smoke
TP53INP1	Smoke	1	Smoke
CYP1A1	Smoke	1	Smoke
SERPINE1	Smoke	1	Smoke
MRAP2	Smoke	1	Smoke
CDH6	Smoke	1	Smoke
BFSP1	Smoke	1	Smoke
SLCO3A1///SLCO3A1	Smoke	1	Smoke
PLA2R1	Smoke	1	Smoke
KIF3C	Smoke	1	Smoke
C16orf45	Smoke	1	Smoke
ATP10D	Smoke	1	Smoke
DNAH5	Smoke	1	Smoke
ATP8B2	Smoke	1	Smoke
TNFRSF21	Smoke	1	Smoke
FSTL1	Smoke	1	Smoke
CYFIP2	Smoke	1	Smoke
CPB2	Smoke	1	Smoke
SRPX2	Smoke	1	Smoke
KLRC4-KLRK1///KLRK1	Smoke	1	Smoke
PLCXD3	Smoke	1	Smoke
TUBA1A	Smoke	1	Smoke
LBH	Smoke	1	Smoke
PHC1	Smoke	1	Smoke
GPRC5B	Smoke	1	Smoke
LY75-CD302///CD302	Smoke	1	Smoke
SPRY2	Smoke	1	Smoke
PHYHIPL	Smoke	1	Smoke
TMOD2	Smoke	1	Smoke
KIRREL	Smoke	1	Smoke
PRTG	Smoke	1	Smoke
AK5	Smoke	1	Smoke
PLA2G4C	Smoke	1	Smoke
RGS17	Smoke	1	Smoke
DAB2	Smoke	1	Smoke
C1orf101	Smoke	1	Smoke
ZEB1	Smoke	1	Smoke
GCKR	Smoke	1	Smoke
RASSF2	Smoke	1	Smoke
BMP4	Smoke	1	Smoke
GAS6-AS1///GAS6-AS1	Smoke	1	Smoke
ITGB6///ITGB6	Smoke	1	Smoke
LRRC49	Smoke	1	Smoke
APH1B	Smoke	1	Smoke
KCTD1	Smoke	1	Smoke
IDS	Smoke	1	Smoke
TSPAN5	Smoke	1	Smoke
MAP3K12	Smoke	1	Smoke
HIPK2	Smoke	1	Smoke
CROT	Smoke	1	Smoke
CXCL1	Smoke	1	Smoke
C14orf105	Smoke	1	Smoke
PCDH9	Smoke	1	Smoke
SLC25A27	Smoke	1	Smoke
DCP1B	Smoke	1	Smoke
CCDC80	Smoke	1	Smoke
VNN1	Smoke	1	Smoke
MSC	Smoke	1	Smoke
SUSD1	Smoke	1	Smoke
TGFB1	Smoke	1	Smoke
MIR181B1	Smoke	1	Smoke
F2RL2	Smoke	1	Smoke
ALPK2	Smoke	1	Smoke
CTSO	Smoke	1	Smoke
CMTM3	Smoke	1	Smoke
UST	Smoke	1	Smoke
EDA2R	Smoke	1	Smoke
KLRC4-KLRK1///KLRC4	Smoke	1	Smoke
CXCL8	Smoke	1	Smoke
SSBP2	Smoke	1	Smoke
CDRT1///FBXW10	Smoke	1	Smoke
ZFP36L1	Smoke	1	Smoke
SESN1	Smoke	1	Smoke
TMEM156	Smoke	1	Smoke
CRLF2///CRLF2	Smoke	1	Smoke
BTBD11	Smoke	1	Smoke
SERPINE2	Smoke	1	Smoke
PFKFB3	Smoke	1	Smoke
CAV1	Smoke	1	Smoke
LOC102725104///LOC101059935///ANKRD20A8P	Smoke	1	Smoke
AMN1	Smoke	1	Smoke
EPHB2	Smoke	1	Smoke
TMEM120B	Smoke	1	Smoke
APLF	Smoke	1	Smoke
RFX3	Smoke	1	Smoke
PLEK2	Smoke	1	Smoke
PRKD3	Smoke	1	Smoke
KLRC2	Smoke	1	Smoke
ST3GAL5	Smoke	1	Smoke
C15orf48	Smoke	1	Smoke
SYNJ2	Smoke	1	Smoke
MPDZ	Smoke	1	Smoke
GBP2	Smoke	1	Smoke
PLD5	Smoke	1	Smoke
DOCK11	Smoke	1	Smoke
TTC6	Smoke	1	Smoke
TRIO	Smoke	1	Smoke
MLLT11	Smoke	1	Smoke
TBXAS1	Smoke	1	Smoke
MFGE8	Smoke	1	Smoke
EGFR	Smoke	1	Smoke
LYST	Smoke	1	Smoke
LAMA3	Smoke	1	Smoke
SPATA6	Smoke	1	Smoke
AR	Smoke	1	Smoke
SCPEP1	Smoke	1	Smoke
GSTM3	Smoke	1	Smoke
TNIK	Smoke	1	Smoke
TNS3	Smoke	1	Smoke
HAVCR1	Smoke	1	Smoke
KLRC4-KLRK1	Smoke	1	Smoke
ZNF461	Smoke	1	Smoke
TM4SF18	Smoke	1	Smoke
NECTIN3	Smoke	1	Smoke
PLAU	Smoke	1	Smoke
TRPC1	Smoke	1	Smoke
KLHL5	Smoke	1	Smoke
NRG1	Smoke	1	Smoke
CNNM1	Smoke	1	Smoke
MOXD1	Smoke	1	Smoke
LETM2	Smoke	1	Smoke
GLS	Smoke	1	Smoke
GREM1	Smoke	1	Smoke
TDO2	Smoke	1	Smoke
MGAT4A	Smoke	1	Smoke
RNFT1	Smoke	1	Smoke
C8orf4	Smoke	1	Smoke
MERTK	Smoke	1	Smoke
TSGA10///TSGA10	Smoke	1	Smoke
BIRC3	Smoke	1	Smoke
BICC1	Smoke	1	Smoke
CDC42EP3	Smoke	1	Smoke
ARHGEF28	Smoke	1	Smoke
HECW1	Smoke	1	Smoke
C1D	Smoke	1	Smoke
B4GALT6	Smoke	1	Smoke
NTRK3	Smoke	1	Smoke
ARNT2	Smoke	1	Smoke
MAPRE3	Smoke	1	Smoke
DYNC2H1	Smoke	1	Smoke
TRANK1	Smoke	1	Smoke
HACD4	Smoke	1	Smoke
TACC1	Smoke	1	Smoke
CLIP4	Smoke	1	Smoke
MYO5A	Smoke	1	Smoke
ANTXR2	Smoke	1	Smoke
LOC101059935///ANKRD20A8P	Smoke	1	Smoke
UBASH3B	Smoke	1	Smoke
SAMD9	Smoke	1	Smoke
SAMD9L	Smoke	1	Smoke
LOC102725104///ANKRD20A12P///ANKRD20A8P	Smoke	1	Smoke
ARSJ	Smoke	1	Smoke
AKT3	Smoke	1	Smoke
MSRB3	Smoke	1	Smoke
TSPAN15	Smoke	1	Smoke
CNTNAP3B///CNTNAP3P2///CNTNAP3	Smoke	1	Smoke
LOC102725104///ANKRD20A12P///ANKRD20A8P///ANKRD20A5P	Smoke	1	Smoke
ABCA1	Smoke	1	Smoke
NR5A2	Smoke	1	Smoke
SLC4A7	Smoke	1	Smoke
IFIT2	Smoke	1	Smoke
FAS	Smoke	1	Smoke
GPR155	Smoke	1	Smoke
MAP2	Smoke	1	Smoke
CLEC4E	Smoke	1	Smoke
APOBEC3B	Smoke	1	Smoke
OGFRL1	Smoke	1	Smoke
LOC102725104///ANKRD20A8P	Smoke	1	Smoke
KLRC3	Smoke	1	Smoke
PYGO1	Smoke	1	Smoke
MMD	Smoke	1	Smoke
ZFAND4	Smoke	1	Smoke
HIP1	Smoke	1	Smoke
WDCP	Smoke	1	Smoke
CYP1B1	Smoke	1	Smoke
HMOX1	Smoke	1	Smoke
SLC38A6	Smoke	1	Smoke
PLGLA///LPAL2///PLGLB1///PLGLB2///PLG	Smoke	1	Smoke
RMDN2	Smoke	1	Smoke
RAI14	Smoke	1	Smoke
MATN2	Smoke	1	Smoke
NRP1	Smoke	1	Smoke
ALOX5	Smoke	1	Smoke
LHFPL2	Smoke	1	Smoke
CLHC1	Smoke	1	Smoke
CAPRIN2	Smoke	1	Smoke
BICD1	Smoke	1	Smoke
TTLL7	Smoke	1	Smoke
TEX9	Smoke	1	Smoke
GABRE	Smoke	1	Smoke
KANSL1L	Smoke	1	Smoke
DCBLD2	Smoke	1	Smoke
ANKRD44	Smoke	1	Smoke
BMPR1B	Smoke	1	Smoke
MCOLN3	Smoke	1	Smoke
EPB41L2	Smoke	1	Smoke
PLCH1	Smoke	1	Smoke
GPR21	Smoke	1	Smoke
SLFN5	Smoke	1	Smoke
ZNF160	Smoke	1	Smoke
DDHD1	Smoke	1	Smoke
IFI16	Smoke	1	Smoke
AMIGO2	Smoke	1	Smoke
WWTR1	Smoke	1	Smoke
ANKRD20A8P///ANKRD20A4///ANKRD20A2///ANKRD20A3///ANKRD20A5P///ANKRD20A1	Smoke	1	Smoke
FGD6	Smoke	1	Smoke
NTN4	Smoke	1	Smoke
CACNA2D1	Smoke	1	Smoke
SAMD12	Smoke	1	Smoke
PLSCR4	Smoke	1	Smoke
NOVA1	Smoke	1	Smoke
LACC1	Smoke	1	Smoke
MMP7	Smoke	1	Smoke
FIG4	Smoke	1	Smoke
ZNF567	Smoke	1	Smoke
MR1	Smoke	1	Smoke
AGTR1	Smoke	1	Smoke
GFPT2	Smoke	1	Smoke
NEDD4	Smoke	1	Smoke
STK17A	Smoke	1	Smoke
RRM2B	Smoke	1	Smoke
MIR224///GABRE	Smoke	1	Smoke
DYNC2LI1	Smoke	1	Smoke
ELK3	Smoke	1	Smoke
TGFBR3	Smoke	1	Smoke
NRP2	Smoke	1	Smoke
SNORA14A	Smoke	1	Smoke
ITGA2	Smoke	1	Smoke
HPS3	Smoke	1	Smoke
MAP4K4	Smoke	1	Smoke
TAF9B	Smoke	1	Smoke
ARNTL2	Smoke	1	Smoke
SLC40A1	Smoke	1	Smoke
STAT1	Smoke	1	Smoke
MORC4	Smoke	1	Smoke
SMURF2	Smoke	1	Smoke
THSD7A	Smoke	1	Smoke
CAV2///LOC105375463///CAV2	Smoke	1	Smoke
SP100	Smoke	1	Smoke
TRIM38	Smoke	1	Smoke
TLR3	Smoke	1	Smoke
ZFP90	Smoke	1	Smoke
KIAA1107	Smoke	1	Smoke
TGFA	Smoke	1	Smoke
STAT4	Smoke	1	Smoke
TRIM23	Smoke	1	Smoke
DDX58	Smoke	1	Smoke
PTBP3	Smoke	1	Smoke
TAS2R3	Smoke	1	Smoke
DRAM1	Smoke	1	Smoke
MIR221	Smoke	1	Smoke
GRB14	Smoke	1	Smoke
LINC00472	Smoke	1	Smoke
MAP1B	Smoke	1	Smoke
CCDC146	Smoke	1	Smoke
EYA4	Smoke	1	Smoke
PWAR6	Smoke	1	Smoke
CEP112	Smoke	1	Smoke
CYP4V2	Smoke	1	Smoke
CEP170	Smoke	1	Smoke
CFAP44	Smoke	1	Smoke
C1S	Smoke	1	Smoke
APOH	Smoke	1	Smoke
NIPAL2	Smoke	1	Smoke
ZBTB20	Smoke	1	Smoke
WNK1	Smoke	1	Smoke
ATP7A	Smoke	1	Smoke
PNMA2	Smoke	1	Smoke
MOB1B	Smoke	1	Smoke
IFIT5	Smoke	1	Smoke
ATP8B1	Smoke	1	Smoke
ABCC4	Smoke	1	Smoke
FAM171B	Smoke	1	Smoke
ADAM9	Smoke	1	Smoke
MIR30C2	Smoke	1	Smoke
LOC100130691	Smoke	1	Smoke
ZC2HC1A	Smoke	1	Smoke
RFX7	Smoke	1	Smoke
HIVEP2	Smoke	1	Smoke
MBOAT2	Smoke	1	Smoke
MIR31	Smoke	1	Smoke
PGAP1	Smoke	1	Smoke
SGCE	Smoke	1	Smoke
ARHGAP18	Smoke	1	Smoke
TIGAR	Smoke	1	Smoke
ANKRA2	Smoke	1	Smoke
CFHR3	Smoke	1	Smoke
ADGRG6	Smoke	1	Smoke
DNAH14	Smoke	1	Smoke
KATNAL1	Smoke	1	Smoke
DDX60L	Smoke	1	Smoke
TAS2R10	Smoke	1	Smoke
CD47	Smoke	1	Smoke
RUFY2	Smoke	1	Smoke
OSGIN2	Smoke	1	Smoke
SOGA3///KIAA0408	Smoke	1	Smoke
MKLN1	Smoke	1	Smoke
MYO1B	Smoke	1	Smoke
BMT2	Smoke	1	Smoke
MCCC1	Smoke	1	Smoke
ERO1B	Smoke	1	Smoke
ABRACL	Smoke	1	Smoke
CNTLN	Smoke	1	Smoke
ACSM3	Smoke	1	Smoke
FGF2	Smoke	1	Smoke
TBC1D19	Smoke	1	Smoke
SFR1	Smoke	1	Smoke
ITSN2	Smoke	1	Smoke
TAS2R4	Smoke	1	Smoke
PPM1B	Smoke	1	Smoke
FYB	Smoke	1	Smoke
DZIP3	Smoke	1	Smoke
KIAA1551	Smoke	1	Smoke
MAP7D3	Smoke	1	Smoke
SNORA1///TAF1D	Smoke	1	Smoke
EML4///ALK	Smoke	1	Smoke
NCOA7	Smoke	1	Smoke
HIF1A	Smoke	1	Smoke
PRO2012	Smoke	1	Smoke
PIGF	Smoke	1	Smoke
BMPR2	Smoke	1	Smoke
OCR1	Smoke	1	Smoke
ANKRD18A	Smoke	1	Smoke
MBNL2	Smoke	1	Smoke
PLOD2	Smoke	1	Smoke
PTBP2	Smoke	1	Smoke
ZNF280C	Smoke	1	Smoke
RICTOR	Smoke	1	Smoke
ST8SIA4	Smoke	1	Smoke
ENPP1	Smoke	1	Smoke
CNN3	Smoke	1	Smoke
RASA2	Smoke	1	Smoke
KIF3A	Smoke	1	Smoke
TWSG1	Smoke	1	Smoke
CASD1	Smoke	1	Smoke
GLMN	Smoke	1	Smoke
RPS6KA6	Smoke	1	Smoke
SACS	Smoke	1	Smoke
SEMA3C	Smoke	1	Smoke
GCLM	Smoke	1	Smoke
SH3BGRL	Smoke	1	Smoke
AQP3	Smoke	1	Smoke
ARL15	Smoke	1	Smoke
TAS2R50	Smoke	1	Smoke
CD109	Smoke	1	Smoke
CPNE8	Smoke	1	Smoke
SLC39A6	Smoke	1	Smoke
NAA16	Smoke	1	Smoke
SESN3	Smoke	1	Smoke
AADAC	Smoke	1	Smoke
DST	Smoke	1	Smoke
MYEF2	Smoke	1	Smoke
RAB8B	Smoke	1	Smoke
FMNL2	Smoke	1	Smoke
HPGD	Smoke	1	Smoke
CLDN1	Smoke	1	Smoke
CHRNA5	Smoke	1	Smoke
SNX2	Smoke	1	Smoke
REV3L	Smoke	1	Smoke
PREPL	Smoke	1	Smoke
STEAP2	Smoke	1	Smoke
TRAF5	Smoke	1	Smoke
FBXO30	Smoke	1	Smoke
PARP14	Smoke	1	Smoke
CAMSAP2	Smoke	1	Smoke
ZNF286B///ZNF286A	Smoke	1	Smoke
ZNF224	Smoke	1	Smoke
KIF16B	Smoke	1	Smoke
EHBP1	Smoke	1	Smoke
TBK1	Smoke	1	Smoke
MIR29A	Smoke	1	Smoke
DMXL2	Smoke	1	Smoke
SGCB	Smoke	1	Smoke
IL1R1	Smoke	1	Smoke
PRKACB	Smoke	1	Smoke
ATL1	Smoke	1	Smoke
IFNE	Smoke	1	Smoke
METTL15	Smoke	1	Smoke
LOC653653///AP1S2	Smoke	1	Smoke
PTPN13	Smoke	1	Smoke
UBE2D1	Smoke	1	Smoke
FAM214A	Smoke	1	Smoke
MAP9	Smoke	1	Smoke
KIF2A	Smoke	1	Smoke
PEX1	Smoke	1	Smoke
ACSL4	Smoke	1	Smoke
GUCY1B2	Smoke	1	Smoke
SGTB	Smoke	1	Smoke
VPS13C	Smoke	1	Smoke
USP32P2///USP32P1	Smoke	1	Smoke
BTBD8	Smoke	1	Smoke
SECISBP2L	Smoke	1	Smoke
VEZT	Smoke	1	Smoke
SNRNP48	Smoke	1	Smoke
FBXL4	Smoke	1	Smoke
C8orf44-SGK3///C8orf44	Smoke	1	Smoke
RSF1	Smoke	1	Smoke
KIAA1586	Smoke	1	Smoke
DNAJC25-GNG10///GNG10	Smoke	1	Smoke
CHORDC1	Smoke	1	Smoke
TLR6	Smoke	1	Smoke
FLJ36840	Smoke	1	Smoke
KMT2E	Smoke	1	Smoke
CAMK2D	Smoke	1	Smoke
PLCB4	Smoke	1	Smoke
ZBED5	Smoke	1	Smoke
GCA	Smoke	1	Smoke
ZNF260	Smoke	1	Smoke
CHM	Smoke	1	Smoke
DICER1	Smoke	1	Smoke
EIF2AK2	Smoke	1	Smoke
TAF1B	Smoke	1	Smoke
POLK	Smoke	1	Smoke
CARF	Smoke	1	Smoke
CCDC82	Smoke	1	Smoke
CFHR1	Smoke	1	Smoke
UACA	Smoke	1	Smoke
DIAPH2	Smoke	1	Smoke
KAT2B	Smoke	1	Smoke
SNORD64///PWAR5	Smoke	1	Smoke
NEK7	Smoke	1	Smoke
BDP1	Smoke	1	Smoke
RPAP3	Smoke	1	Smoke
NAPEPLD	Smoke	1	Smoke
ANKRD36BP2///ANKRD36C///ANKRD36///ANKRD36B	Smoke	1	Smoke
N4BP2L2	Smoke	1	Smoke
KIAA1033	Smoke	1	Smoke
LYPLAL1	Smoke	1	Smoke
NSUN6	Smoke	1	Smoke
RAB11FIP2	Smoke	1	Smoke
TRMT13	Smoke	1	Smoke
SENP7	Smoke	1	Smoke
IFNGR1	Smoke	1	Smoke
BBX	Smoke	1	Smoke
ZNF654	Smoke	1	Smoke
SETX	Smoke	1	Smoke
FAM135A	Smoke	1	Smoke
DMTF1	Smoke	1	Smoke
TAS2R19	Smoke	1	Smoke
FZD6	Smoke	1	Smoke
ZNF638	Smoke	1	Smoke
TRIM33	Smoke	1	Smoke
ANKRD36BP2///ANKRD36///ANKRD36B	Smoke	1	Smoke
TAS2R31	Smoke	1	Smoke
NRIP1	Smoke	1	Smoke
ZNF675	Smoke	1	Smoke
TMTC3	Smoke	1	Smoke
TAS2R20	Smoke	1	Smoke
CCDC88A	Smoke	1	Smoke
STXBP3	Smoke	1	Smoke
LOC100130428	Smoke	1	Smoke
UBLCP1	Smoke	1	Smoke
CYP3A5	Smoke	1	Smoke
BAZ1A	Smoke	1	Smoke
ZFYVE16	Smoke	1	Smoke
RPS6KA3	Smoke	1	Smoke
ATXN3///ATXN8///ATXN3	Smoke	1	Smoke
TFPI	Smoke	1	Smoke
CTBS	Smoke	1	Smoke
MLLT3	Smoke	1	Smoke
C8orf37	Smoke	1	Smoke
C12orf29	Smoke	1	Smoke
CFLAR	Smoke	1	Smoke
APC	Smoke	1	Smoke
PMAIP1	Smoke	1	Smoke
WDR75	Smoke	1	Smoke
POLI	Smoke	1	Smoke
MIR32	Smoke	1	Smoke
TOP2B	Smoke	1	Smoke
STEAP1	Smoke	1	Smoke
XRN1	Smoke	1	Smoke
SOS1	Smoke	1	Smoke
ZNF484	Smoke	1	Smoke
G2E3	Smoke	1	Smoke
DNAJB4	Smoke	1	Smoke
ANKRD36	Smoke	1	Smoke
IL6ST	Smoke	1	Smoke
VAMP4	Smoke	1	Smoke
NEMF	Smoke	1	Smoke
LOC646358///DNAJB14	Smoke	1	Smoke
EMC2	Smoke	1	Smoke
FN1	Smoke	1	Smoke
ZDHHC17	Smoke	1	Smoke
RASSF6	Smoke	1	Smoke
ARHGAP5	Smoke	1	Smoke
ANKRD36B	Smoke	1	Smoke
CDC42BPA	Smoke	1	Smoke
IFT80	Smoke	1	Smoke
CHD9	Smoke	1	Smoke
CETN3	Smoke	1	Smoke
DPY19L4	Smoke	1	Smoke
NUCB2	Smoke	1	Smoke
ITGAV	Smoke	1	Smoke
CD2AP	Smoke	1	Smoke
SPOPL	Smoke	1	Smoke
ZNF721	Smoke	1	Smoke
CEP126	Smoke	1	Smoke
OTUD6B	Smoke	1	Smoke
NKTR	Smoke	1	Smoke
IFT74	Smoke	1	Smoke
CCDC144CP///CCDC144NL///CCDC144B///CCDC144A	Smoke	1	Smoke
SCOC	Smoke	1	Smoke
TIA1	Smoke	1	Smoke
LRRC31	Smoke	1	Smoke
MAP3K2	Smoke	1	Smoke
SCARNA4	Smoke	1	Smoke
ARID4B	Smoke	1	Smoke
CCP110	Smoke	1	Smoke
ERCC6L2	Smoke	1	Smoke
ZDBF2	Smoke	1	Smoke
DYNLT3	Smoke	1	Smoke
PIGK	Smoke	1	Smoke
NBEAL1	Smoke	1	Smoke
DCUN1D1	Smoke	1	Smoke
ROCK2	Smoke	1	Smoke
C5orf51	Smoke	1	Smoke
ATRX	Smoke	1	Smoke
CEP290	Smoke	1	Smoke
HLTF	Smoke	1	Smoke
CFAP36	Smoke	1	Smoke
KRCC1	Smoke	1	Smoke
GULP1	Smoke	1	Smoke
LOC642947	Smoke	1	Smoke
ZNF845	Smoke	1	Smoke
NSRP1	Smoke	1	Smoke
RNF217	Smoke	1	Smoke
TROVE2	Smoke	1	Smoke
MOSPD2	Smoke	1	Smoke
ARID4A	Smoke	1	Smoke
PCMTD1	Smoke	1	Smoke
ZNF518A	Smoke	1	Smoke
MYBL1	Smoke	1	Smoke
WEE1	Smoke	1	Smoke
TXLNGY	Smoke	1	Smoke
ROCK1	Smoke	1	Smoke
DYX1C1-CCPG1///CCPG1	Smoke	1	Smoke
TAX1BP1	Smoke	1	Smoke
ZNF267	Smoke	1	Smoke
KTN1	Smoke	1	Smoke
ZBTB41	Smoke	1	Smoke
GCC2	Smoke	1	Smoke
ZNF644	Smoke	1	Smoke
SGK1	Smoke	1	Smoke
FSTL4	Smoke	1	Smoke
CPS1	Smoke	1	Smoke
MUC13	Smoke	1	Smoke
CEACAM7	Smoke	1	Smoke
ASS1	Smoke	1	Smoke
OR51E2	Smoke	1	Smoke
RHOF	Smoke	1	Smoke
CKMT1A///CKMT1B///CKMT1A///CKMT1B	Smoke	1	Smoke
ST6GAL2	Smoke	1	Smoke
MYO1A	Smoke	1	Smoke
KIT	Smoke	1	Smoke
S100P	Smoke	1	Smoke
NANS	Smoke	1	Smoke
S100A14	Smoke	1	Smoke
MAFK	Smoke	1	Smoke
BMP6///BMP6	Smoke	1	Smoke
OAS1	Smoke	1	Smoke
UBXN10	Smoke	1	Smoke
GOT1	Smoke	1	Smoke
SLC2A3	Smoke	1	Smoke
LOC102724428///SIK1	Smoke	1	Smoke
PTGS2	Smoke	1	Smoke
MUC5B	Smoke	1	Smoke
USH1C	Smoke	1	Smoke
CA2	Smoke	1	Smoke
FA2H	Smoke	1	Smoke
SMOX	Smoke	1	Smoke
VIL1	Smoke	1	Smoke
GPRC5A	Smoke	1	Smoke
SDHA	Smoke	1	Smoke
GMDS	Smoke	1	Smoke
ACO2	Smoke	1	Smoke
AVPI1	Smoke	1	Smoke
YIPF2	Smoke	1	Smoke
NEDD9	Smoke	1	Smoke
SMOC1	Smoke	1	Smoke
MSLN	Smoke	1	Smoke
IL1R2	Smoke	1	Smoke
TSTA3	Smoke	1	Smoke
RHOV	Smoke	1	Smoke
SOX9	Smoke	1	Smoke
MAPK4	Smoke	1	Smoke
TESC	Smoke	1	Smoke
RASGEF1B	Smoke	1	Smoke
PYCR1	Smoke	1	Smoke
DUSP1	Smoke	1	Smoke
KLF6	Smoke	1	Smoke
INSL4	Smoke	1	Smoke
PDE3A	Smoke	1	Smoke
OR51E1	Smoke	1	Smoke
TFF1	Smoke	1	Smoke
KIAA1161	Smoke	1	Smoke
RFX6	Smoke	1	Smoke
SLC45A4	Smoke	1	Smoke
CD55	Smoke	1	Smoke
ELOVL3	Smoke	1	Smoke
CHCHD10	Smoke	1	Smoke
SARS2	Smoke	1	Smoke
FKBP1A-SDCBP2///SDCBP2	Smoke	1	Smoke
HYAL1	Smoke	1	Smoke
CEACAM5	Smoke	1	Smoke
PCSK9	Smoke	1	Smoke
TRIM29	Smoke	1	Smoke
AKR1A1	Smoke	1	Smoke
ID1	Smoke	1	Smoke
L1CAM	Smoke	1	Smoke
NR4A1	Smoke	1	Smoke
RORC	Smoke	1	Smoke
DNER	Smoke	1	Smoke
ADAM12	Smoke	1	Smoke
FGA	Smoke	1	Smoke
PPARGC1A	Smoke	1	Smoke
TMEM184A	Smoke	1	Smoke
FAM83A	Smoke	1	Smoke
FAM160A1	Smoke	1	Smoke
STARD10	Smoke	1	Smoke
FGB	Smoke	1	Smoke
C1orf116	Smoke	1	Smoke
MPC1	Smoke	1	Smoke
C19orf48	Smoke	1	Smoke
BSG	Smoke	1	Smoke
COPG1	Smoke	1	Smoke
ALDH18A1	Smoke	1	Smoke
LOC90768	Smoke	1	Smoke
MFSD2A///MFSD2A	Smoke	1	Smoke
KLF4	Smoke	1	Smoke
B3GNT3	Smoke	1	Smoke
SLC23A1	Smoke	1	Smoke
VASH2	Smoke	1	Smoke
NDUFV1	Smoke	1	Smoke
HBB	Smoke	1	Smoke
GLUL	Smoke	1	Smoke
RHOB	Smoke	1	Smoke
IGFBP2	Smoke	1	Smoke
CTH	Smoke	1	Smoke
ATF3	Smoke	1	Smoke
IGFBP3	Smoke	1	Smoke
SHMT2	Smoke	1	Smoke
PRDX5	Smoke	1	Smoke
SEC13	Smoke	1	Smoke
GPR35	Smoke	1	Smoke
KRT81	Smoke	1	Smoke
ECI1	Smoke	1	Smoke
ACY1	Smoke	1	Smoke
CACNB2	Smoke	1	Smoke
NTRK2	Smoke	1	Smoke
FAM84B	Smoke	1	Smoke
HHLA2	Smoke	1	Smoke
RIMKLB	Smoke	1	Smoke
AGMAT	Smoke	1	Smoke
KDELR3	Smoke	1	Smoke
SLC39A5	Smoke	1	Smoke
ELMO1	Smoke	1	Smoke
OTX1	Smoke	1	Smoke
ANO3	Smoke	1	Smoke
SPDEF	Smoke	1	Smoke
GPX3///GPX3	Smoke	1	Smoke
SELENBP1	Smoke	1	Smoke
MAGED1	Smoke	1	Smoke
SLC25A11	Smoke	1	Smoke
PDE1C	Smoke	1	Smoke
SLC39A7	Smoke	1	Smoke
ADARB1	Smoke	1	Smoke
KRT10	Smoke	1	Smoke
ADGRG1	Smoke	1	Smoke
CFD	Smoke	1	Smoke
FBXW5	Smoke	1	Smoke
SLC22A18	Smoke	1	Smoke
UQCRC1	Smoke	1	Smoke
LRRC59	Smoke	1	Smoke
GPAA1	Smoke	1	Smoke
TMTC1	Smoke	1	Smoke
TSPAN4	Smoke	1	Smoke
FBLN5	Smoke	1	Smoke
FLVCR1	Smoke	1	Smoke
PALMD	Smoke	1	Smoke
ADSSL1	Smoke	1	Smoke
PITPNM1	Smoke	1	Smoke
TRAP1	Smoke	1	Smoke
ACSS2	Smoke	1	Smoke
TSPAN8	Smoke	1	Smoke
DHRS11	Smoke	1	Smoke
LGALS4	Smoke	1	Smoke
LHPP	Smoke	1	Smoke
MAL2	Smoke	1	Smoke
NR4A2	Smoke	1	Smoke
RHOBTB1	Smoke	1	Smoke
SLC4A4	Smoke	1	Smoke
MVD	Smoke	1	Smoke
CYC1	Smoke	1	Smoke
ITPR1	Smoke	1	Smoke
ST6GAL1	Smoke	1	Smoke
GABRA5	Smoke	1	Smoke
FXYD3	Smoke	1	Smoke
WDR18	Smoke	1	Smoke
VTN	Smoke	1	Smoke
RETSAT	Smoke	1	Smoke
NDUFS7	Smoke	1	Smoke
SLCO4A1	Smoke	1	Smoke
PARM1	Smoke	1	Smoke
NR4A3	Smoke	1	Smoke
SEMA3B	Smoke	1	Smoke
NEB	Smoke	1	Smoke
UNC13D	Smoke	1	Smoke
TMEM141	Smoke	1	Smoke
PLLP	Smoke	1	Smoke
BAMBI	Smoke	1	Smoke
ENTPD2	Smoke	1	Smoke
ESRP1///RAF1	Smoke	1	Smoke
ATG101	Smoke	1	Smoke
GLDC	Smoke	1	Smoke
FGFR4	Smoke	1	Smoke
MUC16	Smoke	1	Smoke
THEM6	Smoke	1	Smoke
NOTCH3	Smoke	1	Smoke
SEL1L2///GPR37	Smoke	1	Smoke
CIDEB	Smoke	1	Smoke
ACOX1	Smoke	1	Smoke
NPM3	Smoke	1	Smoke
EPCAM	Smoke	1	Smoke
ERBB3	Smoke	1	Smoke
CITED2	Smoke	1	Smoke
NAALADL2	Smoke	1	Smoke
C3orf80	Smoke	1	Smoke
EBP	Smoke	1	Smoke
NR1D1	Smoke	1	Smoke
LOC285696	Smoke	1	Smoke
CATSPERB	Smoke	1	Smoke
NOS1	Smoke	1	Smoke
AKAP12	Smoke	1	Smoke
FGL1	Smoke	1	Smoke
NPNT	Smoke	1	Smoke
FDPS	Smoke	1	Smoke
TM4SF20	Smoke	1	Smoke
CRYAB	Smoke	1	Smoke
TSPAN13	Smoke	1	Smoke
CADPS2	Smoke	1	Smoke
MFAP5	Smoke	1	Smoke
HLA-DMB	Smoke	1	Smoke
CHL1	Smoke	1	Smoke
TRIB3	Smoke	1	Smoke
CKB	Smoke	1	Smoke
HIST2H2AC	Smoke	1	Smoke
RHCG	Smoke	1	Smoke
STC1	Smoke	1	Smoke
NEFL	Smoke	1	Smoke
HAL	Smoke	1	Smoke
[truncated: 2,830 more rows]
